# Supplementary material for: Design for improving corrosion resistance of duplex stainless steels by wrapping inclusions with niobium armour
Source: Nat Commun. 2023 Nov 30;14:7869. doi: 10.1038/s41467-023-43752-8 (PMC10689471; doi:10.1038/s41467-023-43752-8)
Supplement: Supplementary file 3 — Source Data [file 41467_2023_43752_MOESM3_ESM.zip]

Archive with 19 entries (18 files):
- Source Data/
- Source Data/Fig. 1.xlsx
- Source Data/Fig. 2d and e.xlsx
- Source Data/Fig. 3a, d, e-g.xlsx
- Source Data/Fig. 4g.xlsx
- Source Data/Fig. 5.xlsx
- Source Data/Supplementary Fig. 1.xlsx
- Source Data/Supplementary Fig. 12.xlsx
- Source Data/Supplementary Fig. 14.xlsx
- Source Data/Supplementary Fig. 16.xlsx
- Source Data/Supplementary Fig. 2.xlsx
- Source Data/Supplementary Fig. 3d.xlsx
- Source Data/Supplementary Fig. 5b.xlsx
- Source Data/Supplementary Fig. 6.xlsx
- Source Data/Supplementary Fig. 7a.xlsx
- Source Data/Supplementary Fig. 8.xlsx
- Source Data/Supplementary Fig. 9.xlsx
- Source Data/Supplementary Table 7.xlsx
- Source Data/Supplementary Table 8.xlsx
