# Supplementary material for: Design for improving corrosion resistance of duplex stainless steels by wrapping inclusions with niobium armour
Source: Nat Commun. 2023 Nov 30;14:7869. doi: 10.1038/s41467-023-43752-8 (PMC10689471; doi:10.1038/s41467-023-43752-8)
Supplement: Supplementary file 3 — Source Data [file 41467_2023_43752_MOESM3_ESM.zip › Source Data/Fig. 1.xlsx]

## Sheet: Fig.1a
	Mass fraction of phase (%)
Temperature (℃)	(Cr,Ti)N	Cr2N	Laves	M23C6	σ
496.85	0.325276	0.763206	6.0697	0.379051	23.5237
506.85	0.32545	0.763856	6.04401	0.378571	23.4547
516.85	0.325635	0.764468	6.01483	0.378043	23.3831
526.85	0.325829	0.765022	5.98178	0.377462	23.3098
536.85	0.326034	0.765485	5.94446	0.376821	23.2368
546.85	0.326249	0.765814	5.90243	0.37611	23.1669
556.85	0.326475	0.76595	5.8552	0.37532	23.1047
566.85	0.326712	0.76581	5.80223	0.374433	23.0562
576.85	0.326961	0.765288	5.74291	0.373431	23.0292
586.85	0.327221	0.764245	5.67653	0.372289	23.0341
596.85	0.327493	0.762504	5.60225	0.370975	23.0837
606.85	0.327777	0.759845	5.51897	0.369448	23.1943
616.85	0.328074	0.756005	5.42517	0.367659	23.3852
626.85	0.328382	0.750681	5.31856	0.365552	23.6799
636.85	0.328704	0.74355	5.19538	0.363063	24.1042
646.85	0.329037	0.734318	5.04889	0.360129	24.6844
656.85	0.329383	0.72282	4.86552	0.356706	25.4394
658.834	0.329454	0.720276	4.8225	0.355968	25.6102
658.834	0.329454	0.720276	4.8225	0.355968	25.6102
658.834	0.329454	0.720276	4.8225	0.355968	25.6102
666.85	0.329744	0.709599	4.39932	0.352825	26.603
676.85	0.330116	0.694807	3.81678	0.348522	27.9632
679.097	0.330201	0.691291	3.67718	0.347501	28.2843
679.097	0.330201	0.691291	3.67718	0.347501	28.2843
686.85	0.33048	0.683266	3.14081	0.344635	28.4186
696.85	0.330854	0.671974	2.39368	0.340595	28.6225
702.062	0.331054	0.66565	1.97842	0.338324	28.7426
702.062	0.331054	0.66565	1.97842	0.338324	28.7426
706.85	0.331252	0.659779	1.68525	0.336071	28.9559
716.85	0.331685	0.647013	1.06454	0.330967	29.4709
726.85	0.332145	0.633611	0.407032	0.325281	30.0927
726.85	0.332145	0.633611	0.407032	0.325281	30.0927
726.85	0.332145	0.633611	0.407032	0.325281	30.0927
732.652	0.332425	0.625573	0	0.321689	30.508
732.652	0.332425	0.625573		0.321689	30.508
732.652	0.332425	0.625573		0.321689	30.508
736.85	0.332626	0.615848		0.318383	30.2782
746.85	0.333115	0.590631		0.309849	29.7192
756.85	0.333618	0.562252		0.300314	29.143
766.85	0.334133	0.530337		0.289675	28.5488
776.85	0.334662	0.494468		0.277827	27.9356
786.85	0.335204	0.454174		0.264656	27.3025
796.85	0.335759	0.408927		0.250045	26.6485
806.85	0.336325	0.358132		0.233871	25.9724
816.85	0.336904	0.301119		0.216009	25.2732
826.85	0.337494	0.237132		0.196331	24.5496
836.85	0.338095	0.165316		0.174711	23.8005
841.237	0.338362	0.1311		0.164582	23.4635
841.237	0.338362	0.1311		0.164582	23.4635
846.85	0.338724	0.0996887		0.152601	22.3567
856.85	0.339386	0.0414216		0.129897	20.3332
863.659	0.339849	0		0.113397	18.9247
863.659	0.339849			0.113397	18.9247
863.659	0.339849			0.113397	18.9247
866.85	0.339783			0.104845	18.2099
876.85	0.339621			0.0767539	15.9349
886.85	0.339523			0.0466472	13.6168
896.85	0.339485			0.0144509	11.266
901.134	0.339487			0	10.2509
901.134	0.339487				10.2509
901.134	0.339487				10.2509
906.85	0.339494				8.84855
916.85	0.339557				6.38105
926.85	0.339685				3.89921
936.85	0.339879				1.40613
942.473	0.340018				0
942.473	0.340018
942.473	0.340018
946.85	0.339926
956.85	0.339735
966.85	0.339571
976.85	0.339433
986.85	0.339319
996.85	0.339229
1006.85	0.339161
1016.85	0.339115
1026.85	0.339091
1036.85	0.339087
1046.85	0.339104
1056.85	0.339142
1066.85	0.339201
1076.85	0.33928
1086.85	0.339381
1096.85	0.339503
1106.85	0.339646
1116.85	0.339812
1126.85	0.340001
1136.85	0.340213
1146.85	0.34045
1156.85	0.340712
1166.85	0.340999
1176.85	0.341314
1186.85	0.341655
1196.85	0.342026
1206.85	0.342425
1216.85	0.342853
1226.85	0.343312
1236.85	0.343802
1246.85	0.344322
1256.85	0.344873
1266.85	0.345454
1276.85	0.346066
1276.92	0.34607
1276.92	0.34607
1276.92	0.34607
1286.85	0.344704
1296.85	0.343424
1306.85	0.342228
1316.85	0.341106
1326.85	0.340047
1336.85	0.339043
1346.85	0.338086
1356.85	0.337169
1366.85	0.336284
1376.85	0.335426
1386.85	0.334589
1396.85	0.333765
1406.85	0.332951
1416.85	0.33214
1423.43	0.331606
1423.43	0.331606
1426.85	0.330537
1436.85	0.327
1446.85	0.322355
1456.85	0.315204
1466.85	0.301779
1476.85	0.271786
1479.84	0.256514
1479.84	0.256514
1479.84	0.256514
1486.85	0.252233
1496.85	0.245777
1506.85	0.238895
1516.85	0.231569
1526.85	0.223783
1536.85	0.215522
1546.85	0.206768
1556.85	0.197506
1566.85	0.18772
1576.85	0.177393
1586.85	0.166509
1596.85	0.155053
1606.85	0.143006
1616.85	0.130353
1626.85	0.117075
1636.85	0.103157
1646.85	0.0885789
1656.85	0.0733229
1666.85	0.0573698
1676.85	0.0407013
1686.85	0.0232943
1696.85	0.00512881
1699.6	0

## Sheet: Fig.1b
	Mass fraction of phase (%)
Temperature (℃)	(Cr,V)N	Laves	M23C6	σ	Z
496.85	0.965267	6.08098	0.382933	22.7589	0.449193
506.85	0.972945	6.05666	0.38269	22.6707	0.440269
516.85	0.981119	6.0289	0.382413	22.5788	0.430827
526.85	0.9898	5.99733	0.382095	22.484	0.420844
536.85	0.998993	5.96156	0.381732	22.3884	0.410298
546.85	1.00869	5.92115	0.381314	22.295	0.399164
556.85	1.01889	5.87561	0.38083	22.2083	0.387421
566.85	1.02954	5.82442	0.380263	22.1344	0.375051
576.85	1.0406	5.76695	0.379593	22.0814	0.362039
586.85	1.052	5.70253	0.378793	22.0595	0.348378
596.85	1.06363	5.63029	0.377827	22.0816	0.334068
606.85	1.07537	5.54914	0.376653	22.1639	0.31912
616.85	1.08706	5.45758	0.375215	22.3255	0.303559
626.85	1.09852	5.3533	0.373453	22.5891	0.287417
636.85	1.10959	5.23252	0.371295	22.9795	0.270732
646.85	1.12016	5.08836	0.368673	23.521	0.253528
656.85	1.13027	4.90662	0.365536	24.2288	0.235774
666.85	1.14044	4.64955	0.361894	25.0841	0.217272
676.85	1.15298	4.08981	0.358067	25.8895	0.197102
686.85	1.16777	3.06777	0.354101	26.8715	0.175333
690.591	1.17264	2.79879	0.352313	27.415	0.167232
690.591	1.17264	2.79879	0.352313	27.415	0.167232
696.85	1.18484	2.39071	0.349714	27.662	0.151588
706.85	1.20627	1.7855	0.345105	28.1135	0.124796
716.85	1.23046	1.17367	0.33989	28.6601	0.0954891
726.85	1.25793	0.522384	0.333995	29.3181	0.0632356
726.85	1.25793	0.522384	0.333995	29.3181	0.0632356
734.287	1.28087	0	0.329121	29.8878	0.0370272
734.287	1.28087		0.329121	29.8878	0.0370272
734.287	1.28087		0.329121	29.8878	0.0370272
736.85	1.28774		0.326976	29.762	0.0277894
744.22	1.30865		0.320388	29.398	0
744.22	1.30865		0.320388	29.398
744.22	1.30865		0.320388	29.398
746.85	1.30578		0.317968	29.2631
756.85	1.29412		0.30804	28.7438
766.85	1.28123		0.296869	28.2144
776.85	1.26701		0.284322	27.6749
786.85	1.2514		0.27026	27.1252
796.85	1.23432		0.254532	26.5655
806.85	1.21568		0.236975	25.9957
816.85	1.19543		0.217418	25.4158
822.398	1.18348		0.205638	25.0899
822.398	1.18348		0.205638	25.0899
826.85	1.17716		0.197166	24.2478
836.85	1.16291		0.177001	22.2725
846.85	1.14862		0.155183	20.1978
856.85	1.13435		0.13161	18.0424
866.85	1.12014		0.106178	15.8236
876.85	1.10606		0.0787859	13.5558
886.85	1.09217		0.0493329	11.2511
896.85	1.07856		0.017721	8.9195
902.167	1.07147		0	7.67143
902.167	1.07147			7.67143
902.167	1.07147			7.67143
906.85	1.06415			6.53495
916.85	1.04905			4.09724
926.85	1.03481			1.6476
933.552	1.02583			0
933.552	1.02583
933.552	1.02583
936.85	1.01649
946.85	0.987716
956.85	0.958301
966.85	0.928231
976.85	0.897492
986.85	0.866073
996.85	0.83396
1006.85	0.801136
1016.85	0.767585
1026.85	0.733289
1036.85	0.698225
1046.85	0.662372
1056.85	0.625704
1066.85	0.588193
1076.85	0.549807
1086.85	0.510513
1096.85	0.470273
1106.85	0.429045
1116.85	0.386786
1126.85	0.343445
1136.85	0.298969
1146.85	0.2533
1156.85	0.206375
1166.85	0.158126
1176.85	0.108479
1186.85	0.0573557
1196.85	0.00467306
1197.72	0
1197.72
1197.72
1206.85
1216.85
1226.85
1236.85
1246.85
1256.85
1266.85
1276.85
1286.85
1296.85
1306.85
1316.85
1326.85
1336.85
1346.85
1354.01
1354.01
1354.01
1356.85
1366.85
1376.85
1386.85
1390.87
1390.87
1396.85
1406.85
1416.85
1426.85
1436.85
1446.85
1456.85
1466.85
1474.81
1474.81
1474.81
1476.85
1486.85
1496.85
1506.85
1516.85
1526.85
1536.85
1546.85
1556.85
1566.85
1576.85
1586.85
1596.85
1606.85
1616.85
1626.85
1636.85
1646.85
1656.85
1666.85
1676.85
1686.85
1696.85

## Sheet: Fig.1c
	Mass fraction of phase (%)
Temperature (℃)	(Cr,Nb)N	Cr2N	Laves	M23C6	σ	Z
496.85		1.07202	6.01439	0.380513	22.661	0.438573
506.85		1.07297	5.98736	0.37999	22.569	0.439133
516.85		1.07391	5.95687	0.379405	22.4731	0.439694
526.85		1.07483	5.92257	0.378754	22.3743	0.440252
536.85		1.0757	5.88407	0.378028	22.2745	0.440806
546.85		1.07647	5.84095	0.377217	22.1768	0.441355
556.85		1.07709	5.79275	0.376309	22.0855	0.441898
566.85		1.07748	5.73894	0.375288	22.0068	0.442435
576.85		1.07753	5.67896	0.374133	21.9485	0.442965
586.85		1.07711	5.61215	0.372819	21.9209	0.443491
596.85		1.07604	5.53772	0.371312	21.9367	0.444014
606.85		1.07411	5.45465	0.369573	22.0121	0.44454
616.85		1.07104	5.36154	0.36755	22.1661	0.445073
626.85		1.06653	5.25627	0.365187	22.4218	0.445622
636.85		1.06027	5.13531	0.362418	22.8047	0.446199
646.85		1.05194	4.99226	0.359182	23.3404	0.446819
656.85		1.04138	4.81396	0.35543	24.0474	0.447502
659.277		1.03849	4.76246	0.354441	24.2449	0.447679
659.277		1.03849	4.76246	0.354441	24.2449	0.447679
659.277		1.03849	4.76246	0.354441	24.2449	0.447679
666.85		1.02905	4.36748	0.351199	25.1371	0.448381
676.85		1.01517	3.79256	0.346527	26.4254	0.449421
681.165		1.00874	3.525	0.344381	27.0159	0.449916
681.165		1.00874	3.525	0.344381	27.0159	0.449916
686.85		1.00318	3.13243	0.34202	27.1043	0.450552
696.85		0.992516	2.39331	0.337536	27.2866	0.451806
700.842		0.987926	2.08024	0.33562	27.369	0.452362
700.842		0.987926	2.08024	0.33562	27.369	0.452362
706.85		0.98097	1.72586	0.332511	27.6189	0.453234
716.85		0.968811	1.12654	0.326869	28.1093	0.454837
726.85		0.955952	0.489848	0.320594	28.7062	0.456667
726.85		0.955952	0.489848	0.320594	28.7062	0.456667
726.85		0.955952	0.489848	0.320594	28.7062	0.456667
734.003		0.946351	0	0.315679	29.2062	0.458141
734.003		0.946351		0.315679	29.2062	0.458141
734.003		0.946351		0.315679	29.2062	0.458141
736.85		0.940274		0.313229	29.0493	0.458069
746.85		0.917161		0.303982	28.488	0.457859
756.85		0.891046		0.293663	27.9107	0.457741
766.85		0.861569		0.282165	27.3164	0.457742
776.85		0.82833		0.269375	26.7046	0.457894
786.85		0.790885		0.255173	26.0744	0.458236
796.85		0.748734		0.239435	25.425	0.458813
806.85		0.701323		0.222031	24.7556	0.459676
816.85		0.648033		0.202826	24.0653	0.460883
826.85		0.58817		0.181685	23.3531	0.462504
836.85		0.520963		0.158471	22.6183	0.464617
842.498		0.479438		0.144394	22.1929	0.466061
842.498		0.479438		0.144394	22.1929	0.466061
846.85		0.457107		0.134308	21.3456	0.467038
856.85		0.404127		0.109784	19.3506	0.469531
866.85		0.348819		0.0832836	17.3014	0.472381
876.85		0.291197		0.054692	15.2121	0.475602
886.85		0.231294		0.0238987	13.0942	0.479207
894.141		0.18621		0	11.5373	0.482084
894.141		0.18621			11.5373	0.482084
894.141		0.18621			11.5373	0.482084
896.85		0.16822			10.9391	0.483316
906.85		0.101006			8.72308	0.488122
916.85		0.0326942			6.49751	0.493335
921.591		0			5.43993	0.495946
921.591					5.43993	0.495946
921.591					5.43993	0.495946
926.85					4.1745	0.496112
936.85					1.75741	0.496475
944.086					0	0.496772
944.086						0.496772
944.086						0.496772
946.85						0.496006
956.85						0.493191
966.85						0.490301
976.85						0.487321
986.85						0.48424
996.85						0.481043
1006.85						0.477716
1016.85						0.474245
1026.85						0.470613
1036.85						0.466805
1046.85						0.462804
1056.85						0.458592
1066.85						0.454154
1076.85						0.449472
1086.85						0.444527
1096.85						0.439304
1106.85						0.433783
1116.85						0.42795
1126.85						0.421786
1136.85						0.415275
1146.85						0.408402
1156.85						0.401151
1166.85						0.393506
1176.85						0.385454
1186.85						0.376979
1196.85						0.368068
1206.85						0.358706
1216.85						0.34888
1226.85						0.338575
1236.52						0.328138
1236.52	0					0.328138
1236.85	0.00405168					0.322321
1246.85	0.143989					0.123625
1252.07	0.232363					0
1252.07	0.232363
1252.07	0.232363
1256.85	0.229684
1266.85	0.223989
1276.85	0.218165
1286.85	0.212207
1296.85	0.206108
1306.85	0.199863
1316.85	0.193463
1326.85	0.186901
1332.19	0.183324
1332.19	0.183324
1332.19	0.183324
1336.85	0.174709
1346.85	0.155768
1356.85	0.136181
1364.77	0.120162
1364.77	0.120162
1366.85	0.0853129
1371	0
1371
1371
1376.85
1386.85
1396.85
1406.85
1416.85
1426.85
1436.85
1446.85
1456.85
1466.85
1472.22
1472.22
1472.22
1476.85
1486.85
1496.85
1506.85
1516.85
1526.85
1536.85
1546.85
1556.85
1566.85
1576.85
1586.85
1596.85
1606.85
1616.85
1626.85
1636.85
1646.85
1656.85
1666.85
1676.85
1686.85
1696.85

## Sheet: Fig.1d
	Mass percentage of each component in (Cr,Ti)N (wt.%)
Temperature (℃)	N	Cr	Ti
901.134	22.3089	3.76494	73.64
901.134	22.3089	3.76494	73.64
901.134	22.3089	3.76494	73.64
906.85	22.3129	3.76393	73.6383
916.85	22.3196	3.77298	73.6244
926.85	22.3258	3.79585	73.5964
936.85	22.3316	3.83263	73.5541
942.473	22.3346	3.85954	73.524
942.473	22.3346	3.85954	73.524
942.473	22.3346	3.85954	73.524
946.85	22.3371	3.83917	73.5438
956.85	22.3425	3.79706	73.5848
966.85	22.3477	3.76084	73.6199
976.85	22.3525	3.73022	73.6494
986.85	22.357	3.70494	73.6736
996.85	22.3613	3.6848	73.6927
1006.85	22.3653	3.66964	73.7068
1016.85	22.3691	3.65932	73.716
1026.85	22.3727	3.65375	73.7205
1036.85	22.376	3.65286	73.7204
1046.85	22.3791	3.65662	73.7155
1056.85	22.382	3.66499	73.7061
1066.85	22.3846	3.678	73.692
1076.85	22.3871	3.69568	73.6732
1086.85	22.3894	3.71807	73.6497
1096.85	22.3914	3.74525	73.6213
1106.85	22.3933	3.77731	73.5881
1116.85	22.3949	3.81436	73.5498
1126.85	22.3964	3.85652	73.5064
1136.85	22.3977	3.90393	73.4577
1146.85	22.3987	3.95672	73.4035
1156.85	22.3996	4.01504	73.3438
1166.85	22.4002	4.07906	73.2783
1176.85	22.4006	4.14893	73.2069
1186.85	22.4009	4.22478	73.1294
1196.85	22.4009	4.30677	73.0457
1206.85	22.4007	4.395	72.9557
1216.85	22.4003	4.48958	72.8592
1226.85	22.3997	4.59056	72.7562
1236.85	22.3988	4.69798	72.6467
1246.85	22.3977	4.8118	72.5306
1256.85	22.3965	4.93199	72.408
1266.85	22.395	5.05842	72.2791
1276.85	22.3933	5.19089	72.144
1276.92	22.3933	5.19179	72.143
1276.92	22.3933	5.19179	72.143
1276.92	22.3933	5.19179	72.143
1286.85	22.3996	4.92206	72.4145
1296.85	22.4053	4.67043	72.6677

## Sheet: Fig.1e
	Mass percentage of each component in (Cr,V)N (wt.%)
Temperature (℃)	Fe	N	Cr	Mo	V
902.167	0.840765	11.1044	66.1337	3.17736	18.2562
902.167	0.840765	11.1044	66.1337	3.17736	18.2562
902.167	0.840765	11.1044	66.1337	3.17736	18.2562
906.85	0.866488	11.1031	66.1506	3.18877	18.2047
916.85	0.924436	11.0994	66.1966	3.21694	18.0782
926.85	0.986769	11.0942	66.2566	3.24981	17.929
933.552	1.03118	11.09	66.3049	3.27421	17.8161
933.552	1.03118	11.09	66.3049	3.27421	17.8161
933.552	1.03118	11.09	66.3049	3.27421	17.8161
936.85	1.05029	11.0945	66.3012	3.22211	17.8506
946.85	1.11	11.1071	66.2848	3.07065	17.9528
956.85	1.17241	11.1183	66.2613	2.92847	18.0508
966.85	1.23761	11.128	66.2315	2.79497	18.1443
976.85	1.3057	11.1364	66.1963	2.66959	18.2328
986.85	1.37676	11.1436	66.1564	2.55178	18.3161
996.85	1.4509	11.1495	66.1125	2.44105	18.3938
1006.85	1.52821	11.1544	66.0653	2.33692	18.4656
1016.85	1.6088	11.1581	66.0153	2.23894	18.5312
1026.85	1.69279	11.1608	65.9631	2.14672	18.5904
1036.85	1.78026	11.1625	65.9091	2.05986	18.643
1046.85	1.87135	11.1633	65.8538	1.97801	18.6888
1056.85	1.96615	11.1631	65.7975	1.90084	18.7275
1066.85	2.06478	11.162	65.7406	1.82803	18.7592
1076.85	2.16735	11.1601	65.6832	1.75931	18.7837
1086.85	2.27397	11.1573	65.6256	1.69439	18.801
1096.85	2.38475	11.1537	65.568	1.63304	18.811
1106.85	2.4998	11.1493	65.5104	1.57502	18.8137
1116.85	2.61921	11.144	65.4529	1.52012	18.8094
1126.85	2.7431	11.138	65.3954	1.46814	18.7979
1136.85	2.87154	11.1312	65.338	1.41891	18.7795
1146.85	3.00463	11.1237	65.2806	1.37224	18.7543
1156.85	3.14246	11.1153	65.2231	1.32799	18.7224
1166.85	3.28511	11.1062	65.1654	1.28601	18.6841
1176.85	3.43264	11.0964	65.1072	1.24616	18.6396
1186.85	3.58513	11.0858	65.0486	1.20832	18.5891
1196.85	3.74263	11.0744	64.9891	1.17237	18.5328
1197.72	3.75661	11.0734	64.9839	1.16932	18.5276
1197.72	3.75661	11.0734	64.9839	1.16932	18.5276
1197.72	3.75661	11.0734	64.9839	1.16932	18.5276
1206.85	4.01284	11.0337	65.2719	1.14673	18.0288
1216.85	4.3095	10.9883	65.5689	1.12286	17.4854
1226.85	4.6234	10.9408	65.8457	1.09995	16.9454
1236.85	4.95514	10.891	66.1013	1.07803	16.409
1246.85	5.3053	10.839	66.335	1.05715	15.8767
1256.85	5.67449	10.7845	66.5459	1.03736	15.3486
1266.85	6.06328	10.7275	66.7331	1.01868	14.8251
1276.85	6.47231	10.6679	66.8958	1.00116	14.3065
1286.85	6.90221	10.6054	67.033	0.984848	13.7932
1296.85	7.35363	10.5401	67.1438	0.969778	13.2853

## Sheet: Fig.1f
	Mass percentage of each component in Z phase (wt.%)							Mass percentage of each component in (Cr,Nb)N (wt.%)
Temperature (℃)	Fe	N	Cr	Mo	Nb		Temperature (℃)	N	Cr	Nb
1006.85	6.35606	8.62373	26.6285	7.54056	50.8512		1196.85	12.008	13.8643	71.8197
1016.85	6.36527	8.61924	26.6231	7.37703	51.0153		1206.85	12.0138	13.6549	72.0523
1026.85	6.37398	8.61471	26.6182	7.21746	51.1756		1216.85	12.0497	16.1529	69.162
1036.85	6.38221	8.61015	26.6138	7.06191	51.332		1226.85	12.0316	13.2906	72.4558
1046.85	6.38998	8.60556	26.6097	6.91047	51.4843		1236.52	12.0428	13.1378	72.6247
1056.85	6.3973	8.60097	26.606	6.76318	51.6325		1236.52	12.0428	13.1378	72.6247
1066.85	6.40418	8.59636	26.6027	6.62012	51.7766		1236.85	12.0505	13.1492	72.6114
1076.85	6.41065	8.59176	26.5998	6.48134	51.9165		1246.85	12.2883	13.5038	72.2025
1086.85	6.41671	8.58716	26.5971	6.34686	52.0521		1252.07	12.4142	13.692	71.9859
1096.85	6.4224	8.58258	26.5948	6.21672	52.1835		1252.07	12.4142	13.692	71.9859
1106.85	6.42772	8.57803	26.5928	6.09093	52.3105		1252.07	12.4142	13.692	71.9859
1116.85	6.43269	8.57351	26.5911	5.96951	52.4332		1256.85	12.4308	13.7567	71.9103
1126.85	6.43733	8.56903	26.5896	5.85244	52.5516		1266.85	12.4664	13.8998	71.7433
1136.85	6.44166	8.5646	26.5883	5.7397	52.6658		1276.85	12.5029	14.0526	71.5651
1146.85	6.44568	8.56022	26.5872	5.63125	52.7756		1286.85	12.5403	14.2144	71.3766
1156.85	6.44943	8.55589	26.5864	5.52705	52.8812		1296.85	12.5783	14.3842	71.1787
1166.85	6.4529	8.55163	26.5857	5.42701	52.9827		1306.85	12.6169	14.5612	70.9724
1176.85	6.45613	8.54743	26.5853	5.33107	53.0801		1316.85	12.6557	14.7446	70.7586
1186.85	6.4591	8.54331	26.5849	5.23913	53.1735		1326.85	12.6947	14.9335	70.5384
1196.85	6.46185	8.53925	26.5848	5.15106	53.2631		1332.19	12.7155	15.0364	70.4184
1206.85	6.46438	8.53526	26.5847	5.06675	53.3489		1332.19	12.7155	15.0364	70.4184
1216.85	6.46669	8.53134	26.5848	4.98604	53.4311		1332.19	12.7155	15.0364	70.4184
1226.85	6.4688	8.52749	26.5851	4.90879	53.5098		1336.85	12.6628	14.6946	70.8099
1236.52	6.47066	8.52383	26.5854	4.83721	53.5829		1346.85	12.5524	13.9935	71.6133
1236.52	6.47066	8.52383	26.5854	4.83721	53.5829		1356.85	12.4454	13.3356	72.3677
1236.85	6.47075	8.52375	26.5854	4.83596	53.5841		1364.77	12.3629	12.8434	72.9326
1246.85	6.47337	8.52116	26.5843	4.79758	53.6236		1364.77	12.3629	12.8434	72.9326
1252.07	6.47455	8.51979	26.5839	4.77678	53.645		1366.85	12.3042	12.297	73.5646
1252.07	6.47455	8.51979	26.5839	4.77678	53.645		1371	12.1872	11.2281	74.8026
1252.07	6.47455	8.51979	26.5839	4.77678	53.645		1371	12.1872	11.2281	74.8026
1256.85	6.47646	8.51744	26.5828	4.78351	53.6398		1371	12.1872	11.2281	74.8026
1266.85	6.48064	8.51256	26.5804	4.79995	53.6265		1376.85	12.3107	12.1785	73.7343
1276.85	6.4851	8.5077	26.5776	4.81951	53.6101		1386.85	12.5491	14.0872	71.5837
1286.85	6.48987	8.50288	26.5745	4.84211	53.5906		1396.85	12.8211	16.4301	68.934
1296.85	6.49497	8.49807	26.5711	4.86766	53.5682
