# Supplementary material for: Design for improving corrosion resistance of duplex stainless steels by wrapping inclusions with niobium armour
Source: Nat Commun. 2023 Nov 30;14:7869. doi: 10.1038/s41467-023-43752-8 (PMC10689471; doi:10.1038/s41467-023-43752-8)
Supplement: Supplementary file 3 — Source Data [file 41467_2023_43752_MOESM3_ESM.zip › Source Data/Fig. 2d and e.xlsx]

## Sheet: Fig.2d
	d(μm)		NA（mm-2）			0.10Nb				0.25Nb
Steels	Average values	Error values	Average values	Error values		Image No.	Average diameter of Z phase d(μm)	Number of Z phase NA（mm-2）		Image No.	Average diameter of Z phase d(μm)	Number of Z phase NA（mm-2）
0Nb	0	0	0	0		1	1.221	4355.5		1	1.544	6945.26
0.10Nb	1.24945	0.108339	2715.32	663.88		2	1.256	3472.63		2	1.477	5768.1
0.25Nb	1.61856	0.13602	5736.71	750.215		3	1.19	3413.77		3	1.532	5885.82
						4	1.215	3590.35		4	1.589	5120.66
						5	1.03	3178.34		5	1.436	6297.82
						6	1.154	3354.91		6	1.5084	6709.83
						7	1.165	2884.05		7	1.601	6180.11
						8	1.134	3472.63		8	1.612	7062.98
						9	1.189	3060.62		9	1.655	5238.38
						10	1.187	3060.62		10	1.79	5944.67
						11	1.347	3060.62		11	1.718	6356.68
						12	1.286	3296.06		12	1.478	6827.55
						13	1.219	2236.61		13	1.507	6768.69
						14	1.331	2236.61		14	1.4594	6003.53
						15	1.321	2001.18		15	1.808	5473.81
						16	1.2465	2001.18		16	1.641	6180.11
						17	1.21	2707.47		17	1.547	5238.38
						18	1.316	2942.91		18	1.554	5826.96
						19	1.1514	2236.61		19	1.446	4944.08
						20	1.356	3296.06		20	1.413	6238.96
						21	1.553	2001.18		21	1.653	4473.22
						22	1.387	1942.32		22	1.639	5885.82
						23	1.409	1942.32		23	1.695	5473.81
						24	1.2122	2295.47		24	1.855	5709.24
						25	1.34	2707.47		25	1.796	4061.21
						26	1.211	2236.61		26	1.557	5179.52
						27	1.372	1765.74		27	1.777	4885.23
						28	1.2023	2825.19		28	1.954	4885.23
						29	1.071	1824.6		29	1.629	5002.94
						30	1.201	2060.04		30	1.686	5532.67
						Average values	1.24945	2715.32		Average values	1.61856	5736.71
						Error values	0.108339	663.88		Error values	0.13602	750.215

## Sheet: Fig.2e
Steels	Number of inclusion wrapped by Z phase	Number of all inclusions	Proportion of inclusion wrapped by Z phase
0Nb	0	0	0
0.10Nb	75	152	0.493421
0.25Nb	116	153	0.75817
