# Supplementary material for: Design for improving corrosion resistance of duplex stainless steels by wrapping inclusions with niobium armour
Source: Nat Commun. 2023 Nov 30;14:7869. doi: 10.1038/s41467-023-43752-8 (PMC10689471; doi:10.1038/s41467-023-43752-8)
Supplement: Supplementary file 3 — Source Data [file 41467_2023_43752_MOESM3_ESM.zip › Source Data/Fig. 3a, d, e-g.xlsx]

## Sheet: Fig.3a
0Nb			0.10Nb			0.25Nb
Current density (A·cm-2)	Potential (mVSCE)		Current density (A·cm-2)	Potential (mVSCE)		Current density (A·cm-2)	Potential (mVSCE)
2.801e-05	-527.9		5.651e-05	-480		5.465e-05	-495.4
2.622e-05	-528.2		5.22e-05	-480.2		5.039e-05	-495.2
2.484e-05	-528		4.899e-05	-480		4.714e-05	-495
2.372e-05	-527.8		4.642e-05	-479.8		4.441e-05	-494.6
2.28e-05	-527.7		4.435e-05	-479.5		4.236e-05	-494.5
2.202e-05	-527.5		4.264e-05	-479.4		4.061e-05	-494.3
2.133e-05	-527.3		4.115e-05	-479.2		3.913e-05	-494.1
2.073e-05	-527.2		3.99e-05	-479		3.785e-05	-494
2.021e-05	-527.1		3.879e-05	-478.9		3.672e-05	-493.8
1.973e-05	-526.8		3.779e-05	-478.7		3.574e-05	-493.7
1.93e-05	-526.7		3.691e-05	-478.5		3.486e-05	-493.5
1.891e-05	-526.6		3.612e-05	-478.4		3.406e-05	-493.3
1.854e-05	-526.4		3.537e-05	-478.2		3.337e-05	-493.1
1.822e-05	-526.2		3.472e-05	-478.1		3.274e-05	-493
1.792e-05	-526.1		3.411e-05	-477.9		3.215e-05	-492.8
1.762e-05	-525.9		3.353e-05	-477.7		3.164e-05	-492.7
1.736e-05	-525.7		3.301e-05	-477.6		3.117e-05	-492.5
1.712e-05	-525.6		3.253e-05	-477.4		3.071e-05	-492.3
1.688e-05	-525.4		3.205e-05	-477.2		3.031e-05	-492.2
1.666e-05	-525.2		3.163e-05	-477.1		2.995e-05	-492
1.646e-05	-525.1		3.122e-05	-476.9		2.959e-05	-491.8
1.626e-05	-524.9		3.081e-05	-476.7		2.927e-05	-491.7
1.608e-05	-524.7		3.046e-05	-476.6		2.899e-05	-491.5
1.591e-05	-524.6		3.012e-05	-476.4		2.869e-05	-491.3
1.574e-05	-524.4		2.978e-05	-476.2		2.843e-05	-491.2
1.558e-05	-524.2		2.946e-05	-476.1		2.818e-05	-491
1.543e-05	-524.1		2.917e-05	-476		2.794e-05	-490.8
1.529e-05	-523.9		2.886e-05	-475.8		2.773e-05	-490.7
1.514e-05	-523.7		2.86e-05	-475.6		2.755e-05	-490.5
1.502e-05	-523.6		2.834e-05	-475.5		2.737e-05	-490.3
1.489e-05	-523.4		2.807e-05	-475.3		2.721e-05	-490.2
1.476e-05	-523.2		2.784e-05	-475.1		2.708e-05	-490
1.465e-05	-523.1		2.762e-05	-475		2.693e-05	-489.8
1.453e-05	-522.9		2.739e-05	-474.8		2.681e-05	-489.7
1.442e-05	-522.7		2.717e-05	-474.6		2.669e-05	-489.5
1.431e-05	-522.6		2.697e-05	-474.5		2.656e-05	-489.3
1.422e-05	-522.4		2.676e-05	-474.3		2.646e-05	-489.2
1.411e-05	-522.2		2.657e-05	-474.1		2.635e-05	-489
1.402e-05	-522.1		2.639e-05	-474		2.622e-05	-488.8
1.392e-05	-521.9		2.619e-05	-473.8		2.611e-05	-488.7
1.383e-05	-521.7		2.602e-05	-473.6		2.599e-05	-488.5
1.375e-05	-521.6		2.585e-05	-473.5		2.586e-05	-488.3
1.366e-05	-521.4		2.567e-05	-473.3		2.573e-05	-488.2
1.357e-05	-521.2		2.552e-05	-473.1		2.561e-05	-488
1.35e-05	-521.1		2.537e-05	-473		2.547e-05	-487.8
1.342e-05	-520.9		2.52e-05	-472.7		2.535e-05	-487.7
1.333e-05	-520.7		2.506e-05	-472.6		2.522e-05	-487.5
1.327e-05	-520.6		2.492e-05	-472.4		2.509e-05	-487.3
1.319e-05	-520.4		2.477e-05	-472.3		2.498e-05	-487.2
1.312e-05	-520.2		2.462e-05	-472.1		2.486e-05	-487
1.305e-05	-520.1		2.45e-05	-471.9		2.475e-05	-486.8
1.299e-05	-519.9		2.434e-05	-471.7		2.464e-05	-486.7
1.292e-05	-519.7		2.42e-05	-471.6		2.455e-05	-486.6
1.285e-05	-519.6		2.407e-05	-471.5		2.444e-05	-486.4
1.28e-05	-519.4		2.392e-05	-471.3		2.434e-05	-486.2
1.273e-05	-519.2		2.379e-05	-471.1		2.427e-05	-486.1
1.267e-05	-519.1		2.365e-05	-471		2.418e-05	-485.9
1.261e-05	-518.9		2.351e-05	-470.8		2.408e-05	-485.7
1.255e-05	-518.7		2.338e-05	-470.6		2.401e-05	-485.6
1.249e-05	-518.6		2.326e-05	-470.5		2.394e-05	-485.4
1.243e-05	-518.4		2.313e-05	-470.2		2.384e-05	-485.2
1.237e-05	-518.2		2.302e-05	-470.1		2.379e-05	-485.1
1.232e-05	-518.1		2.29e-05	-470		2.371e-05	-484.9
1.227e-05	-517.9		2.277e-05	-469.8		2.363e-05	-484.7
1.221e-05	-517.8		2.266e-05	-469.6		2.356e-05	-484.6
1.216e-05	-517.6		2.255e-05	-469.5		2.35e-05	-484.4
1.21e-05	-517.5		2.245e-05	-469.3		2.341e-05	-484.2
1.204e-05	-517.3		2.233e-05	-469.1		2.334e-05	-484.1
1.2e-05	-517.1		2.222e-05	-469		2.327e-05	-483.9
1.194e-05	-516.9		2.212e-05	-468.8		2.317e-05	-483.7
1.189e-05	-516.7		2.2e-05	-468.6		2.309e-05	-483.6
1.184e-05	-516.6		2.19e-05	-468.4		2.301e-05	-483.4
1.18e-05	-516.4		2.181e-05	-468.3		2.291e-05	-483.2
1.175e-05	-516.2		2.17e-05	-468.1		2.282e-05	-483.1
1.171e-05	-516.1		2.16e-05	-467.9		2.273e-05	-482.9
1.166e-05	-515.9		2.151e-05	-467.8		2.263e-05	-482.7
1.162e-05	-515.8		2.139e-05	-467.6		2.254e-05	-482.6
1.157e-05	-515.6		2.131e-05	-467.4		2.245e-05	-482.4
1.153e-05	-515.4		2.121e-05	-467.3		2.235e-05	-482.2
1.149e-05	-515.2		2.111e-05	-467.1		2.228e-05	-482.1
1.145e-05	-515.1		2.102e-05	-467		2.22e-05	-481.9
1.141e-05	-515		2.094e-05	-466.8		2.211e-05	-481.7
1.137e-05	-514.7		2.083e-05	-466.6		2.205e-05	-481.6
1.133e-05	-514.6		2.075e-05	-466.5		2.2e-05	-481.4
1.129e-05	-514.5		2.067e-05	-466.3		2.193e-05	-481.2
1.125e-05	-514.3		2.058e-05	-466.2		2.189e-05	-481.1
1.121e-05	-514.1		2.05e-05	-466		2.183e-05	-480.9
1.118e-05	-513.9		2.043e-05	-465.8		2.177e-05	-480.7
1.114e-05	-513.8		2.034e-05	-465.6		2.174e-05	-480.6
1.11e-05	-513.6		2.026e-05	-465.5		2.169e-05	-480.4
1.107e-05	-513.4		2.018e-05	-465.3		2.163e-05	-480.2
1.103e-05	-513.3		2.009e-05	-465.1		2.157e-05	-480.1
1.099e-05	-513.1		2.001e-05	-465		2.152e-05	-479.9
1.095e-05	-513		1.993e-05	-464.8		2.145e-05	-479.7
1.092e-05	-512.8		1.984e-05	-464.6		2.138e-05	-479.6
1.088e-05	-512.6		1.977e-05	-464.5		2.131e-05	-479.4
1.085e-05	-512.5		1.97e-05	-464.3		2.124e-05	-479.2
1.081e-05	-512.3		1.961e-05	-464.1		2.117e-05	-479.1
1.077e-05	-512.1		1.954e-05	-464		2.111e-05	-478.9
1.075e-05	-512		1.946e-05	-463.8		2.102e-05	-478.7
1.07e-05	-511.8		1.938e-05	-463.6		2.096e-05	-478.6
1.067e-05	-511.6		1.931e-05	-463.5		2.09e-05	-478.4
1.064e-05	-511.5		1.923e-05	-463.3		2.081e-05	-478.2
1.06e-05	-511.3		1.914e-05	-463.1		2.075e-05	-478.1
1.057e-05	-511.2		1.906e-05	-463		2.068e-05	-477.9
1.054e-05	-511		1.899e-05	-462.8		2.06e-05	-477.7
1.05e-05	-510.8		1.891e-05	-462.6		2.053e-05	-477.6
1.047e-05	-510.7		1.883e-05	-462.5		2.047e-05	-477.4
1.044e-05	-510.5		1.876e-05	-462.3		2.04e-05	-477.2
1.039e-05	-510.3		1.867e-05	-462.1		2.034e-05	-477.1
1.037e-05	-510.1		1.859e-05	-462		2.028e-05	-476.9
1.033e-05	-510		1.851e-05	-461.8		2.021e-05	-476.7
1.029e-05	-509.8		1.843e-05	-461.6		2.016e-05	-476.6
1.026e-05	-509.6		1.835e-05	-461.5		2.011e-05	-476.4
1.024e-05	-509.5		1.828e-05	-461.4		2.005e-05	-476.2
1.021e-05	-509.3		1.82e-05	-461.1		2e-05	-476.1
1.018e-05	-509.1		1.813e-05	-461		1.996e-05	-475.9
1.015e-05	-509		1.806e-05	-460.8		1.99e-05	-475.7
1.011e-05	-508.8		1.797e-05	-460.6		1.986e-05	-475.6
1.009e-05	-508.6		1.791e-05	-460.5		1.982e-05	-475.4
1.006e-05	-508.5		1.785e-05	-460.4		1.976e-05	-475.2
1.002e-05	-508.3		1.777e-05	-460.2		1.971e-05	-475.1
9.996e-06	-508.2		1.771e-05	-460		1.967e-05	-474.9
9.972e-06	-508		1.765e-05	-459.9		1.96e-05	-474.7
9.938e-06	-507.8		1.758e-05	-459.7		1.956e-05	-474.6
9.911e-06	-507.6		1.753e-05	-459.5		1.951e-05	-474.4
9.883e-06	-507.5		1.747e-05	-459.4		1.945e-05	-474.2
9.856e-06	-507.4		1.741e-05	-459.2		1.94e-05	-474.1
9.821e-06	-507.1		1.736e-05	-459		1.935e-05	-473.9
9.792e-06	-507		1.73e-05	-458.9		1.928e-05	-473.7
9.765e-06	-506.8		1.724e-05	-458.7		1.923e-05	-473.6
9.734e-06	-506.7		1.718e-05	-458.5		1.918e-05	-473.4
9.711e-06	-506.5		1.712e-05	-458.4		1.911e-05	-473.2
9.676e-06	-506.3		1.705e-05	-458.2		1.905e-05	-473.1
9.645e-06	-506.2		1.699e-05	-458		1.899e-05	-472.9
9.615e-06	-506		1.693e-05	-457.9		1.893e-05	-472.7
9.591e-06	-505.9		1.686e-05	-457.7		1.887e-05	-472.6
9.556e-06	-505.7		1.681e-05	-457.5		1.881e-05	-472.4
9.532e-06	-505.5		1.675e-05	-457.4		1.874e-05	-472.2
9.498e-06	-505.3		1.667e-05	-457.2		1.869e-05	-472.1
9.469e-06	-505.1		1.662e-05	-457		1.864e-05	-471.9
9.445e-06	-505		1.657e-05	-456.9		1.857e-05	-471.7
9.416e-06	-504.8		1.65e-05	-456.7		1.853e-05	-471.6
9.388e-06	-504.7		1.644e-05	-456.5		1.848e-05	-471.4
9.362e-06	-504.5		1.639e-05	-456.4		1.843e-05	-471.2
9.335e-06	-504.3		1.633e-05	-456.2		1.839e-05	-471.1
9.305e-06	-504.2		1.627e-05	-456		1.835e-05	-470.9
9.282e-06	-504		1.622e-05	-455.9		1.83e-05	-470.7
9.256e-06	-503.9		1.615e-05	-455.7		1.825e-05	-470.6
9.228e-06	-503.7		1.611e-05	-455.5		1.821e-05	-470.4
9.211e-06	-503.5		1.606e-05	-455.4		1.816e-05	-470.2
9.189e-06	-503.4		1.6e-05	-455.2		1.812e-05	-470.1
9.155e-06	-503.2		1.595e-05	-455		1.807e-05	-469.9
9.132e-06	-503		1.59e-05	-454.9		1.801e-05	-469.7
9.11e-06	-502.9		1.585e-05	-454.7		1.797e-05	-469.6
9.08e-06	-502.7		1.581e-05	-454.5		1.793e-05	-469.4
9.062e-06	-502.5		1.577e-05	-454.4		1.79e-05	-469.3
9.041e-06	-502.4		1.571e-05	-454.2		1.784e-05	-469.1
9.011e-06	-502.2		1.566e-05	-454		1.781e-05	-468.9
8.987e-06	-502		1.562e-05	-453.9		1.778e-05	-468.8
8.967e-06	-501.9		1.556e-05	-453.7		1.772e-05	-468.6
8.94e-06	-501.7		1.551e-05	-453.5		1.768e-05	-468.4
8.919e-06	-501.5		1.547e-05	-453.4		1.765e-05	-468.3
8.899e-06	-501.4		1.541e-05	-453.2		1.759e-05	-468.1
8.87e-06	-501.2		1.537e-05	-453		1.754e-05	-467.9
8.844e-06	-501		1.532e-05	-452.9		1.749e-05	-467.8
8.828e-06	-500.9		1.528e-05	-452.7		1.743e-05	-467.6
8.8e-06	-500.7		1.522e-05	-452.5		1.739e-05	-467.4
8.781e-06	-500.5		1.518e-05	-452.4		1.734e-05	-467.3
8.762e-06	-500.3		1.514e-05	-452.2		1.727e-05	-467.1
8.732e-06	-500.2		1.508e-05	-452		1.722e-05	-466.9
8.714e-06	-500		1.504e-05	-451.9		1.717e-05	-466.8
8.699e-06	-499.9		1.5e-05	-451.8		1.711e-05	-466.6
8.674e-06	-499.7		1.495e-05	-451.5		1.706e-05	-466.4
8.652e-06	-499.5		1.491e-05	-451.4		1.702e-05	-466.3
8.632e-06	-499.4		1.486e-05	-451.2		1.696e-05	-466.1
8.604e-06	-499.2		1.481e-05	-451		1.692e-05	-465.9
8.585e-06	-499		1.477e-05	-450.9		1.689e-05	-465.8
8.567e-06	-498.8		1.473e-05	-450.7		1.684e-05	-465.6
8.537e-06	-498.7		1.468e-05	-450.5		1.68e-05	-465.4
8.52e-06	-498.6		1.464e-05	-450.4		1.676e-05	-465.3
8.499e-06	-498.3		1.46e-05	-450.2		1.671e-05	-465.1
8.473e-06	-498.2		1.455e-05	-450		1.666e-05	-464.9
8.454e-06	-498		1.452e-05	-449.9		1.661e-05	-464.8
8.437e-06	-497.8		1.448e-05	-449.7		1.654e-05	-464.6
8.407e-06	-497.6		1.443e-05	-449.5		1.65e-05	-464.4
8.389e-06	-497.5		1.438e-05	-449.4		1.645e-05	-464.3
8.371e-06	-497.3		1.434e-05	-449.2		1.638e-05	-464.1
8.341e-06	-497.1		1.429e-05	-449		1.633e-05	-463.9
8.325e-06	-497		1.425e-05	-448.9		1.629e-05	-463.8
8.304e-06	-496.9		1.421e-05	-448.7		1.623e-05	-463.6
8.28e-06	-496.7		1.416e-05	-448.5		1.619e-05	-463.4
8.26e-06	-496.6		1.411e-05	-448.4		1.614e-05	-463.3
8.245e-06	-496.3		1.408e-05	-448.2		1.609e-05	-463.1
8.217e-06	-496.2		1.403e-05	-448		1.606e-05	-462.9
8.195e-06	-496		1.399e-05	-447.9		1.602e-05	-462.8
8.178e-06	-495.8		1.395e-05	-447.7		1.598e-05	-462.6
8.156e-06	-495.6		1.39e-05	-447.5		1.594e-05	-462.4
8.135e-06	-495.5		1.386e-05	-447.4		1.591e-05	-462.3
8.115e-06	-495.4		1.382e-05	-447.2		1.587e-05	-462.1
8.088e-06	-495.1		1.377e-05	-447		1.584e-05	-461.9
8.075e-06	-495		1.374e-05	-446.9		1.581e-05	-461.8
8.058e-06	-494.9		1.37e-05	-446.7		1.577e-05	-461.6
8.038e-06	-494.6		1.365e-05	-446.5		1.575e-05	-461.4
8.017e-06	-494.5		1.361e-05	-446.4		1.572e-05	-461.3
8.002e-06	-494.3		1.358e-05	-446.2		1.569e-05	-461.1
7.98e-06	-494.1		1.353e-05	-446		1.566e-05	-461
7.964e-06	-494		1.349e-05	-445.9		1.562e-05	-460.8
7.947e-06	-493.8		1.345e-05	-445.8		1.558e-05	-460.6
7.927e-06	-493.6		1.34e-05	-445.5		1.555e-05	-460.5
7.907e-06	-493.5		1.336e-05	-445.4		1.551e-05	-460.3
7.892e-06	-493.4		1.333e-05	-445.3		1.546e-05	-460.2
7.871e-06	-493.1		1.328e-05	-445		1.542e-05	-460
7.852e-06	-493		1.325e-05	-444.9		1.538e-05	-459.8
7.834e-06	-492.8		1.321e-05	-444.7		1.534e-05	-459.6
7.812e-06	-492.6		1.317e-05	-444.5		1.53e-05	-459.5
7.798e-06	-492.5		1.313e-05	-444.4		1.526e-05	-459.3
7.78e-06	-492.3		1.31e-05	-444.3		1.521e-05	-459.1
7.758e-06	-492.1		1.305e-05	-444		1.518e-05	-459
7.741e-06	-492		1.302e-05	-443.9		1.514e-05	-458.8
7.721e-06	-491.9		1.299e-05	-443.8		1.509e-05	-458.6
7.695e-06	-491.6		1.294e-05	-443.5		1.506e-05	-458.5
7.682e-06	-491.5		1.291e-05	-443.4		1.502e-05	-458.3
7.668e-06	-491.3		1.287e-05	-443.2		1.498e-05	-458.1
7.646e-06	-491.1		1.283e-05	-443		1.495e-05	-458
7.629e-06	-491		1.28e-05	-442.9		1.491e-05	-457.8
7.614e-06	-490.8		1.276e-05	-442.7		1.487e-05	-457.6
7.595e-06	-490.7		1.272e-05	-442.5		1.484e-05	-457.5
7.573e-06	-490.5		1.268e-05	-442.4		1.481e-05	-457.3
7.558e-06	-490.3		1.265e-05	-442.2		1.477e-05	-457.1
7.542e-06	-490.2		1.26e-05	-442		1.474e-05	-457
7.521e-06	-490		1.256e-05	-441.9		1.471e-05	-456.8
7.506e-06	-489.8		1.253e-05	-441.7		1.466e-05	-456.6
7.486e-06	-489.7		1.249e-05	-441.5		1.462e-05	-456.5
7.463e-06	-489.5		1.245e-05	-441.4		1.459e-05	-456.3
7.446e-06	-489.3		1.242e-05	-441.2		1.455e-05	-456.1
7.432e-06	-489.2		1.237e-05	-441		1.452e-05	-456
7.414e-06	-489		1.234e-05	-440.9		1.448e-05	-455.8
7.397e-06	-488.8		1.23e-05	-440.7		1.444e-05	-455.6
7.38e-06	-488.7		1.226e-05	-440.5		1.441e-05	-455.5
7.362e-06	-488.5		1.224e-05	-440.4		1.437e-05	-455.3
7.346e-06	-488.3		1.22e-05	-440.2		1.434e-05	-455.1
7.33e-06	-488.2		1.216e-05	-440		1.431e-05	-455
7.306e-06	-488		1.213e-05	-439.9		1.428e-05	-454.8
7.294e-06	-487.8		1.209e-05	-439.7		1.425e-05	-454.6
7.279e-06	-487.7		1.205e-05	-439.5		1.422e-05	-454.5
7.246e-06	-487.5		1.202e-05	-439.4		1.42e-05	-454.3
7.238e-06	-487.3		1.198e-05	-439.2		1.416e-05	-454.1
7.227e-06	-487.2		1.194e-05	-439.1		1.414e-05	-454
7.205e-06	-487		1.191e-05	-438.9		1.411e-05	-453.8
7.188e-06	-486.9		1.187e-05	-438.7		1.408e-05	-453.6
7.176e-06	-486.7		1.183e-05	-438.6		1.405e-05	-453.5
7.158e-06	-486.5		1.179e-05	-438.4		1.403e-05	-453.3
7.147e-06	-486.3		1.177e-05	-438.2		1.399e-05	-453.1
7.131e-06	-486.2		1.172e-05	-438		1.396e-05	-453
7.113e-06	-486		1.169e-05	-437.9		1.394e-05	-452.8
7.099e-06	-485.9		1.166e-05	-437.8		1.391e-05	-452.7
7.085e-06	-485.7		1.162e-05	-437.5		1.387e-05	-452.5
7.061e-06	-485.5		1.159e-05	-437.4		1.383e-05	-452.3
7.048e-06	-485.4		1.156e-05	-437.3		1.381e-05	-452.2
7.035e-06	-485.2		1.152e-05	-437.1		1.377e-05	-452
7.015e-06	-485		1.149e-05	-436.9		1.373e-05	-451.8
6.998e-06	-484.8		1.146e-05	-436.8		1.37e-05	-451.7
6.984e-06	-484.7		1.142e-05	-436.6		1.366e-05	-451.5
6.965e-06	-484.5		1.139e-05	-436.4		1.363e-05	-451.3
6.951e-06	-484.4		1.136e-05	-436.3		1.359e-05	-451.2
6.933e-06	-484.2		1.133e-05	-436.1		1.355e-05	-451
6.916e-06	-484		1.129e-05	-435.9		1.352e-05	-450.8
6.902e-06	-483.9		1.126e-05	-435.8		1.348e-05	-450.7
6.889e-06	-483.7		1.124e-05	-435.6		1.344e-05	-450.5
6.868e-06	-483.5		1.121e-05	-435.4		1.34e-05	-450.3
6.856e-06	-483.4		1.118e-05	-435.3		1.337e-05	-450.2
6.841e-06	-483.2		1.115e-05	-435.1		1.332e-05	-450
6.826e-06	-483		1.111e-05	-434.9		1.329e-05	-449.9
6.809e-06	-482.8		1.108e-05	-434.8		1.325e-05	-449.7
6.793e-06	-482.7		1.105e-05	-434.6		1.32e-05	-449.5
6.777e-06	-482.5		1.102e-05	-434.4		1.318e-05	-449.3
6.772e-06	-482.3		1.1e-05	-434.3		1.315e-05	-449.2
6.755e-06	-482.2		1.097e-05	-434.1		1.311e-05	-449
6.733e-06	-482		1.093e-05	-433.9		1.308e-05	-448.8
6.721e-06	-481.8		1.091e-05	-433.7		1.306e-05	-448.7
6.705e-06	-481.7		1.087e-05	-433.6		1.303e-05	-448.5
6.688e-06	-481.5		1.084e-05	-433.4		1.301e-05	-448.4
6.672e-06	-481.3		1.081e-05	-433.2		1.299e-05	-448.2
6.66e-06	-481.2		1.079e-05	-433.1		1.295e-05	-448
6.644e-06	-481		1.075e-05	-432.9		1.293e-05	-447.9
6.631e-06	-480.8		1.073e-05	-432.8		1.29e-05	-447.7
6.617e-06	-480.7		1.07e-05	-432.6		1.286e-05	-447.5
6.6e-06	-480.5		1.066e-05	-432.4		1.284e-05	-447.4
6.585e-06	-480.3		1.064e-05	-432.2		1.281e-05	-447.2
6.572e-06	-480.2		1.061e-05	-432.1		1.277e-05	-447
6.553e-06	-480		1.058e-05	-431.9		1.274e-05	-446.9
6.539e-06	-479.8		1.055e-05	-431.7		1.271e-05	-446.7
6.53e-06	-479.7		1.052e-05	-431.6		1.267e-05	-446.5
6.511e-06	-479.5		1.048e-05	-431.4		1.263e-05	-446.4
6.497e-06	-479.4		1.045e-05	-431.3		1.26e-05	-446.2
6.483e-06	-479.2		1.043e-05	-431.1		1.256e-05	-446
6.466e-06	-479		1.039e-05	-430.9		1.253e-05	-445.9
6.455e-06	-478.8		1.037e-05	-430.7		1.25e-05	-445.7
6.442e-06	-478.7		1.034e-05	-430.6		1.246e-05	-445.5
6.421e-06	-478.5		1.031e-05	-430.4		1.243e-05	-445.4
6.409e-06	-478.3		1.028e-05	-430.2		1.241e-05	-445.2
6.398e-06	-478.2		1.025e-05	-430.1		1.237e-05	-445
6.382e-06	-478		1.022e-05	-429.9		1.235e-05	-444.9
6.37e-06	-477.9		1.02e-05	-429.8		1.232e-05	-444.7
6.356e-06	-477.7		1.017e-05	-429.6		1.229e-05	-444.5
6.339e-06	-477.5		1.014e-05	-429.4		1.227e-05	-444.3
6.329e-06	-477.3		1.011e-05	-429.3		1.224e-05	-444.2
6.315e-06	-477.2		1.008e-05	-429.1		1.22e-05	-444
6.297e-06	-477		1.004e-05	-428.9		1.217e-05	-443.9
6.284e-06	-476.8		1.003e-05	-428.8		1.214e-05	-443.7
6.274e-06	-476.7		9.999e-06	-428.6		1.211e-05	-443.5
6.256e-06	-476.5		9.966e-06	-428.4		1.208e-05	-443.4
6.242e-06	-476.3		9.941e-06	-428.3		1.205e-05	-443.2
6.231e-06	-476.2		9.912e-06	-428.1		1.201e-05	-443
6.213e-06	-476		9.88e-06	-427.9		1.198e-05	-442.9
6.204e-06	-475.8		9.856e-06	-427.8		1.195e-05	-442.7
6.193e-06	-475.7		9.832e-06	-427.6		1.191e-05	-442.5
6.174e-06	-475.5		9.798e-06	-427.4		1.189e-05	-442.4
6.163e-06	-475.3		9.769e-06	-427.3		1.186e-05	-442.2
6.151e-06	-475.2		9.749e-06	-427.1		1.183e-05	-442
6.137e-06	-475		9.719e-06	-426.9		1.18e-05	-441.9
6.126e-06	-474.8		9.697e-06	-426.8		1.178e-05	-441.7
6.114e-06	-474.7		9.67e-06	-426.6		1.174e-05	-441.5
6.095e-06	-474.5		9.64e-06	-426.4		1.172e-05	-441.4
6.084e-06	-474.3		9.616e-06	-426.3		1.17e-05	-441.2
6.074e-06	-474.2		9.593e-06	-426.1		1.166e-05	-441
6.062e-06	-474		9.562e-06	-425.9		1.164e-05	-440.9
6.045e-06	-473.8		9.54e-06	-425.8		1.162e-05	-440.7
6.034e-06	-473.7		9.514e-06	-425.6		1.159e-05	-440.5
6.022e-06	-473.5		9.484e-06	-425.4		1.157e-05	-440.4
6.006e-06	-473.3		9.463e-06	-425.3		1.154e-05	-440.2
5.997e-06	-473.2		9.439e-06	-425.1		1.151e-05	-440
5.985e-06	-473.1		9.408e-06	-424.9		1.148e-05	-439.9
5.967e-06	-472.9		9.387e-06	-424.8		1.146e-05	-439.7
5.957e-06	-472.7		9.361e-06	-424.6		1.142e-05	-439.5
5.947e-06	-472.6		9.332e-06	-424.4		1.14e-05	-439.4
5.93e-06	-472.3		9.31e-06	-424.3		1.138e-05	-439.2
5.922e-06	-472.2		9.287e-06	-424.1		1.134e-05	-439
5.908e-06	-472.1		9.254e-06	-423.9		1.132e-05	-438.9
5.891e-06	-471.8		9.232e-06	-423.8		1.129e-05	-438.7
5.882e-06	-471.7		9.215e-06	-423.6		1.126e-05	-438.5
5.871e-06	-471.6		9.191e-06	-423.4		1.124e-05	-438.4
5.854e-06	-471.4		9.165e-06	-423.3		1.121e-05	-438.2
5.84e-06	-471.2		9.143e-06	-423.1		1.118e-05	-438
5.831e-06	-471.1		9.111e-06	-422.9		1.116e-05	-437.9
5.814e-06	-470.9		9.092e-06	-422.8		1.113e-05	-437.7
5.805e-06	-470.7		9.071e-06	-422.6		1.11e-05	-437.5
5.793e-06	-470.6		9.036e-06	-422.4		1.107e-05	-437.4
5.777e-06	-470.3		9.017e-06	-422.3		1.105e-05	-437.2
5.765e-06	-470.2		8.995e-06	-422.1		1.102e-05	-437
5.755e-06	-470		8.965e-06	-421.9		1.1e-05	-436.9
5.742e-06	-469.9		8.945e-06	-421.8		1.098e-05	-436.7
5.731e-06	-469.7		8.921e-06	-421.6		1.095e-05	-436.5
5.718e-06	-469.5		8.894e-06	-421.4		1.093e-05	-436.4
5.704e-06	-469.4		8.871e-06	-421.3		1.09e-05	-436.2
5.694e-06	-469.2		8.845e-06	-421.1		1.088e-05	-436.1
5.683e-06	-469		8.818e-06	-420.9		1.085e-05	-435.9
5.667e-06	-468.8		8.792e-06	-420.7		1.083e-05	-435.7
5.654e-06	-468.7		8.773e-06	-420.6		1.081e-05	-435.6
5.643e-06	-468.5		8.737e-06	-420.4		1.078e-05	-435.4
5.633e-06	-468.3		8.716e-06	-420.2		1.076e-05	-435.2
5.624e-06	-468.2		8.695e-06	-420.1		1.074e-05	-435.1
5.616e-06	-468		8.663e-06	-419.9		1.071e-05	-434.9
5.6e-06	-467.8		8.642e-06	-419.8		1.07e-05	-434.7
5.59e-06	-467.7		8.619e-06	-419.6		1.067e-05	-434.6
5.58e-06	-467.5		8.598e-06	-419.4		1.064e-05	-434.4
5.564e-06	-467.3		8.566e-06	-419.2		1.062e-05	-434.2
5.556e-06	-467.2		8.547e-06	-419.1		1.06e-05	-434.1
5.547e-06	-467		8.525e-06	-418.9		1.057e-05	-433.9
5.529e-06	-466.8		8.491e-06	-418.7		1.055e-05	-433.7
5.521e-06	-466.7		8.47e-06	-418.6		1.053e-05	-433.6
5.511e-06	-466.5		8.451e-06	-418.4		1.05e-05	-433.4
5.498e-06	-466.3		8.42e-06	-418.3		1.048e-05	-433.2
5.489e-06	-466.2		8.398e-06	-418.1		1.045e-05	-433.1
5.478e-06	-466		8.38e-06	-417.9		1.041e-05	-432.9
5.465e-06	-465.8		8.346e-06	-417.7		1.039e-05	-432.7
5.455e-06	-465.7		8.328e-06	-417.6		1.037e-05	-432.6
5.443e-06	-465.5		8.307e-06	-417.4		1.033e-05	-432.4
5.429e-06	-465.3		8.277e-06	-417.2		1.031e-05	-432.2
5.42e-06	-465.2		8.258e-06	-417.1		1.029e-05	-432.1
5.411e-06	-465		8.237e-06	-416.9		1.026e-05	-431.9
5.394e-06	-464.8		8.204e-06	-416.7		1.024e-05	-431.7
5.385e-06	-464.7		8.192e-06	-416.6		1.022e-05	-431.6
5.377e-06	-464.5		8.175e-06	-416.5		1.018e-05	-431.4
5.363e-06	-464.3		8.145e-06	-416.2		1.016e-05	-431.2
5.353e-06	-464.2		8.125e-06	-416.1		1.014e-05	-431.1
5.343e-06	-464		8.104e-06	-415.9		1.011e-05	-430.9
5.328e-06	-463.8		8.076e-06	-415.7		1.009e-05	-430.7
5.32e-06	-463.7		8.059e-06	-415.6		1.007e-05	-430.6
5.31e-06	-463.5		8.037e-06	-415.4		1.004e-05	-430.4
5.297e-06	-463.3		8.009e-06	-415.2		1.001e-05	-430.2
5.288e-06	-463.2		7.991e-06	-415.1		9.994e-06	-430.1
5.278e-06	-463		7.967e-06	-415		9.966e-06	-429.9
5.263e-06	-462.8		7.945e-06	-414.7		9.947e-06	-429.7
5.256e-06	-462.7		7.926e-06	-414.6		9.926e-06	-429.6
5.247e-06	-462.5		7.905e-06	-414.4		9.89e-06	-429.4
5.232e-06	-462.3		7.879e-06	-414.3		9.869e-06	-429.2
5.221e-06	-462.2		7.86e-06	-414.1		9.849e-06	-429.1
5.211e-06	-462		7.839e-06	-414		9.819e-06	-428.9
5.199e-06	-461.8		7.812e-06	-413.7		9.795e-06	-428.7
5.189e-06	-461.7		7.794e-06	-413.6		9.775e-06	-428.6
5.18e-06	-461.5		7.773e-06	-413.5		9.74e-06	-428.4
5.166e-06	-461.4		7.748e-06	-413.2		9.722e-06	-428.2
5.158e-06	-461.2		7.731e-06	-413.1		9.702e-06	-428.1
5.147e-06	-461		7.708e-06	-412.9		9.669e-06	-427.9
5.132e-06	-460.8		7.685e-06	-412.8		9.647e-06	-427.7
5.123e-06	-460.7		7.669e-06	-412.6		9.627e-06	-427.6
5.117e-06	-460.5		7.649e-06	-412.4		9.597e-06	-427.4
5.103e-06	-460.4		7.627e-06	-412.2		9.576e-06	-427.2
5.093e-06	-460.2		7.607e-06	-412.1		9.553e-06	-427.1
5.084e-06	-460.1		7.589e-06	-412		9.525e-06	-426.9
5.071e-06	-459.9		7.565e-06	-411.8		9.501e-06	-426.7
5.061e-06	-459.8		7.545e-06	-411.6		9.482e-06	-426.6
5.053e-06	-459.6		7.528e-06	-411.5		9.454e-06	-426.4
5.037e-06	-459.4		7.504e-06	-411.2		9.433e-06	-426.2
5.028e-06	-459.2		7.484e-06	-411.1		9.409e-06	-426.1
5.016e-06	-459.1		7.466e-06	-411		9.381e-06	-425.9
5.007e-06	-458.9		7.443e-06	-410.8		9.358e-06	-425.7
4.996e-06	-458.7		7.428e-06	-410.6		9.343e-06	-425.6
4.99e-06	-458.6		7.41e-06	-410.5		9.31e-06	-425.4
4.976e-06	-458.4		7.381e-06	-410.3		9.293e-06	-425.2
4.964e-06	-458.2		7.365e-06	-410.1		9.272e-06	-425.1
4.953e-06	-458.1		7.348e-06	-410		9.24e-06	-424.9
4.94e-06	-457.9		7.322e-06	-409.8		9.222e-06	-424.7
4.93e-06	-457.7		7.303e-06	-409.6		9.202e-06	-424.6
4.921e-06	-457.6		7.289e-06	-409.5		9.174e-06	-424.4
4.913e-06	-457.4		7.264e-06	-409.3		9.153e-06	-424.2
4.899e-06	-457.2		7.247e-06	-409.1		9.131e-06	-424.1
4.889e-06	-457.1		7.228e-06	-409		9.097e-06	-423.9
4.882e-06	-456.9		7.203e-06	-408.8		9.079e-06	-423.7
4.868e-06	-456.7		7.186e-06	-408.7		9.057e-06	-423.6
4.861e-06	-456.6		7.172e-06	-408.5		9.026e-06	-423.4
4.826e-06	-456.2		7.152e-06	-408.3		9.005e-06	-423.2
4.817e-06	-456		7.134e-06	-408.1		8.986e-06	-423.1
4.812e-06	-455.8		7.116e-06	-408		8.96e-06	-422.9
4.804e-06	-455.7		7.094e-06	-407.8		8.945e-06	-422.7
4.791e-06	-455.5		7.076e-06	-407.6		8.926e-06	-422.6
4.78e-06	-455.4		7.058e-06	-407.5		8.899e-06	-422.4
4.773e-06	-455.2		7.032e-06	-407.3		8.885e-06	-422.3
4.762e-06	-455		7.018e-06	-407.1		8.868e-06	-422.1
4.752e-06	-454.9		7e-06	-407		8.846e-06	-421.9
4.744e-06	-454.7		6.972e-06	-406.8		8.828e-06	-421.8
4.73e-06	-454.5		6.956e-06	-406.6		8.811e-06	-421.6
4.723e-06	-454.4		6.935e-06	-406.5		8.787e-06	-421.4
4.715e-06	-454.2		6.914e-06	-406.3		8.773e-06	-421.2
4.702e-06	-454		6.894e-06	-406.1		8.756e-06	-421.1
4.697e-06	-453.9		6.879e-06	-406		8.727e-06	-420.9
4.688e-06	-453.7		6.856e-06	-405.8		8.713e-06	-420.7
4.674e-06	-453.5		6.839e-06	-405.6		8.7e-06	-420.6
4.666e-06	-453.4		6.82e-06	-405.5		8.676e-06	-420.4
4.658e-06	-453.2		6.797e-06	-405.3		8.657e-06	-420.2
4.645e-06	-453		6.781e-06	-405.1		8.64e-06	-420.1
4.638e-06	-452.9		6.765e-06	-405		8.61e-06	-419.9
4.631e-06	-452.7		6.741e-06	-404.8		8.592e-06	-419.7
4.616e-06	-452.5		6.726e-06	-404.6		8.579e-06	-419.6
4.609e-06	-452.4		6.707e-06	-404.5		8.561e-06	-419.5
4.601e-06	-452.2		6.685e-06	-404.3		8.535e-06	-419.3
4.589e-06	-452		6.668e-06	-404.1		8.516e-06	-419.1
4.584e-06	-451.9		6.657e-06	-404		8.497e-06	-418.9
4.574e-06	-451.7		6.635e-06	-403.8		8.467e-06	-418.7
4.562e-06	-451.5		6.623e-06	-403.6		8.452e-06	-418.6
4.554e-06	-451.4		6.604e-06	-403.5		8.432e-06	-418.5
4.544e-06	-451.2		6.582e-06	-403.3		8.405e-06	-418.2
4.534e-06	-451		6.57e-06	-403.1		8.387e-06	-418.1
4.525e-06	-450.9		6.549e-06	-403		8.368e-06	-417.9
4.517e-06	-450.7		6.535e-06	-402.8		8.338e-06	-417.7
4.507e-06	-450.5		6.515e-06	-402.6		8.323e-06	-417.6
4.502e-06	-450.4		6.498e-06	-402.5		8.305e-06	-417.4
4.494e-06	-450.2		6.483e-06	-402.3		8.278e-06	-417.2
4.481e-06	-450		6.461e-06	-402.2		8.264e-06	-417.1
4.474e-06	-449.9		6.446e-06	-402		8.241e-06	-416.9
4.465e-06	-449.7		6.427e-06	-401.8		8.213e-06	-416.7
4.454e-06	-449.5		6.408e-06	-401.6		8.199e-06	-416.6
4.447e-06	-449.4		6.397e-06	-401.5		8.19e-06	-416.4
4.439e-06	-449.2		6.38e-06	-401.3		8.166e-06	-416.2
4.428e-06	-449		6.359e-06	-401.1		8.148e-06	-416.1
4.419e-06	-448.9		6.344e-06	-401		8.134e-06	-415.9
4.411e-06	-448.7		6.327e-06	-400.8		8.107e-06	-415.7
4.401e-06	-448.5		6.307e-06	-400.6		8.09e-06	-415.6
4.393e-06	-448.4		6.293e-06	-400.5		8.074e-06	-415.4
4.386e-06	-448.2		6.28e-06	-400.3		8.052e-06	-415.2
4.375e-06	-448		6.259e-06	-400.1		8.036e-06	-415.1
4.366e-06	-447.9		6.242e-06	-400		8.017e-06	-414.9
4.359e-06	-447.7		6.229e-06	-399.8		7.997e-06	-414.7
4.348e-06	-447.5		6.207e-06	-399.6		7.98e-06	-414.6
4.339e-06	-447.4		6.193e-06	-399.5		7.961e-06	-414.4
4.333e-06	-447.2		6.176e-06	-399.3		7.941e-06	-414.2
4.321e-06	-447		6.155e-06	-399.1		7.926e-06	-414.1
4.312e-06	-446.9		6.145e-06	-399		7.906e-06	-413.9
4.307e-06	-446.7		6.131e-06	-398.8		7.884e-06	-413.7
4.297e-06	-446.5		6.11e-06	-398.6		7.868e-06	-413.6
4.288e-06	-446.4		6.094e-06	-398.5		7.852e-06	-413.4
4.28e-06	-446.2		6.082e-06	-398.3		7.83e-06	-413.2
4.27e-06	-446		6.062e-06	-398.2		7.813e-06	-413.1
4.262e-06	-445.9		6.046e-06	-398		7.795e-06	-412.9
4.255e-06	-445.7		6.033e-06	-397.8		7.773e-06	-412.7
4.246e-06	-445.5		6.014e-06	-397.7		7.761e-06	-412.6
4.24e-06	-445.4		5.998e-06	-397.5		7.742e-06	-412.4
4.231e-06	-445.2		5.986e-06	-397.4		7.719e-06	-412.2
4.219e-06	-445		5.962e-06	-397.2		7.697e-06	-412.1
4.211e-06	-444.9		5.951e-06	-397		7.685e-06	-411.9
4.205e-06	-444.7		5.936e-06	-396.9		7.661e-06	-411.7
4.193e-06	-444.5		5.914e-06	-396.7		7.648e-06	-411.6
4.186e-06	-444.4		5.899e-06	-396.5		7.633e-06	-411.5
4.18e-06	-444.2		5.888e-06	-396.4		7.609e-06	-411.3
4.168e-06	-444		5.869e-06	-396.2		7.591e-06	-411.1
4.161e-06	-443.9		5.853e-06	-396		7.572e-06	-411
4.153e-06	-443.8		5.841e-06	-395.9		7.551e-06	-410.7
4.143e-06	-443.5		5.821e-06	-395.7		7.533e-06	-410.6
4.134e-06	-443.4		5.809e-06	-395.5		7.512e-06	-410.5
4.127e-06	-443.2		5.797e-06	-395.3		7.489e-06	-410.3
4.115e-06	-443		5.774e-06	-395.1		7.475e-06	-410.1
4.11e-06	-442.9		5.764e-06	-395		7.461e-06	-409.9
4.103e-06	-442.7		5.749e-06	-394.8		7.43e-06	-409.8
4.092e-06	-442.5		5.733e-06	-394.6		7.421e-06	-409.6
4.089e-06	-442.4		5.717e-06	-394.5		7.401e-06	-409.4
4.08e-06	-442.2		5.706e-06	-394.3		7.377e-06	-409.2
4.068e-06	-442.1		5.688e-06	-394.1		7.363e-06	-409.1
4.06e-06	-441.9		5.675e-06	-394		7.347e-06	-408.9
4.052e-06	-441.7		5.662e-06	-393.8		7.323e-06	-408.7
4.043e-06	-441.5		5.641e-06	-393.6		7.307e-06	-408.6
4.033e-06	-441.4		5.632e-06	-393.5		7.291e-06	-408.4
4.028e-06	-441.2		5.622e-06	-393.3		7.27e-06	-408.2
4.015e-06	-441		5.599e-06	-393.1		7.252e-06	-408.1
4.009e-06	-440.9		5.587e-06	-393		7.238e-06	-407.9
4.002e-06	-440.7		5.573e-06	-392.8		7.214e-06	-407.7
3.995e-06	-440.6		5.551e-06	-392.6		7.195e-06	-407.6
3.984e-06	-440.4		5.537e-06	-392.5		7.182e-06	-407.4
3.976e-06	-440.2		5.523e-06	-392.3		7.162e-06	-407.2
3.971e-06	-440.1		5.505e-06	-392.1		7.148e-06	-407.1
3.959e-06	-439.9		5.493e-06	-392		7.132e-06	-406.9
3.951e-06	-439.7		5.477e-06	-391.8		7.11e-06	-406.7
3.947e-06	-439.6		5.458e-06	-391.6		7.096e-06	-406.6
3.936e-06	-439.4		5.446e-06	-391.5		7.08e-06	-406.4
3.928e-06	-439.2		5.429e-06	-391.4		7.055e-06	-406.2
3.921e-06	-439.1		5.411e-06	-391.1		7.042e-06	-406.1
3.909e-06	-438.9		5.397e-06	-391		7.031e-06	-405.9
3.904e-06	-438.7		5.382e-06	-390.9		7.008e-06	-405.7
3.896e-06	-438.6		5.363e-06	-390.6		6.992e-06	-405.6
3.886e-06	-438.4		5.351e-06	-390.5		6.978e-06	-405.4
3.88e-06	-438.2		5.337e-06	-390.3		6.959e-06	-405.2
3.873e-06	-438.1		5.318e-06	-390.1		6.947e-06	-405.1
3.861e-06	-437.9		5.305e-06	-390		6.93e-06	-404.9
3.855e-06	-437.8		5.29e-06	-389.8		6.911e-06	-404.7
3.851e-06	-437.6		5.27e-06	-389.6		6.896e-06	-404.6
3.841e-06	-437.4		5.258e-06	-389.5		6.882e-06	-404.4
3.834e-06	-437.3		5.244e-06	-389.4		6.858e-06	-404.2
3.828e-06	-437.1		5.228e-06	-389.1		6.845e-06	-404.1
3.817e-06	-436.9		5.217e-06	-389		6.832e-06	-403.9
3.809e-06	-436.7		5.201e-06	-388.8		6.81e-06	-403.7
3.805e-06	-436.6		5.186e-06	-388.6		6.795e-06	-403.6
3.793e-06	-436.4		5.173e-06	-388.5		6.781e-06	-403.4
3.787e-06	-436.3		5.157e-06	-388.3		6.758e-06	-403.2
3.785e-06	-436.1		5.14e-06	-388.1		6.743e-06	-403.1
3.772e-06	-435.9		5.126e-06	-388		6.73e-06	-402.9
3.767e-06	-435.8		5.12e-06	-387.8		6.713e-06	-402.8
3.76e-06	-435.6		5.099e-06	-387.6		6.685e-06	-402.6
3.748e-06	-435.4		5.088e-06	-387.5		6.672e-06	-402.4
3.744e-06	-435.3		5.075e-06	-387.4		6.662e-06	-402.3
3.736e-06	-435.1		5.054e-06	-387.1		6.641e-06	-402.1
3.725e-06	-434.9		5.044e-06	-387		6.631e-06	-401.9
3.719e-06	-434.8		5.031e-06	-386.8		6.616e-06	-401.8
3.713e-06	-434.6		5.012e-06	-386.6		6.592e-06	-401.6
3.701e-06	-434.4		5e-06	-386.5		6.578e-06	-401.4
3.694e-06	-434.3		4.991e-06	-386.3		6.561e-06	-401.3
3.689e-06	-434.1		4.978e-06	-386.2		6.542e-06	-401.1
3.678e-06	-433.9		4.96e-06	-386		6.529e-06	-400.9
3.673e-06	-433.8		4.948e-06	-385.8		6.513e-06	-400.8
3.666e-06	-433.6		4.935e-06	-385.7		6.492e-06	-400.6
3.654e-06	-433.4		4.92e-06	-385.5		6.481e-06	-400.4
3.651e-06	-433.3		4.906e-06	-385.3		6.469e-06	-400.3
3.645e-06	-433.1		4.895e-06	-385.2		6.445e-06	-400.1
3.633e-06	-432.9		4.876e-06	-385		6.43e-06	-399.9
3.627e-06	-432.7		4.867e-06	-384.8		6.414e-06	-399.8
3.619e-06	-432.6		4.854e-06	-384.7		6.399e-06	-399.6
3.61e-06	-432.4		4.814e-06	-384.3		6.385e-06	-399.4
3.604e-06	-432.3		4.806e-06	-384.1		6.372e-06	-399.3
3.597e-06	-432.1		4.795e-06	-384		6.349e-06	-399.1
3.587e-06	-431.9		4.778e-06	-383.8		6.336e-06	-398.9
3.581e-06	-431.7		4.77e-06	-383.6		6.325e-06	-398.8
3.575e-06	-431.6		4.762e-06	-383.5		6.3e-06	-398.6
3.564e-06	-431.4		4.743e-06	-383.3		6.287e-06	-398.4
3.559e-06	-431.3		4.732e-06	-383.1		6.276e-06	-398.3
3.553e-06	-431.1		4.719e-06	-383		6.258e-06	-398.1
3.541e-06	-430.9		4.705e-06	-382.8		6.244e-06	-397.9
3.537e-06	-430.8		4.693e-06	-382.6		6.227e-06	-397.8
3.531e-06	-430.6		4.681e-06	-382.5		6.209e-06	-397.6
3.518e-06	-430.4		4.667e-06	-382.3		6.198e-06	-397.4
3.512e-06	-430.2		4.659e-06	-382.1		6.183e-06	-397.3
3.506e-06	-430.1		4.645e-06	-382		6.164e-06	-397.1
3.497e-06	-429.9		4.626e-06	-381.8		6.152e-06	-396.9
3.49e-06	-429.8		4.617e-06	-381.6		6.145e-06	-396.8
3.484e-06	-429.6		4.606e-06	-381.5		6.126e-06	-396.6
3.477e-06	-429.4		4.588e-06	-381.3		6.114e-06	-396.4
3.47e-06	-429.3		4.578e-06	-381.1		6.103e-06	-396.3
3.462e-06	-429.1		4.566e-06	-381		6.079e-06	-396.1
3.453e-06	-428.9		4.552e-06	-380.8		6.065e-06	-395.9
3.449e-06	-428.8		4.543e-06	-380.6		6.053e-06	-395.8
3.442e-06	-428.6		4.529e-06	-380.5		6.033e-06	-395.6
3.434e-06	-428.4		4.515e-06	-380.3		6.021e-06	-395.4
3.429e-06	-428.3		4.506e-06	-380.1		6.009e-06	-395.3
3.419e-06	-428.1		4.499e-06	-380		5.985e-06	-395.1
3.411e-06	-427.9		4.48e-06	-379.8		5.972e-06	-394.9
3.405e-06	-427.8		4.472e-06	-379.6		5.961e-06	-394.8
3.399e-06	-427.6		4.46e-06	-379.5		5.94e-06	-394.6
3.386e-06	-427.4		4.445e-06	-379.3		5.924e-06	-394.4
3.38e-06	-427.3		4.434e-06	-379.1		5.912e-06	-394.3
3.377e-06	-427.1		4.424e-06	-379		5.893e-06	-394.1
3.365e-06	-426.9		4.406e-06	-378.8		5.88e-06	-393.9
3.359e-06	-426.8		4.4e-06	-378.6		5.867e-06	-393.8
3.354e-06	-426.6		4.389e-06	-378.5		5.843e-06	-393.6
3.34e-06	-426.4		4.372e-06	-378.3		5.833e-06	-393.4
3.357e-06	-426.3		4.359e-06	-378.2		5.817e-06	-393.3
3.332e-06	-426.1		4.351e-06	-378		5.797e-06	-393.1
3.325e-06	-425.9		4.335e-06	-377.8		5.78e-06	-392.9
3.318e-06	-425.8		4.324e-06	-377.6		5.767e-06	-392.8
3.311e-06	-425.6		4.313e-06	-377.5		5.749e-06	-392.6
3.301e-06	-425.4		4.296e-06	-377.3		5.737e-06	-392.4
3.295e-06	-425.3		4.289e-06	-377.1		5.719e-06	-392.3
3.29e-06	-425.1		4.279e-06	-377		5.698e-06	-392.1
3.281e-06	-424.9		4.263e-06	-376.8		5.686e-06	-391.9
3.278e-06	-424.8		4.253e-06	-376.7		5.669e-06	-391.8
3.272e-06	-424.6		4.245e-06	-376.5		5.649e-06	-391.6
3.263e-06	-424.4		4.228e-06	-376.3		5.64e-06	-391.4
3.256e-06	-424.3		4.218e-06	-376.1		5.627e-06	-391.3
3.251e-06	-424.1		4.208e-06	-376		5.608e-06	-391.1
3.246e-06	-424		4.196e-06	-375.8		5.598e-06	-390.9
3.236e-06	-423.8		4.185e-06	-375.6		5.587e-06	-390.8
3.231e-06	-423.6		4.174e-06	-375.5		5.569e-06	-390.6
3.226e-06	-423.5		4.159e-06	-375.3		5.556e-06	-390.4
3.217e-06	-423.3		4.153e-06	-375.1		5.546e-06	-390.3
3.212e-06	-423.1		4.142e-06	-375		5.524e-06	-390.1
3.207e-06	-423		4.125e-06	-374.8		5.513e-06	-389.9
3.199e-06	-422.8		4.116e-06	-374.6		5.504e-06	-389.8
3.194e-06	-422.6		4.104e-06	-374.5		5.483e-06	-389.6
3.188e-06	-422.5		4.093e-06	-374.3		5.47e-06	-389.4
3.179e-06	-422.3		4.088e-06	-374.2		5.458e-06	-389.3
3.174e-06	-422.1		4.075e-06	-374		5.442e-06	-389.1
3.171e-06	-421.9		4.06e-06	-373.8		5.43e-06	-388.9
3.159e-06	-421.8		4.051e-06	-373.6		5.42e-06	-388.8
3.156e-06	-421.6		4.042e-06	-373.5		5.401e-06	-388.6
3.152e-06	-421.5		4.029e-06	-373.3		5.389e-06	-388.4
3.141e-06	-421.3		4.018e-06	-373.1		5.38e-06	-388.3
3.139e-06	-421.1		4.008e-06	-373		5.364e-06	-388.1
3.133e-06	-421		3.991e-06	-372.8		5.354e-06	-387.9
3.124e-06	-420.7		3.987e-06	-372.7		5.338e-06	-387.8
3.12e-06	-420.6		3.974e-06	-372.5		5.323e-06	-387.6
3.115e-06	-420.4		3.96e-06	-372.3		5.313e-06	-387.4
3.105e-06	-420.3		3.95e-06	-372.2		5.301e-06	-387.3
3.1e-06	-420.1		3.942e-06	-372		5.282e-06	-387.1
3.095e-06	-419.9		3.926e-06	-371.8		5.267e-06	-386.9
3.086e-06	-419.8		3.917e-06	-371.7		5.254e-06	-386.8
3.08e-06	-419.7		3.905e-06	-371.5		5.239e-06	-386.6
3.076e-06	-419.5		3.893e-06	-371.3		5.223e-06	-386.4
3.066e-06	-419.3		3.884e-06	-371.2		5.21e-06	-386.3
3.063e-06	-419.1		3.873e-06	-371		5.198e-06	-386.1
3.057e-06	-418.9		3.86e-06	-370.8		5.181e-06	-385.9
3.049e-06	-418.8		3.85e-06	-370.7		5.171e-06	-385.8
3.043e-06	-418.6		3.841e-06	-370.5		5.156e-06	-385.6
3.039e-06	-418.5		3.831e-06	-370.3		5.136e-06	-385.4
3.028e-06	-418.3		3.819e-06	-370.2		5.127e-06	-385.3
3.025e-06	-418.2		3.81e-06	-370		5.118e-06	-385.1
3.02e-06	-418		3.794e-06	-369.8		5.098e-06	-384.9
3.009e-06	-417.8		3.786e-06	-369.7		5.086e-06	-384.8
3.005e-06	-417.6		3.776e-06	-369.5		5.074e-06	-384.6
2.998e-06	-417.5		3.769e-06	-369.3		5.056e-06	-384.4
2.992e-06	-417.3		3.753e-06	-369.2		5.045e-06	-384.3
2.986e-06	-417.1		3.745e-06	-369		5.027e-06	-384.2
2.98e-06	-417		3.737e-06	-368.9		5.012e-06	-384
2.971e-06	-416.8		3.722e-06	-368.7		4.996e-06	-383.8
2.967e-06	-416.6		3.713e-06	-368.6		4.983e-06	-383.7
2.963e-06	-416.5		3.705e-06	-368.4		4.968e-06	-383.5
2.952e-06	-416.3		3.691e-06	-368.2		4.954e-06	-383.3
2.946e-06	-416.1		3.684e-06	-368		4.94e-06	-383.2
2.942e-06	-416		3.676e-06	-367.8		4.921e-06	-383
2.933e-06	-415.8		3.663e-06	-367.7		4.908e-06	-382.8
2.929e-06	-415.6		3.654e-06	-367.5		4.902e-06	-382.7
2.923e-06	-415.5		3.645e-06	-367.4		4.882e-06	-382.5
2.915e-06	-415.3		3.633e-06	-367.1		4.873e-06	-382.3
2.908e-06	-415.1		3.624e-06	-367		4.863e-06	-382.2
2.901e-06	-415		3.613e-06	-366.9		4.829e-06	-381.8
2.894e-06	-414.8		3.599e-06	-366.7		4.824e-06	-381.6
2.889e-06	-414.6		3.593e-06	-366.5		4.816e-06	-381.5
2.886e-06	-414.5		3.585e-06	-366.4		4.803e-06	-381.3
2.875e-06	-414.3		3.572e-06	-366.2		4.794e-06	-381.1
2.871e-06	-414.1		3.561e-06	-366		4.783e-06	-381
2.865e-06	-414		3.553e-06	-365.9		4.77e-06	-380.7
2.858e-06	-413.8		3.54e-06	-365.7		4.761e-06	-380.6
2.855e-06	-413.6		3.532e-06	-365.5		4.751e-06	-380.5
2.85e-06	-413.5		3.522e-06	-365.4		4.734e-06	-380.3
2.839e-06	-413.3		3.51e-06	-365.2		4.722e-06	-380.1
2.834e-06	-413.1		3.5e-06	-365		4.712e-06	-380
2.828e-06	-413		3.491e-06	-364.9		4.698e-06	-379.8
2.819e-06	-412.8		3.479e-06	-364.7		4.689e-06	-379.6
2.818e-06	-412.6		3.474e-06	-364.5		4.678e-06	-379.5
2.812e-06	-412.5		3.464e-06	-364.4		4.661e-06	-379.3
2.802e-06	-412.3		3.449e-06	-364.2		4.652e-06	-379.1
2.799e-06	-412.1		3.44e-06	-364		4.641e-06	-379
2.792e-06	-412		3.436e-06	-363.9		4.623e-06	-378.8
2.783e-06	-411.8		3.422e-06	-363.7		4.612e-06	-378.6
2.78e-06	-411.7		3.411e-06	-363.5		4.607e-06	-378.5
2.773e-06	-411.5		3.404e-06	-363.4		4.591e-06	-378.3
2.767e-06	-411.3		3.387e-06	-363.2		4.579e-06	-378.1
2.761e-06	-411.1		3.383e-06	-363		4.571e-06	-378
2.755e-06	-411		3.374e-06	-362.9		4.555e-06	-377.8
2.748e-06	-410.8		3.362e-06	-362.7		4.547e-06	-377.6
2.744e-06	-410.6		3.352e-06	-362.5		4.535e-06	-377.5
2.739e-06	-410.5		3.36e-06	-362.3		4.517e-06	-377.3
2.731e-06	-410.3		3.332e-06	-362.2		4.509e-06	-377.1
2.726e-06	-410.2		3.327e-06	-362		4.499e-06	-377
2.721e-06	-410		3.314e-06	-361.9		4.485e-06	-376.8
2.713e-06	-409.8		3.303e-06	-361.7		4.474e-06	-376.6
2.71e-06	-409.6		3.295e-06	-361.5		4.461e-06	-376.5
2.705e-06	-409.5		3.285e-06	-361.4		4.448e-06	-376.3
2.694e-06	-409.3		3.277e-06	-361.2		4.437e-06	-376.1
2.69e-06	-409.2		3.266e-06	-361		4.427e-06	-376
2.687e-06	-409		3.259e-06	-360.9		4.409e-06	-375.8
2.678e-06	-408.8		3.246e-06	-360.7		4.401e-06	-375.6
2.673e-06	-408.7		3.239e-06	-360.6		4.39e-06	-375.5
2.669e-06	-408.5		3.229e-06	-360.4		4.374e-06	-375.3
2.663e-06	-408.3		3.217e-06	-360.2		4.361e-06	-375.1
2.657e-06	-408.2		3.211e-06	-360		4.352e-06	-375
2.655e-06	-408		3.202e-06	-359.9		4.337e-06	-374.8
2.642e-06	-407.8		3.19e-06	-359.7		4.326e-06	-374.6
2.642e-06	-407.7		3.18e-06	-359.5		4.317e-06	-374.5
2.636e-06	-407.5		3.175e-06	-359.4		4.303e-06	-374.3
2.633e-06	-407.4		3.164e-06	-359.2		4.291e-06	-374.1
2.624e-06	-407.2		3.155e-06	-359.1		4.287e-06	-374
2.619e-06	-407		3.147e-06	-358.9		4.27e-06	-373.8
2.616e-06	-406.9		3.134e-06	-358.7		4.26e-06	-373.6
2.609e-06	-406.7		3.127e-06	-358.6		4.249e-06	-373.5
2.605e-06	-406.5		3.12e-06	-358.4		4.234e-06	-373.3
2.6e-06	-406.4		3.106e-06	-358.2		4.226e-06	-373.1
2.592e-06	-406.2		3.099e-06	-358.1		4.217e-06	-373
2.589e-06	-406		3.091e-06	-357.9		4.202e-06	-372.8
2.584e-06	-405.9		3.077e-06	-357.8		4.194e-06	-372.6
2.575e-06	-405.7		3.07e-06	-357.6		4.182e-06	-372.5
2.571e-06	-405.5		3.066e-06	-357.4		4.172e-06	-372.3
2.565e-06	-405.4		3.052e-06	-357.2		4.162e-06	-372.1
2.559e-06	-405.2		3.045e-06	-357.1		4.152e-06	-372
2.557e-06	-405		3.036e-06	-356.9		4.137e-06	-371.8
2.551e-06	-404.9		3.026e-06	-356.7		4.13e-06	-371.6
2.541e-06	-404.7		3.019e-06	-356.6		4.118e-06	-371.5
2.537e-06	-404.5		3.009e-06	-356.4		4.104e-06	-371.3
2.536e-06	-404.4		2.999e-06	-356.2		4.094e-06	-371.1
2.526e-06	-404.2		2.993e-06	-356.1		4.087e-06	-371
2.523e-06	-404		2.985e-06	-355.9		4.07e-06	-370.8
2.517e-06	-403.9		2.973e-06	-355.8		4.061e-06	-370.6
2.511e-06	-403.7		2.964e-06	-355.6		4.05e-06	-370.5
2.508e-06	-403.5		2.958e-06	-355.4		4.037e-06	-370.3
2.503e-06	-403.4		2.945e-06	-355.2		4.028e-06	-370.1
2.491e-06	-403.2		2.941e-06	-355.1		4.019e-06	-370
2.49e-06	-403		2.929e-06	-354.9		4.003e-06	-369.8
2.485e-06	-402.9		2.922e-06	-354.7		3.994e-06	-369.6
2.475e-06	-402.7		2.913e-06	-354.6		3.985e-06	-369.5
2.472e-06	-402.5		2.905e-06	-354.4		3.975e-06	-369.3
2.467e-06	-402.4		2.895e-06	-354.2		3.96e-06	-369.1
2.461e-06	-402.2		2.887e-06	-354.1		3.952e-06	-369
2.458e-06	-402		2.88e-06	-353.9		3.943e-06	-368.8
2.455e-06	-401.9		2.871e-06	-353.7		3.926e-06	-368.6
2.446e-06	-401.7		2.862e-06	-353.6		3.919e-06	-368.5
2.442e-06	-401.5		2.856e-06	-353.4		3.91e-06	-368.3
2.438e-06	-401.4		2.845e-06	-353.2		3.895e-06	-368.2
2.43e-06	-401.2		2.838e-06	-353.1		3.888e-06	-368
2.427e-06	-401		2.83e-06	-353		3.876e-06	-367.8
2.422e-06	-400.9		2.824e-06	-352.8		3.863e-06	-367.6
2.415e-06	-400.7		2.813e-06	-352.6		3.854e-06	-367.5
2.411e-06	-400.6		2.806e-06	-352.5		3.848e-06	-367.4
2.408e-06	-400.4		2.798e-06	-352.3		3.831e-06	-367.1
2.397e-06	-400.2		2.788e-06	-352.1		3.824e-06	-367
2.395e-06	-400		2.781e-06	-351.9		3.815e-06	-366.8
2.391e-06	-399.9		2.778e-06	-351.8		3.799e-06	-366.6
2.383e-06	-399.7		2.765e-06	-351.6		3.792e-06	-366.5
2.379e-06	-399.5		2.759e-06	-351.5		3.784e-06	-366.3
2.374e-06	-399.4		2.754e-06	-351.3		3.768e-06	-366.1
2.368e-06	-399.2		2.74e-06	-351.1		3.758e-06	-366
2.362e-06	-399		2.735e-06	-351		3.747e-06	-365.8
2.36e-06	-398.9		2.727e-06	-350.8		3.733e-06	-365.7
2.354e-06	-398.7		2.718e-06	-350.6		3.726e-06	-365.5
2.35e-06	-398.5		2.71e-06	-350.4		3.715e-06	-365.3
2.346e-06	-398.4		2.705e-06	-350.3		3.7e-06	-365.1
2.338e-06	-398.2		2.695e-06	-350.1		3.693e-06	-365
2.334e-06	-398		2.687e-06	-349.9		3.686e-06	-364.9
2.331e-06	-397.9		2.679e-06	-349.8		3.672e-06	-364.7
2.323e-06	-397.7		2.668e-06	-349.6		3.665e-06	-364.5
2.319e-06	-397.6		2.663e-06	-349.5		3.656e-06	-364.3
2.316e-06	-397.4		2.657e-06	-349.3		3.643e-06	-364.2
2.305e-06	-397.2		2.645e-06	-349.1		3.637e-06	-364
2.303e-06	-397		2.64e-06	-349		3.626e-06	-363.8
2.299e-06	-396.9		2.634e-06	-348.8		3.611e-06	-363.6
2.293e-06	-396.7		2.625e-06	-348.6		3.602e-06	-363.5
2.286e-06	-396.5		2.616e-06	-348.5		3.591e-06	-363.4
2.281e-06	-396.4		2.611e-06	-348.3		3.578e-06	-363.1
2.273e-06	-396.2		2.602e-06	-348.1		3.57e-06	-363
2.27e-06	-396.1		2.596e-06	-347.9		3.561e-06	-362.9
2.265e-06	-395.9		2.588e-06	-347.8		3.545e-06	-362.6
2.257e-06	-395.8		2.579e-06	-347.6		3.539e-06	-362.5
2.255e-06	-395.5		2.569e-06	-347.5		3.529e-06	-362.3
2.251e-06	-395.4		2.564e-06	-347.3		3.514e-06	-362.2
2.243e-06	-395.2		2.554e-06	-347.1		3.509e-06	-362
2.238e-06	-395		2.551e-06	-347		3.498e-06	-361.8
2.235e-06	-394.9		2.543e-06	-346.8		3.484e-06	-361.7
2.227e-06	-394.7		2.533e-06	-346.6		3.478e-06	-361.5
2.224e-06	-394.6		2.525e-06	-346.5		3.469e-06	-361.4
2.22e-06	-394.4		2.517e-06	-346.3		3.456e-06	-361.1
2.21e-06	-394.2		2.508e-06	-346.1		3.449e-06	-361
2.208e-06	-394.1		2.501e-06	-346		3.439e-06	-360.9
2.205e-06	-393.9		2.496e-06	-345.8		3.427e-06	-360.7
2.196e-06	-393.7		2.485e-06	-345.6		3.419e-06	-360.5
2.194e-06	-393.5		2.479e-06	-345.5		3.41e-06	-360.4
2.187e-06	-393.4		2.472e-06	-345.3		3.399e-06	-360.2
2.18e-06	-393.2		2.462e-06	-345.1		3.391e-06	-360
2.177e-06	-393		2.456e-06	-345		3.383e-06	-359.9
2.174e-06	-392.9		2.451e-06	-344.8		3.371e-06	-359.7
2.164e-06	-392.7		2.439e-06	-344.6		3.361e-06	-359.5
2.162e-06	-392.5		2.434e-06	-344.5		3.356e-06	-359.4
2.158e-06	-392.4		2.428e-06	-344.3		3.341e-06	-359.2
2.15e-06	-392.2		2.416e-06	-344.1		3.334e-06	-359
2.149e-06	-392		2.41e-06	-343.9		3.33e-06	-358.9
2.144e-06	-391.9		2.403e-06	-343.8		3.315e-06	-358.7
2.135e-06	-391.7		2.393e-06	-343.6		3.305e-06	-358.5
2.132e-06	-391.5		2.388e-06	-343.5		3.298e-06	-358.4
2.129e-06	-391.4		2.381e-06	-343.3		3.283e-06	-358.2
2.12e-06	-391.2		2.371e-06	-343.1		3.278e-06	-358.1
2.118e-06	-391		2.367e-06	-343		3.271e-06	-357.9
2.114e-06	-390.9		2.359e-06	-342.9		3.257e-06	-357.7
2.108e-06	-390.7		2.351e-06	-342.6		3.253e-06	-357.6
2.103e-06	-390.5		2.346e-06	-342.5		3.24e-06	-357.4
2.1e-06	-390.4		2.337e-06	-342.3		3.231e-06	-357.2
2.096e-06	-390.2		2.329e-06	-342.1		3.223e-06	-357.1
2.088e-06	-390		2.324e-06	-342		3.219e-06	-356.9
2.086e-06	-389.9		2.317e-06	-341.8		3.205e-06	-356.7
2.082e-06	-389.8		2.306e-06	-341.6		3.199e-06	-356.6
2.074e-06	-389.5		2.303e-06	-341.5		3.188e-06	-356.4
2.071e-06	-389.4		2.298e-06	-341.3		3.177e-06	-356.2
2.067e-06	-389.3		2.287e-06	-341.1		3.17e-06	-356.1
2.058e-06	-389		2.282e-06	-341		3.16e-06	-355.9
2.055e-06	-388.9		2.275e-06	-340.8		3.146e-06	-355.7
2.052e-06	-388.7		2.267e-06	-340.6		3.138e-06	-355.6
2.044e-06	-388.5		2.261e-06	-340.4		3.132e-06	-355.4
2.041e-06	-388.4		2.255e-06	-340.3		3.12e-06	-355.2
2.038e-06	-388.3		2.245e-06	-340.1		3.111e-06	-355.1
2.03e-06	-388		2.24e-06	-339.9		3.104e-06	-354.9
2.026e-06	-387.9		2.234e-06	-339.8		3.092e-06	-354.7
2.023e-06	-387.8		2.222e-06	-339.6		3.085e-06	-354.6
2.017e-06	-387.5		2.22e-06	-339.4		3.078e-06	-354.4
2.01e-06	-387.4		2.213e-06	-339.3		3.065e-06	-354.2
2.008e-06	-387.3		2.204e-06	-339.1		3.058e-06	-354.1
2.001e-06	-387.1		2.197e-06	-338.9		3.053e-06	-353.9
1.997e-06	-386.9		2.191e-06	-338.8		3.04e-06	-353.7
1.995e-06	-386.8		2.181e-06	-338.6		3.033e-06	-353.6
1.986e-06	-386.6		2.178e-06	-338.5		3.026e-06	-353.4
1.983e-06	-386.4		2.17e-06	-338.3		3.012e-06	-353.2
1.978e-06	-386.3		2.161e-06	-338.1		3.004e-06	-353.1
1.973e-06	-386.1		2.154e-06	-338		2.998e-06	-352.9
1.971e-06	-385.9		2.152e-06	-337.8		2.989e-06	-352.8
1.964e-06	-385.8		2.14e-06	-337.6		2.977e-06	-352.6
1.958e-06	-385.6		2.135e-06	-337.5		2.97e-06	-352.4
1.956e-06	-385.4		2.129e-06	-337.3		2.962e-06	-352.3
1.953e-06	-385.2		2.118e-06	-337.1		2.95e-06	-352.1
1.947e-06	-385.1		2.113e-06	-337		2.943e-06	-351.9
1.941e-06	-384.9		2.107e-06	-336.8		2.933e-06	-351.8
1.937e-06	-384.8		2.1e-06	-336.6		2.922e-06	-351.6
1.93e-06	-384.6		2.094e-06	-336.5		2.915e-06	-351.4
1.926e-06	-384.4		2.09e-06	-336.3		2.91e-06	-351.3
1.925e-06	-384.3		2.081e-06	-336.2		2.895e-06	-351.1
1.917e-06	-384.1		2.072e-06	-335.9		2.889e-06	-350.9
1.914e-06	-383.9		2.067e-06	-335.8		2.881e-06	-350.8
1.908e-06	-383.8		2.061e-06	-335.6		2.87e-06	-350.6
1.9e-06	-383.6		2.054e-06	-335.5		2.865e-06	-350.4
1.899e-06	-383.4		2.05e-06	-335.3		2.856e-06	-350.3
1.896e-06	-383.3		2.045e-06	-335.1		2.845e-06	-350.1
1.888e-06	-383.1		2.035e-06	-335		2.839e-06	-349.9
1.884e-06	-382.9		2.03e-06	-334.8		2.832e-06	-349.8
1.883e-06	-382.7		2.026e-06	-334.7		2.819e-06	-349.6
1.875e-06	-382.6		2.017e-06	-334.5		2.815e-06	-349.4
1.872e-06	-382.4		2.01e-06	-334.3		2.81e-06	-349.3
1.869e-06	-382.2		2.003e-06	-334.2		2.797e-06	-349.1
1.862e-06	-382.1		1.996e-06	-334		2.792e-06	-348.9
1.86e-06	-381.9		1.993e-06	-333.8		2.784e-06	-348.8
1.854e-06	-381.8		1.986e-06	-333.7		2.774e-06	-348.6
1.848e-06	-381.5		1.977e-06	-333.5		2.769e-06	-348.4
1.846e-06	-381.4		1.973e-06	-333.4		2.764e-06	-348.3
1.843e-06	-381.3		1.968e-06	-333.2		2.75e-06	-348.1
1.836e-06	-381.1		1.958e-06	-333		2.746e-06	-347.9
1.832e-06	-380.9		1.951e-06	-332.8		2.739e-06	-347.8
1.831e-06	-380.7		1.95e-06	-332.7		2.725e-06	-347.6
1.822e-06	-380.5		1.939e-06	-332.5		2.72e-06	-347.4
1.82e-06	-380.4		1.936e-06	-332.3		2.712e-06	-347.3
1.816e-06	-380.3		1.932e-06	-332.2		2.701e-06	-347.1
1.808e-06	-380.1		1.92e-06	-332		2.694e-06	-346.9
1.804e-06	-379.9		1.917e-06	-331.8		2.687e-06	-346.8
1.799e-06	-379.8		1.91e-06	-331.7		2.675e-06	-346.6
1.795e-06	-379.6		1.902e-06	-331.5		2.666e-06	-346.4
1.792e-06	-379.4		1.897e-06	-331.3		2.661e-06	-346.3
1.786e-06	-379.3		1.895e-06	-331.2		2.649e-06	-346.1
1.782e-06	-379.1		1.886e-06	-331		2.643e-06	-345.9
1.777e-06	-378.9		1.882e-06	-330.8		2.639e-06	-345.8
1.773e-06	-378.8		1.873e-06	-330.7		2.623e-06	-345.6
1.768e-06	-378.6		1.862e-06	-330.5		2.618e-06	-345.5
1.765e-06	-378.4		1.859e-06	-330.3		2.61e-06	-345.3
1.763e-06	-378.3		1.855e-06	-330.2		2.597e-06	-345.1
1.752e-06	-378.1		1.845e-06	-330		2.59e-06	-345
1.75e-06	-377.9		1.841e-06	-329.8		2.581e-06	-344.8
1.746e-06	-377.8		1.834e-06	-329.7		2.569e-06	-344.6
1.741e-06	-377.6		1.825e-06	-329.5		2.563e-06	-344.5
1.739e-06	-377.4		1.821e-06	-329.3		2.556e-06	-344.3
1.735e-06	-377.3		1.818e-06	-329.2		2.543e-06	-344.1
1.729e-06	-377.1		1.807e-06	-329		2.536e-06	-343.9
1.725e-06	-376.9		1.806e-06	-328.8		2.531e-06	-343.8
1.72e-06	-376.8		1.801e-06	-328.7		2.518e-06	-343.6
1.713e-06	-376.6		1.793e-06	-328.5		2.513e-06	-343.5
1.712e-06	-376.4		1.788e-06	-328.3		2.507e-06	-343.3
1.707e-06	-376.3		1.785e-06	-328.2		2.495e-06	-343.1
1.699e-06	-376.1		1.774e-06	-328		2.491e-06	-343
1.698e-06	-375.9		1.772e-06	-327.8		2.485e-06	-342.8
1.694e-06	-375.8		1.767e-06	-327.7		2.473e-06	-342.6
1.688e-06	-375.6		1.758e-06	-327.5		2.465e-06	-342.5
1.686e-06	-375.4		1.753e-06	-327.3		2.461e-06	-342.3
1.684e-06	-375.3		1.748e-06	-327.2		2.451e-06	-342.1
1.678e-06	-375.1		1.742e-06	-327		2.445e-06	-341.9
1.673e-06	-374.9		1.738e-06	-326.8		2.44e-06	-341.8
1.669e-06	-374.8		1.732e-06	-326.7		2.428e-06	-341.6
1.663e-06	-374.6		1.72e-06	-326.5		2.423e-06	-341.5
1.662e-06	-374.4		1.718e-06	-326.3		2.417e-06	-341.3
1.658e-06	-374.3		1.713e-06	-326.2		2.408e-06	-341.1
1.655e-06	-374.1		1.703e-06	-326		2.401e-06	-341
1.648e-06	-373.9		1.697e-06	-325.8		2.397e-06	-340.8
1.646e-06	-373.8		1.694e-06	-325.7		2.386e-06	-340.6
1.643e-06	-373.6		1.685e-06	-325.5		2.381e-06	-340.5
1.639e-06	-373.4		1.68e-06	-325.3		2.375e-06	-340.3
1.637e-06	-373.3		1.673e-06	-325.2		2.363e-06	-340.1
1.632e-06	-373.1		1.667e-06	-325		2.357e-06	-340
1.625e-06	-372.9		1.659e-06	-324.8		2.351e-06	-339.8
1.623e-06	-372.8		1.654e-06	-324.7		2.341e-06	-339.6
1.623e-06	-372.6		1.646e-06	-324.5		2.334e-06	-339.5
1.615e-06	-372.4		1.644e-06	-324.3		2.326e-06	-339.3
1.613e-06	-372.3		1.639e-06	-324.2		2.316e-06	-339.1
1.612e-06	-372.1		1.631e-06	-324		2.309e-06	-339
1.604e-06	-371.9		1.628e-06	-323.8		2.305e-06	-338.8
1.602e-06	-371.8		1.621e-06	-323.7		2.292e-06	-338.6
1.599e-06	-371.6		1.611e-06	-323.5		2.286e-06	-338.5
1.592e-06	-371.4		1.609e-06	-323.3		2.279e-06	-338.3
1.59e-06	-371.3		1.604e-06	-323.2		2.268e-06	-338.1
1.585e-06	-371.1		1.596e-06	-323		2.261e-06	-338
1.581e-06	-370.9		1.592e-06	-322.8		2.255e-06	-337.8
1.576e-06	-370.8		1.587e-06	-322.7		2.246e-06	-337.6
1.574e-06	-370.6		1.579e-06	-322.5		2.239e-06	-337.5
1.565e-06	-370.4		1.575e-06	-322.3		2.234e-06	-337.3
1.562e-06	-370.3		1.57e-06	-322.2		2.221e-06	-337.1
1.558e-06	-370.2		1.563e-06	-322		2.217e-06	-337
1.553e-06	-369.9		1.56e-06	-321.8		2.208e-06	-336.8
1.549e-06	-369.8		1.555e-06	-321.7		2.198e-06	-336.6
1.543e-06	-369.6		1.546e-06	-321.5		2.192e-06	-336.5
1.538e-06	-369.4		1.542e-06	-321.4		2.188e-06	-336.3
1.536e-06	-369.2		1.537e-06	-321.2		2.182e-06	-336.2
1.531e-06	-369.1		1.528e-06	-321		2.172e-06	-336
1.525e-06	-368.9		1.523e-06	-320.8		2.163e-06	-335.8
1.522e-06	-368.8		1.52e-06	-320.7		2.159e-06	-335.7
1.518e-06	-368.6		1.511e-06	-320.5		2.149e-06	-335.5
1.512e-06	-368.5		1.508e-06	-320.3		2.142e-06	-335.3
1.508e-06	-368.3		1.504e-06	-320.2		2.135e-06	-335.2
1.506e-06	-368.1		1.493e-06	-320		2.126e-06	-335
1.499e-06	-367.9		1.491e-06	-319.8		2.119e-06	-334.8
1.496e-06	-367.8		1.488e-06	-319.7		2.114e-06	-334.7
1.493e-06	-367.6		1.485e-06	-319.5		2.103e-06	-334.5
1.483e-06	-367.4		1.476e-06	-319.4		2.099e-06	-334.3
1.484e-06	-367.3		1.472e-06	-319.2		2.093e-06	-334.2
1.481e-06	-367.1		1.468e-06	-319.1		2.081e-06	-334
1.474e-06	-366.9		1.46e-06	-318.9		2.077e-06	-333.8
1.468e-06	-366.7		1.456e-06	-318.7		2.072e-06	-333.7
1.465e-06	-366.6		1.454e-06	-318.5		2.061e-06	-333.5
1.461e-06	-366.4		1.445e-06	-318.3		2.056e-06	-333.3
1.46e-06	-366.3		1.441e-06	-318.2		2.051e-06	-333.2
1.455e-06	-366.1		1.436e-06	-318		2.042e-06	-333
1.447e-06	-365.9		1.43e-06	-317.8		2.039e-06	-332.9
1.446e-06	-365.8		1.426e-06	-317.7		2.033e-06	-332.7
1.44e-06	-365.6		1.421e-06	-317.5		2.023e-06	-332.5
1.436e-06	-365.4		1.412e-06	-317.4		2.017e-06	-332.4
1.434e-06	-365.3		1.407e-06	-317.2		2.009e-06	-332.2
1.429e-06	-365.1		1.406e-06	-317		2.001e-06	-332
1.424e-06	-364.9		1.396e-06	-316.8		1.998e-06	-331.9
1.421e-06	-364.7		1.391e-06	-316.7		2.001e-06	-331.7
1.417e-06	-364.6		1.388e-06	-316.5		1.983e-06	-331.5
1.411e-06	-364.4		1.378e-06	-316.3		1.977e-06	-331.4
1.408e-06	-364.3		1.376e-06	-316.2		1.971e-06	-331.2
1.406e-06	-364.1		1.39e-06	-316		1.961e-06	-331
1.398e-06	-363.9		1.365e-06	-315.8		1.953e-06	-330.9
1.396e-06	-363.8		1.36e-06	-315.7		1.948e-06	-330.7
1.39e-06	-363.6		1.357e-06	-315.5		1.94e-06	-330.5
1.387e-06	-363.4		1.348e-06	-315.3		1.93e-06	-330.4
1.384e-06	-363.3		1.344e-06	-315.2		1.928e-06	-330.2
1.382e-06	-363.1		1.34e-06	-315		1.92e-06	-330
1.377e-06	-362.9		1.332e-06	-314.8		1.914e-06	-329.9
1.375e-06	-362.8		1.331e-06	-314.7		1.907e-06	-329.7
1.37e-06	-362.6		1.325e-06	-314.5		1.895e-06	-329.5
1.365e-06	-362.4		1.318e-06	-314.3		1.892e-06	-329.4
1.361e-06	-362.3		1.313e-06	-314.2		1.888e-06	-329.2
1.358e-06	-362.2		1.308e-06	-314		1.878e-06	-329
1.352e-06	-361.9		1.3e-06	-313.8		1.873e-06	-328.9
1.35e-06	-361.8		1.298e-06	-313.7		1.868e-06	-328.7
1.346e-06	-361.6		1.295e-06	-313.5		1.858e-06	-328.5
1.339e-06	-361.4		1.286e-06	-313.3		1.852e-06	-328.4
1.338e-06	-361.3		1.284e-06	-313.2		1.849e-06	-328.2
1.334e-06	-361.1		1.278e-06	-313		1.838e-06	-328
1.33e-06	-360.9		1.272e-06	-312.8		1.835e-06	-327.9
1.326e-06	-360.8		1.269e-06	-312.7		1.828e-06	-327.7
1.323e-06	-360.6		1.267e-06	-312.6		1.821e-06	-327.5
1.317e-06	-360.4		1.258e-06	-312.3		1.813e-06	-327.4
1.313e-06	-360.3		1.254e-06	-312.2		1.811e-06	-327.2
1.31e-06	-360.1		1.251e-06	-312		1.798e-06	-327
1.305e-06	-359.9		1.242e-06	-311.8		1.795e-06	-326.9
1.303e-06	-359.8		1.24e-06	-311.7		1.79e-06	-326.7
1.3e-06	-359.6		1.237e-06	-311.5		1.781e-06	-326.5
1.292e-06	-359.4		1.23e-06	-311.3		1.777e-06	-326.4
1.29e-06	-359.3		1.227e-06	-311.2		1.768e-06	-326.2
1.287e-06	-359.1		1.223e-06	-311.1		1.761e-06	-326
1.282e-06	-359		1.224e-06	-310.8		1.757e-06	-325.9
1.279e-06	-358.8		1.212e-06	-310.7		1.752e-06	-325.7
1.276e-06	-358.6		1.208e-06	-310.5		1.742e-06	-325.5
1.27e-06	-358.4		1.201e-06	-310.3		1.736e-06	-325.4
1.267e-06	-358.3		1.198e-06	-310.2		1.733e-06	-325.2
1.264e-06	-358.1		1.194e-06	-310		1.723e-06	-325
1.258e-06	-358		1.184e-06	-309.8		1.719e-06	-324.9
1.256e-06	-357.8		1.183e-06	-309.7		1.714e-06	-324.7
1.253e-06	-357.7		1.181e-06	-309.5		1.703e-06	-324.5
1.251e-06	-357.5		1.174e-06	-309.4		1.697e-06	-324.4
1.243e-06	-357.4		1.171e-06	-309.2		1.696e-06	-324.2
1.24e-06	-357.1		1.167e-06	-309		1.684e-06	-324
1.236e-06	-357		1.16e-06	-308.8		1.68e-06	-323.9
1.232e-06	-356.8		1.155e-06	-308.7		1.673e-06	-323.7
1.231e-06	-356.6		1.152e-06	-308.5		1.667e-06	-323.5
1.228e-06	-356.5		1.147e-06	-308.3		1.663e-06	-323.4
1.222e-06	-356.3		1.143e-06	-308.2		1.659e-06	-323.2
1.219e-06	-356.2		1.14e-06	-308.1		1.646e-06	-323
1.216e-06	-356		1.131e-06	-307.9		1.642e-06	-322.9
1.21e-06	-355.8		1.129e-06	-307.7		1.64e-06	-322.7
1.209e-06	-355.7		1.125e-06	-307.5		1.631e-06	-322.5
1.206e-06	-355.5		1.119e-06	-307.4		1.627e-06	-322.4
1.201e-06	-355.3		1.115e-06	-307.2		1.621e-06	-322.2
1.198e-06	-355.2		1.113e-06	-307.1		1.616e-06	-322
1.194e-06	-355		1.105e-06	-306.9		1.608e-06	-321.9
1.188e-06	-354.8		1.103e-06	-306.7		1.605e-06	-321.7
1.184e-06	-354.7		1.098e-06	-306.6		1.595e-06	-321.5
1.183e-06	-354.5		1.091e-06	-306.4		1.59e-06	-321.4
1.178e-06	-354.3		1.088e-06	-306.3		1.587e-06	-321.2
1.176e-06	-354.2		1.085e-06	-306.1		1.578e-06	-321
1.174e-06	-354		1.078e-06	-305.9		1.574e-06	-320.9
1.167e-06	-353.8		1.076e-06	-305.7		1.569e-06	-320.7
1.165e-06	-353.7		1.072e-06	-305.6		1.561e-06	-320.5
1.16e-06	-353.5		1.065e-06	-305.4		1.558e-06	-320.4
1.156e-06	-353.3		1.06e-06	-305.2		1.552e-06	-320.2
1.152e-06	-353.2		1.057e-06	-305.1		1.542e-06	-320
1.15e-06	-353		1.049e-06	-304.9		1.54e-06	-319.9
1.144e-06	-352.8		1.045e-06	-304.7		1.536e-06	-319.7
1.143e-06	-352.7		1.043e-06	-304.6		1.529e-06	-319.6
1.137e-06	-352.6		1.033e-06	-304.4		1.52e-06	-319.4
1.133e-06	-352.3		1.031e-06	-304.2		1.517e-06	-319.2
1.131e-06	-352.2		1.027e-06	-304.1		1.511e-06	-319.1
1.128e-06	-352		1.022e-06	-303.9		1.503e-06	-318.9
1.123e-06	-351.8		1.019e-06	-303.7		1.501e-06	-318.7
1.121e-06	-351.7		1.016e-06	-303.6		1.495e-06	-318.6
1.117e-06	-351.5		1.008e-06	-303.4		1.486e-06	-318.4
1.113e-06	-351.3		1.006e-06	-303.2		1.479e-06	-318.2
1.095e-06	-351.1		1.002e-06	-303.1		1.476e-06	-318.1
1.105e-06	-351		9.99e-07	-303		1.466e-06	-317.9
1.101e-06	-350.8		9.922e-07	-302.7		1.463e-06	-317.7
1.1e-06	-350.7		9.898e-07	-302.6		1.458e-06	-317.6
1.096e-06	-350.5		9.837e-07	-302.4		1.449e-06	-317.4
1.089e-06	-350.3		9.791e-07	-302.2		1.446e-06	-317.2
1.087e-06	-350.2		9.754e-07	-302.1		1.441e-06	-317.1
1.085e-06	-350		9.738e-07	-301.9		1.433e-06	-316.9
1.077e-06	-349.8		9.665e-07	-301.7		1.428e-06	-316.7
1.078e-06	-349.7		9.607e-07	-301.6		1.426e-06	-316.6
1.076e-06	-349.5		9.575e-07	-301.4		1.416e-06	-316.4
1.069e-06	-349.3		9.518e-07	-301.2		1.412e-06	-316.2
1.066e-06	-349.2		9.479e-07	-301.1		1.408e-06	-316.1
1.064e-06	-349		9.461e-07	-300.9		1.4e-06	-315.9
1.056e-06	-348.8		9.396e-07	-300.7		1.395e-06	-315.7
1.055e-06	-348.7		9.357e-07	-300.6		1.39e-06	-315.6
1.053e-06	-348.5		9.307e-07	-300.4		1.381e-06	-315.4
1.048e-06	-348.3		9.269e-07	-300.2		1.379e-06	-315.2
1.044e-06	-348.2		9.24e-07	-300.1		1.374e-06	-315.1
1.041e-06	-348		9.2e-07	-299.9		1.364e-06	-314.9
1.035e-06	-347.8		9.138e-07	-299.8		1.361e-06	-314.7
1.032e-06	-347.7		9.126e-07	-299.6		1.355e-06	-314.6
1.03e-06	-347.5		9.089e-07	-299.5		1.349e-06	-314.4
1.026e-06	-347.3		9.021e-07	-299.2		1.344e-06	-314.2
1.022e-06	-347.2		9.15e-07	-299.1		1.339e-06	-314.1
1.022e-06	-347		8.952e-07	-298.9		1.332e-06	-313.9
1.015e-06	-346.8		8.9e-07	-298.7		1.328e-06	-313.7
1.012e-06	-346.7		8.877e-07	-298.6		1.323e-06	-313.6
1.01e-06	-346.5		8.857e-07	-298.4		1.316e-06	-313.4
1.004e-06	-346.3		8.792e-07	-298.3		1.311e-06	-313.2
1.001e-06	-346.2		8.757e-07	-298.1		1.309e-06	-313.1
9.985e-07	-346		8.737e-07	-297.9		1.299e-06	-312.9
9.933e-07	-345.8		8.682e-07	-297.8		1.296e-06	-312.7
9.928e-07	-345.7		8.651e-07	-297.6		1.291e-06	-312.6
9.882e-07	-345.5		8.638e-07	-297.5		1.283e-06	-312.4
9.822e-07	-345.3		8.544e-07	-297.2		1.279e-06	-312.2
9.8e-07	-345.2		8.507e-07	-297.1		1.276e-06	-312.1
9.782e-07	-345		8.48e-07	-297		1.268e-06	-311.9
9.736e-07	-344.8		8.419e-07	-296.7		1.262e-06	-311.7
9.717e-07	-344.7		8.407e-07	-296.6		1.257e-06	-311.6
9.673e-07	-344.6		8.368e-07	-296.5		1.249e-06	-311.4
9.623e-07	-344.3		8.297e-07	-296.3		1.246e-06	-311.2
9.592e-07	-344.2		8.268e-07	-296.1		1.242e-06	-311.1
9.574e-07	-344		8.262e-07	-296		1.235e-06	-310.9
9.519e-07	-343.8		8.217e-07	-295.8		1.232e-06	-310.7
9.516e-07	-343.7		8.184e-07	-295.6		1.227e-06	-310.6
9.492e-07	-343.5		8.153e-07	-295.5		1.221e-06	-310.4
9.434e-07	-343.4		8.075e-07	-295.3		1.218e-06	-310.2
9.414e-07	-343.2		8.064e-07	-295.1		1.212e-06	-310.1
9.382e-07	-343		8.029e-07	-295		1.207e-06	-309.9
9.329e-07	-342.9		7.977e-07	-294.8		1.206e-06	-309.8
9.316e-07	-342.7		7.954e-07	-294.6		1.199e-06	-309.6
9.289e-07	-342.6		7.916e-07	-294.5		1.191e-06	-309.4
9.238e-07	-342.3		7.857e-07	-294.3		1.187e-06	-309.2
9.223e-07	-342.1		7.833e-07	-294.1		1.186e-06	-309.1
9.191e-07	-342		7.792e-07	-293.9		1.179e-06	-308.9
9.151e-07	-341.8		7.719e-07	-293.8		1.173e-06	-308.7
9.136e-07	-341.7		7.698e-07	-293.6		1.171e-06	-308.6
9.113e-07	-341.5		7.675e-07	-293.5		1.162e-06	-308.4
9.064e-07	-341.4		7.618e-07	-293.3		1.156e-06	-308.3
9.039e-07	-341.2		7.578e-07	-293.1		1.156e-06	-308.1
8.997e-07	-341		7.556e-07	-293		1.144e-06	-307.9
8.98e-07	-340.9		7.493e-07	-292.7		1.143e-06	-307.8
8.912e-07	-340.6		7.456e-07	-292.6		1.138e-06	-307.6
8.895e-07	-340.5		7.444e-07	-292.4		1.129e-06	-307.4
8.866e-07	-340.4		7.379e-07	-292.2		1.125e-06	-307.3
8.808e-07	-340.2		7.348e-07	-292.1		1.122e-06	-307.1
8.769e-07	-340		7.333e-07	-291.9		1.113e-06	-306.9
8.745e-07	-339.9		7.267e-07	-291.8		1.109e-06	-306.8
8.714e-07	-339.7		7.242e-07	-291.6		1.106e-06	-306.6
8.669e-07	-339.5		7.224e-07	-291.4		1.099e-06	-306.4
8.643e-07	-339.4		7.173e-07	-291.2		1.094e-06	-306.3
8.607e-07	-339.1		7.148e-07	-291.1		1.091e-06	-306.1
8.551e-07	-339		7.12e-07	-290.9		1.083e-06	-305.9
8.53e-07	-338.8		7.059e-07	-290.7		1.081e-06	-305.8
8.498e-07	-338.7		7.008e-07	-290.6		1.078e-06	-305.6
8.468e-07	-338.5		7.002e-07	-290.4		1.068e-06	-305.4
8.438e-07	-338.4		6.949e-07	-290.3		1.067e-06	-305.3
8.357e-07	-338.2		6.942e-07	-290.2		1.063e-06	-305.1
8.369e-07	-338		6.914e-07	-289.9		1.055e-06	-304.9
8.342e-07	-337.9		6.844e-07	-289.7		1.051e-06	-304.8
8.293e-07	-337.7		6.833e-07	-289.6		1.048e-06	-304.6
8.253e-07	-337.5		6.813e-07	-289.4		1.038e-06	-304.4
8.225e-07	-337.3		6.739e-07	-289.2		1.036e-06	-304.3
8.196e-07	-337.2		6.722e-07	-289.1		1.031e-06	-304.1
8.174e-07	-337		6.701e-07	-288.9		1.025e-06	-303.9
8.161e-07	-336.9		6.627e-07	-288.7		1.022e-06	-303.8
8.1e-07	-336.7		6.618e-07	-288.6		1.023e-06	-303.6
8.067e-07	-336.6		6.582e-07	-288.4		1.014e-06	-303.4
8.053e-07	-336.4		6.526e-07	-288.2		1.009e-06	-303.3
7.985e-07	-336.2		6.502e-07	-288.1		1.006e-06	-303.1
7.967e-07	-336		6.47e-07	-287.9		1.002e-06	-303
7.944e-07	-335.9		6.398e-07	-287.7		9.948e-07	-302.8
7.874e-07	-335.7		6.379e-07	-287.6		9.916e-07	-302.6
7.866e-07	-335.5		6.364e-07	-287.4		9.882e-07	-302.5
7.838e-07	-335.4		6.276e-07	-287.2		9.794e-07	-302.2
7.778e-07	-335.2		6.267e-07	-287.1		9.769e-07	-302.1
7.758e-07	-335		6.227e-07	-287		9.752e-07	-302
7.721e-07	-334.9		6.172e-07	-286.7		9.659e-07	-301.8
7.682e-07	-334.7		6.165e-07	-286.6		9.649e-07	-301.6
7.664e-07	-334.5		6.144e-07	-286.4		9.61e-07	-301.5
7.638e-07	-334.4		6.112e-07	-286.3		9.529e-07	-301.3
7.58e-07	-334.2		6.031e-07	-286.1		9.488e-07	-301.1
7.538e-07	-334		6.036e-07	-285.9		9.452e-07	-301
7.529e-07	-333.9		6.014e-07	-285.8		9.343e-07	-300.7
7.474e-07	-333.7		5.937e-07	-285.6		9.348e-07	-300.6
7.459e-07	-333.5		5.926e-07	-285.5		9.297e-07	-300.4
7.451e-07	-333.4		5.888e-07	-285.3		9.233e-07	-300.3
7.391e-07	-333.2		5.822e-07	-285.1		9.225e-07	-300.1
7.355e-07	-333		5.799e-07	-285		9.184e-07	-300
7.342e-07	-332.9		5.781e-07	-284.8		9.121e-07	-299.7
7.286e-07	-332.7		5.72e-07	-284.6		9.115e-07	-299.6
7.276e-07	-332.5		5.7e-07	-284.4		9.061e-07	-299.5
7.267e-07	-332.4		5.662e-07	-284.3		8.997e-07	-299.3
7.196e-07	-332.2		5.641e-07	-284.1		8.936e-07	-299.1
7.183e-07	-332		5.614e-07	-283.9		8.938e-07	-298.9
7.165e-07	-331.9		5.588e-07	-283.8		8.876e-07	-298.8
7.119e-07	-331.7		5.524e-07	-283.6		8.82e-07	-298.6
7.089e-07	-331.5		5.475e-07	-283.4		8.785e-07	-298.5
7.071e-07	-331.4		5.449e-07	-283.3		8.709e-07	-298.2
7.031e-07	-331.2		5.419e-07	-283.1		8.651e-07	-298.1
7.006e-07	-331		5.373e-07	-282.9		8.616e-07	-298
6.968e-07	-330.9		5.333e-07	-282.8		8.572e-07	-297.8
6.929e-07	-330.7		5.258e-07	-282.6		8.513e-07	-297.6
6.905e-07	-330.5		5.263e-07	-282.5		8.463e-07	-297.5
6.882e-07	-330.4		5.234e-07	-282.3		8.386e-07	-297.2
6.82e-07	-330.2		5.167e-07	-282.1		8.384e-07	-297.1
6.796e-07	-330		5.157e-07	-282		8.323e-07	-297
6.781e-07	-329.9		5.149e-07	-281.8		8.254e-07	-296.8
6.707e-07	-329.7		5.089e-07	-281.6		8.237e-07	-296.6
6.705e-07	-329.5		5.057e-07	-281.5		8.203e-07	-296.5
6.688e-07	-329.4		5.022e-07	-281.3		8.142e-07	-296.3
6.648e-07	-329.2		4.981e-07	-281.1		8.128e-07	-296.1
6.623e-07	-329		4.958e-07	-281		8.1e-07	-296
6.587e-07	-328.9		4.938e-07	-280.8		7.986e-07	-295.8
6.546e-07	-328.7		4.893e-07	-280.6		7.972e-07	-295.6
6.521e-07	-328.5		4.85e-07	-280.5		7.955e-07	-295.5
6.524e-07	-328.4		4.727e-07	-280.1		7.857e-07	-295.3
6.467e-07	-328.2		4.716e-07	-279.9		7.854e-07	-295.1
6.446e-07	-328		4.714e-07	-279.7		7.837e-07	-295
6.43e-07	-327.9		4.697e-07	-279.6		7.74e-07	-294.8
6.368e-07	-327.7		4.658e-07	-279.4		7.724e-07	-294.6
6.342e-07	-327.5		4.636e-07	-279.3		7.685e-07	-294.5
6.33e-07	-327.4		4.614e-07	-279.1		7.608e-07	-294.3
6.276e-07	-327.2		4.562e-07	-278.9		7.58e-07	-294.1
6.269e-07	-327		4.545e-07	-278.8		7.551e-07	-294
6.226e-07	-326.9		4.531e-07	-278.6		7.475e-07	-293.8
6.178e-07	-326.7		4.473e-07	-278.4		7.454e-07	-293.6
6.167e-07	-326.5		4.439e-07	-278.3		7.416e-07	-293.5
6.142e-07	-326.4		4.433e-07	-278.1		7.318e-07	-293.3
6.096e-07	-326.2		4.37e-07	-277.9		7.31e-07	-293.1
6.008e-07	-326		4.368e-07	-277.8		7.263e-07	-293
6.2e-07	-325.9		4.341e-07	-277.6		7.22e-07	-292.8
5.995e-07	-325.7		4.291e-07	-277.4		7.187e-07	-292.6
5.985e-07	-325.5		4.267e-07	-277.3		7.179e-07	-292.5
5.955e-07	-325.4		4.264e-07	-277.1		7.134e-07	-292.3
5.902e-07	-325.2		4.186e-07	-276.9		7.1e-07	-292.1
5.887e-07	-325		4.168e-07	-276.8		7.073e-07	-292
5.853e-07	-324.9		4.137e-07	-276.6		6.997e-07	-291.8
5.8e-07	-324.7		4.103e-07	-276.4		6.971e-07	-291.6
5.783e-07	-324.5		4.092e-07	-276.3		6.968e-07	-291.5
5.792e-07	-324.4		4.065e-07	-276.1		6.885e-07	-291.3
5.749e-07	-324.2		4.019e-07	-275.9		6.844e-07	-291.1
5.699e-07	-324		4.011e-07	-275.8		6.821e-07	-291
5.677e-07	-323.9		3.977e-07	-275.6		6.732e-07	-290.8
5.669e-07	-323.8		3.924e-07	-275.4		6.724e-07	-290.6
5.628e-07	-323.5		3.902e-07	-275.3		6.706e-07	-290.5
5.592e-07	-323.4		3.902e-07	-275.1		6.648e-07	-290.3
5.587e-07	-323.2		3.836e-07	-274.9		6.635e-07	-290.1
5.549e-07	-323		3.809e-07	-274.8		6.618e-07	-290
5.514e-07	-322.9		3.81e-07	-274.7		6.522e-07	-289.8
5.511e-07	-322.7		3.764e-07	-274.5		6.498e-07	-289.6
5.44e-07	-322.5		3.732e-07	-274.3		6.488e-07	-289.5
5.413e-07	-322.4		3.723e-07	-274.2		6.428e-07	-289.3
5.4e-07	-322.2		3.657e-07	-274		6.418e-07	-289.1
5.354e-07	-322		3.642e-07	-273.8		6.347e-07	-289
5.348e-07	-321.9		3.63e-07	-273.7		6.293e-07	-288.8
5.303e-07	-321.7		3.571e-07	-273.5		6.241e-07	-288.6
5.275e-07	-321.5		3.554e-07	-273.3		6.259e-07	-288.5
5.236e-07	-321.4		3.529e-07	-273.2		6.182e-07	-288.3
5.228e-07	-321.2		3.476e-07	-273		6.15e-07	-288.1
5.158e-07	-321		3.456e-07	-272.8		6.127e-07	-288
5.151e-07	-320.9		3.438e-07	-272.7		6.067e-07	-287.8
5.13e-07	-320.7		3.378e-07	-272.5		6.036e-07	-287.6
5.073e-07	-320.5		3.347e-07	-272.3		5.996e-07	-287.5
5.051e-07	-320.4		3.332e-07	-272.2		5.927e-07	-287.3
5.05e-07	-320.2		3.292e-07	-272		5.913e-07	-287.1
5.001e-07	-320		3.275e-07	-271.8		5.889e-07	-287
4.98e-07	-319.9		3.261e-07	-271.7		5.794e-07	-286.8
4.95e-07	-319.7		3.203e-07	-271.5		5.783e-07	-286.6
4.902e-07	-319.5		3.194e-07	-271.3		5.756e-07	-286.5
4.879e-07	-319.4		3.16e-07	-271.2		5.712e-07	-286.3
4.884e-07	-319.2		3.113e-07	-271		5.662e-07	-286.1
4.819e-07	-319.1		3.104e-07	-270.8		5.631e-07	-286
4.713e-07	-318.7		3.084e-07	-270.7		5.609e-07	-285.8
4.733e-07	-318.5		3.015e-07	-270.5		5.535e-07	-285.6
4.7e-07	-318.3		3.014e-07	-270.3		5.525e-07	-285.5
4.696e-07	-318.2		2.986e-07	-270.2		5.48e-07	-285.3
4.674e-07	-318		2.933e-07	-270		5.412e-07	-285.1
4.611e-07	-317.9		2.933e-07	-269.8		5.41e-07	-285
4.621e-07	-317.7		2.902e-07	-269.7		5.344e-07	-284.8
4.58e-07	-317.5		2.898e-07	-269.5		5.306e-07	-284.6
4.547e-07	-317.4		2.834e-07	-269.4		5.255e-07	-284.5
4.536e-07	-317.2		2.834e-07	-269.2		5.233e-07	-284.3
4.508e-07	-317.1		2.793e-07	-269		5.164e-07	-284.1
4.465e-07	-316.9		2.751e-07	-268.8		5.157e-07	-284
4.44e-07	-316.7		2.743e-07	-268.7		5.141e-07	-283.8
4.432e-07	-316.5		2.72e-07	-268.5		5.087e-07	-283.6
4.385e-07	-316.3		2.662e-07	-268.3		5.068e-07	-283.5
4.375e-07	-316.2		2.652e-07	-268.2		5.044e-07	-283.3
4.348e-07	-316		2.636e-07	-268.1		4.974e-07	-283.1
4.305e-07	-315.9		2.572e-07	-267.9		4.954e-07	-283
4.281e-07	-315.7		2.575e-07	-267.8		4.927e-07	-282.8
4.282e-07	-315.5		2.555e-07	-267.5		4.872e-07	-282.6
4.223e-07	-315.4		2.499e-07	-267.4		4.865e-07	-282.5
4.214e-07	-315.2		2.498e-07	-267.2		4.825e-07	-282.3
4.195e-07	-315		2.473e-07	-267		4.649e-07	-281.9
4.134e-07	-314.8		2.433e-07	-266.9		4.691e-07	-281.8
4.13e-07	-314.7		2.416e-07	-266.7		4.679e-07	-281.7
4.113e-07	-314.6		2.402e-07	-266.6		4.627e-07	-281.5
4.061e-07	-314.4		2.34e-07	-266.4		4.627e-07	-281.3
4.041e-07	-314.2		2.352e-07	-266.2		4.612e-07	-281.1
4.025e-07	-314.1		2.302e-07	-266.1		4.548e-07	-281
3.98e-07	-313.9		2.278e-07	-265.9		4.542e-07	-280.8
3.978e-07	-313.7		2.262e-07	-265.7		4.5e-07	-280.7
3.958e-07	-313.6		2.241e-07	-265.6		4.445e-07	-280.5
3.918e-07	-313.4		2.205e-07	-265.4		4.428e-07	-280.3
3.913e-07	-313.2		2.183e-07	-265.2		4.408e-07	-280.2
3.877e-07	-313.1		2.176e-07	-265.1		4.347e-07	-280
3.842e-07	-312.9		2.112e-07	-264.9		4.313e-07	-279.8
3.831e-07	-312.7		2.117e-07	-264.7		4.296e-07	-279.7
3.799e-07	-312.6		2.084e-07	-264.6		4.241e-07	-279.5
3.757e-07	-312.4		2.042e-07	-264.4		4.206e-07	-279.3
3.75e-07	-312.2		2.035e-07	-264.2		4.178e-07	-279.2
3.741e-07	-312.1		2.019e-07	-264.1		4.11e-07	-279
3.692e-07	-311.9		1.963e-07	-263.9		4.094e-07	-278.8
3.675e-07	-311.7		1.961e-07	-263.7		4.066e-07	-278.7
3.657e-07	-311.6		1.937e-07	-263.6		3.995e-07	-278.5
3.605e-07	-311.4		1.876e-07	-263.4		3.967e-07	-278.3
3.589e-07	-311.2		1.88e-07	-263.2		3.948e-07	-278.2
3.577e-07	-311.1		1.855e-07	-263.1		3.904e-07	-278
3.517e-07	-310.9		1.811e-07	-262.9		3.881e-07	-277.8
3.49e-07	-310.7		1.807e-07	-262.7		3.859e-07	-277.7
3.481e-07	-310.6		1.788e-07	-262.6		3.792e-07	-277.5
3.443e-07	-310.4		1.73e-07	-262.4		3.777e-07	-277.3
3.412e-07	-310.3		1.738e-07	-262.2		3.759e-07	-277.2
3.399e-07	-310.1		1.706e-07	-262.1		3.687e-07	-277
3.355e-07	-309.9		1.651e-07	-261.9		3.662e-07	-276.8
3.338e-07	-309.8		1.66e-07	-261.7		3.639e-07	-276.7
3.33e-07	-309.6		1.631e-07	-261.6		3.568e-07	-276.5
3.285e-07	-309.4		1.581e-07	-261.4		3.566e-07	-276.3
3.266e-07	-309.3		1.579e-07	-261.2		3.528e-07	-276.2
3.253e-07	-309.1		1.541e-07	-261.1		3.467e-07	-276
3.205e-07	-308.9		1.496e-07	-260.9		3.449e-07	-275.9
3.201e-07	-308.8		1.48e-07	-260.7		3.415e-07	-275.7
3.184e-07	-308.6		1.471e-07	-260.6		3.339e-07	-275.5
3.127e-07	-308.4		1.415e-07	-260.4		3.336e-07	-275.4
3.112e-07	-308.3		1.399e-07	-260.3		3.314e-07	-275.2
3.098e-07	-308.1		1.385e-07	-260.1		3.252e-07	-275
3.059e-07	-307.9		1.335e-07	-259.9		3.226e-07	-274.9
3.05e-07	-307.8		1.325e-07	-259.8		3.211e-07	-274.7
3.024e-07	-307.6		1.305e-07	-259.6		3.153e-07	-274.5
2.991e-07	-307.5		1.247e-07	-259.4		3.144e-07	-274.4
2.953e-07	-307.3		1.228e-07	-259.3		3.119e-07	-274.2
2.94e-07	-307.1		1.215e-07	-259.1		3.077e-07	-274
2.913e-07	-307		1.167e-07	-258.9		3.073e-07	-273.9
2.892e-07	-306.8		1.17e-07	-258.8		3.057e-07	-273.7
2.879e-07	-306.7		1.144e-07	-258.6		3.002e-07	-273.5
2.856e-07	-306.5		1.103e-07	-258.4		2.985e-07	-273.4
2.804e-07	-306.3		1.088e-07	-258.3		2.971e-07	-273.2
2.795e-07	-306.2		1.087e-07	-258.2		2.895e-07	-273
2.788e-07	-306		1.022e-07	-257.9		2.899e-07	-272.9
2.741e-07	-305.8		1.02e-07	-257.8		2.877e-07	-272.7
2.709e-07	-305.7		1.014e-07	-257.6		2.815e-07	-272.5
2.709e-07	-305.5		9.701e-08	-257.4		2.804e-07	-272.4
2.655e-07	-305.3		9.643e-08	-257.3		2.78e-07	-272.2
2.639e-07	-305.2		9.282e-08	-257.1		2.714e-07	-272
2.633e-07	-305		8.903e-08	-256.9		2.714e-07	-271.9
2.578e-07	-304.8		8.899e-08	-256.8		2.664e-07	-271.7
2.569e-07	-304.7		8.579e-08	-256.7		2.63e-07	-271.5
2.541e-07	-304.6		8.128e-08	-256.4		2.616e-07	-271.4
2.498e-07	-304.3		7.884e-08	-256.3		2.588e-07	-271.2
2.487e-07	-304.2		7.986e-08	-256.2		2.525e-07	-271
2.472e-07	-304		7.666e-08	-255.9		2.516e-07	-270.9
2.42e-07	-303.8		7.11e-08	-255.8		2.493e-07	-270.7
2.41e-07	-303.7		7.252e-08	-255.7		2.437e-07	-270.6
2.395e-07	-303.5		6.651e-08	-255.5		2.421e-07	-270.4
2.363e-07	-303.4		6.588e-08	-255.3		2.394e-07	-270.2
2.333e-07	-303.2		6.37e-08	-255.2		2.353e-07	-270
2.295e-07	-303.1		5.905e-08	-255		2.348e-07	-269.9
2.259e-07	-302.8		5.847e-08	-254.8		2.321e-07	-269.7
2.384e-07	-302.7		5.565e-08	-254.7		2.294e-07	-269.6
2.247e-07	-302.5		5.172e-08	-254.5		2.229e-07	-269.4
2.192e-07	-302.4		5.093e-08	-254.3		2.222e-07	-269.3
2.183e-07	-302.2		4.904e-08	-254.2		2.208e-07	-269.1
2.174e-07	-302.1		4.444e-08	-254		2.143e-07	-268.9
2.122e-07	-301.9		2.541e-08	-253.8		2.125e-07	-268.8
2.099e-07	-301.7		3.103e-08	-253.6		2.086e-07	-268.6
2.09e-07	-301.6		2.801e-08	-253.4		2.037e-07	-268.4
2.029e-07	-301.4		2.96e-08	-253.2		2.034e-07	-268.3
2.02e-07	-301.2		2.884e-08	-253.1		1.989e-07	-268.1
2.002e-07	-301.1		2.794e-08	-253		1.932e-07	-267.9
1.954e-07	-300.9		2.259e-08	-252.8		1.943e-07	-267.8
1.958e-07	-300.7		2.209e-08	-252.6		1.905e-07	-267.6
1.937e-07	-300.6		2.179e-08	-252.5		1.851e-07	-267.4
1.886e-07	-300.4		1.596e-08	-252.3		1.829e-07	-267.3
1.878e-07	-300.2		1.678e-08	-252.2		1.819e-07	-267.1
1.857e-07	-300.1		1.539e-08	-252		1.733e-07	-266.9
1.71e-07	-299.9		9.809e-09	-251.8		1.718e-07	-266.8
1.783e-07	-299.7		1.024e-08	-251.7		1.695e-07	-266.7
1.783e-07	-299.6		8.594e-09	-251.5		1.645e-07	-266.5
1.733e-07	-299.4		3.504e-09	-251.4		1.643e-07	-266.3
1.716e-07	-299.2		2.88e-09	-251.2		1.634e-07	-266.1
1.714e-07	-299.1		2.203e-09	-251.1		1.571e-07	-265.9
1.663e-07	-298.9		3.082e-09	-250.9		1.561e-07	-265.8
1.653e-07	-298.7		3.03e-09	-250.7		1.532e-07	-265.7
1.635e-07	-298.6		3.651e-09	-250.6		1.475e-07	-265.5
1.593e-07	-298.4		9.291e-09	-250.4		1.483e-07	-265.3
1.577e-07	-298.2		9.428e-09	-250.3		1.459e-07	-265.2
1.553e-07	-298.1		1.032e-08	-250.1		1.418e-07	-265
1.509e-07	-297.9		1.57e-08	-249.9		1.396e-07	-264.8
1.498e-07	-297.7		1.577e-08	-249.8		1.393e-07	-264.7
1.469e-07	-297.6		1.61e-08	-249.7		1.335e-07	-264.5
1.421e-07	-297.4		2.132e-08	-249.5		1.324e-07	-264.3
1.408e-07	-297.2		2.144e-08	-249.3		1.283e-07	-264.2
1.392e-07	-297.1		2.23e-08	-249.2		1.246e-07	-264
1.345e-07	-296.9		2.691e-08	-249		1.235e-07	-263.8
1.346e-07	-296.7		2.684e-08	-248.9		1.233e-07	-263.7
1.32e-07	-296.6		2.804e-08	-248.7		1.161e-07	-263.5
1.278e-07	-296.4		3.291e-08	-248.6		1.158e-07	-263.3
1.259e-07	-296.2		3.35e-08	-248.4		1.131e-07	-263.2
1.247e-07	-296.1		3.493e-08	-248.3		1.076e-07	-263
1.199e-07	-295.9		4.071e-08	-248.1		1.076e-07	-262.8
1.19e-07	-295.8		4.062e-08	-247.9		1.05e-07	-262.7
1.191e-07	-295.6		4.158e-08	-247.8		9.768e-08	-262.5
1.137e-07	-295.4		4.682e-08	-247.6		9.747e-08	-262.3
1.111e-07	-295.3		4.65e-08	-247.5		9.554e-08	-262.2
1.105e-07	-295.1		4.755e-08	-247.3		8.975e-08	-262
1.079e-07	-294.9		5.26e-08	-247.1		8.902e-08	-261.8
1.059e-07	-294.8		5.284e-08	-247		8.714e-08	-261.7
1.037e-07	-294.6		5.34e-08	-246.8		8.091e-08	-261.5
9.782e-08	-294.4		6.919e-08	-246.4		7.993e-08	-261.3
9.731e-08	-294.3		6.456e-08	-246.3		7.789e-08	-261.2
9.63e-08	-294.1		6.471e-08	-246.1		7.343e-08	-261
9.207e-08	-293.9		6.756e-08	-245.9		7.129e-08	-260.8
9.037e-08	-293.8		6.733e-08	-245.7		6.95e-08	-260.7
8.977e-08	-293.6		6.951e-08	-245.6		6.467e-08	-260.5
8.553e-08	-293.5		7.333e-08	-245.4		6.335e-08	-260.3
8.341e-08	-293.3		7.295e-08	-245.3		6.154e-08	-260.2
8.115e-08	-293.1		7.436e-08	-245.1		5.583e-08	-260
7.731e-08	-292.9		7.967e-08	-244.9		5.556e-08	-259.8
7.529e-08	-292.7		7.915e-08	-244.8		5.261e-08	-259.7
7.493e-08	-292.6		8.117e-08	-244.6		4.818e-08	-259.5
7.021e-08	-292.4		8.465e-08	-244.4		3.01e-08	-259.2
8.257e-08	-292.3		8.649e-08	-244.3		3.51e-08	-259
6.765e-08	-292.1		8.704e-08	-244.1		3.147e-08	-258.9
6.429e-08	-291.9		9.142e-08	-243.9		3.179e-08	-258.7
6.326e-08	-291.8		9.375e-08	-243.8		3.219e-08	-258.6
5.974e-08	-291.6		9.474e-08	-243.6		2.693e-08	-258.4
5.669e-08	-291.4		9.91e-08	-243.4		2.636e-08	-258.2
5.516e-08	-291.3		1.003e-07	-243.3		2.542e-08	-258.1
5.258e-08	-291.1		1.004e-07	-243.1		2.128e-08	-257.9
5.015e-08	-291		1.044e-07	-242.9		2.07e-08	-257.8
4.697e-08	-290.8		1.055e-07	-242.8		1.981e-08	-257.6
2.874e-08	-290.5		1.076e-07	-242.7		1.509e-08	-257.4
3.415e-08	-290.3		1.134e-07	-242.5		1.45e-08	-257.3
3.157e-08	-290.2		1.131e-07	-242.3		1.405e-08	-257.1
3.204e-08	-290		1.147e-07	-242.2		8.11e-09	-257
3.146e-08	-289.9		1.167e-07	-242		7.912e-09	-256.8
2.677e-08	-289.7		1.183e-07	-241.8		6.675e-09	-256.7
2.662e-08	-289.5		1.19e-07	-241.7		1.757e-09	-256.5
2.548e-08	-289.4		1.242e-07	-241.5		1.166e-09	-256.4
2.079e-08	-289.2		1.243e-07	-241.3		7.918e-10	-256.2
2.023e-08	-289.1		1.273e-07	-241.2		6.093e-09	-256.1
1.912e-08	-288.9		1.295e-07	-241		7.192e-09	-256
1.468e-08	-288.7		1.302e-07	-240.8		8.615e-09	-255.8
1.404e-08	-288.6		1.318e-07	-240.7		1.352e-08	-255.7
1.25e-08	-288.4		1.362e-07	-240.5		1.363e-08	-255.5
7.936e-09	-288.3		1.366e-07	-240.3		1.455e-08	-255.4
7.49e-09	-288.1		1.388e-07	-240.2		1.969e-08	-255.2
6.226e-09	-288		1.436e-07	-240		2.068e-08	-255
9.774e-10	-287.8		1.434e-07	-239.8		2.185e-08	-254.9
2.892e-10	-287.7		1.448e-07	-239.7		2.751e-08	-254.7
2.416e-10	-287.5		1.501e-07	-239.5		2.858e-08	-254.6
5.202e-09	-287.3		1.505e-07	-239.3		3.006e-08	-254.4
5.363e-09	-287.2		1.505e-07	-239.2		3.529e-08	-254.3
6.889e-09	-287.1		1.556e-07	-239		3.685e-08	-254.1
1.21e-08	-286.9		1.561e-07	-238.8		3.862e-08	-254
1.266e-08	-286.7		1.576e-07	-238.7		4.365e-08	-253.8
1.412e-08	-286.6		1.611e-07	-238.5		4.502e-08	-253.7
1.905e-08	-286.4		1.633e-07	-238.3		4.622e-08	-253.5
1.945e-08	-286.3		1.65e-07	-238.2		4.839e-08	-253.4
2.068e-08	-286.1		1.7e-07	-238		5.387e-08	-253.2
2.509e-08	-286		1.678e-07	-237.8		7.176e-08	-252.8
2.609e-08	-285.8		1.684e-07	-237.7		6.816e-08	-252.7
2.717e-08	-285.7		1.739e-07	-237.5		7.046e-08	-252.5
3.226e-08	-285.5		1.739e-07	-237.4		7.208e-08	-252.3
3.236e-08	-285.4		1.754e-07	-237.2		7.241e-08	-252.2
3.384e-08	-285.2		1.802e-07	-237		7.74e-08	-252
3.94e-08	-285		1.844e-07	-236.8		7.768e-08	-251.8
3.932e-08	-284.9		1.832e-07	-236.7		7.807e-08	-251.7
4.102e-08	-284.7		1.744e-07	-236.5		8.154e-08	-251.5
4.614e-08	-284.5		1.875e-07	-236.4		8.34e-08	-251.3
4.668e-08	-284.4		1.878e-07	-236.2		8.486e-08	-251.2
4.804e-08	-284.3		1.894e-07	-236.1		8.796e-08	-251
5.339e-08	-284.1		1.93e-07	-235.9		9.102e-08	-250.8
6.501e-08	-283.7		1.94e-07	-235.7		9.202e-08	-250.7
6.268e-08	-283.5		1.957e-07	-235.5		9.491e-08	-250.5
6.589e-08	-283.3		1.987e-07	-235.4		9.617e-08	-250.3
6.669e-08	-283.2		1.993e-07	-235.2		9.798e-08	-250.2
6.802e-08	-283		2.015e-07	-235.1		1.03e-07	-250
7.163e-08	-282.8		2.065e-07	-234.9		1.047e-07	-249.8
7.21e-08	-282.7		2.074e-07	-234.7		1.053e-07	-249.7
7.432e-08	-282.6		2.075e-07	-234.6		1.098e-07	-249.5
7.897e-08	-282.3		2.131e-07	-234.4		1.099e-07	-249.3
7.944e-08	-282.2		2.139e-07	-234.2		1.111e-07	-249.2
8.046e-08	-282.1		2.131e-07	-234.1		1.18e-07	-249
8.551e-08	-281.9		2.183e-07	-233.9		1.18e-07	-248.8
8.662e-08	-281.7		2.198e-07	-233.7		1.19e-07	-248.7
8.531e-08	-281.5		2.204e-07	-233.6		1.235e-07	-248.5
9.025e-08	-281.3		2.25e-07	-233.4		1.261e-07	-248.3
9.197e-08	-281.2		2.256e-07	-233.2		1.283e-07	-248.2
9.25e-08	-281.1		2.257e-07	-233.1		1.339e-07	-248
9.783e-08	-280.9		2.311e-07	-232.9		1.335e-07	-247.8
9.95e-08	-280.7		2.314e-07	-232.7		1.339e-07	-247.7
1.008e-07	-280.6		2.329e-07	-232.6		1.391e-07	-247.5
1.041e-07	-280.3		2.36e-07	-232.4		1.394e-07	-247.3
1.05e-07	-280.2		2.366e-07	-232.2		1.425e-07	-247.2
1.061e-07	-280		2.367e-07	-232.1		1.461e-07	-247
1.105e-07	-279.8		2.424e-07	-231.9		1.467e-07	-246.8
1.114e-07	-279.7		2.408e-07	-231.7		1.483e-07	-246.7
1.124e-07	-279.6		2.432e-07	-231.6		1.542e-07	-246.5
1.165e-07	-279.4		2.468e-07	-231.4		1.548e-07	-246.3
1.187e-07	-279.2		2.464e-07	-231.2		1.559e-07	-246.2
1.194e-07	-279.1		2.466e-07	-231.1		1.593e-07	-246
1.238e-07	-278.9		2.516e-07	-230.9		1.6e-07	-245.9
1.25e-07	-278.7		2.519e-07	-230.7		1.623e-07	-245.7
1.265e-07	-278.6		2.525e-07	-230.6		1.659e-07	-245.5
1.303e-07	-278.4		2.569e-07	-230.4		1.679e-07	-245.4
1.313e-07	-278.2		2.573e-07	-230.2		1.676e-07	-245.2
1.34e-07	-278.1		2.584e-07	-230.1		1.74e-07	-245
1.377e-07	-277.9		2.622e-07	-229.9		1.754e-07	-244.9
1.383e-07	-277.7		2.628e-07	-229.7		1.761e-07	-244.7
1.405e-07	-277.5		2.647e-07	-229.6		1.803e-07	-244.5
1.456e-07	-277.4		2.679e-07	-229.4		1.808e-07	-244.4
1.454e-07	-277.2		2.675e-07	-229.2		1.84e-07	-244.2
1.469e-07	-277.1		2.696e-07	-229.1		1.88e-07	-244
1.39e-07	-276.9		2.737e-07	-228.9		1.898e-07	-243.9
1.507e-07	-276.7		2.729e-07	-228.8		1.907e-07	-243.7
1.523e-07	-276.6		2.734e-07	-228.6		1.946e-07	-243.5
1.568e-07	-276.4		2.781e-07	-228.4		1.98e-07	-243.4
1.566e-07	-276.2		2.782e-07	-228.3		1.983e-07	-243.2
1.577e-07	-276.1		2.801e-07	-228.1		2.025e-07	-243.1
1.622e-07	-275.9		2.829e-07	-227.9		2.025e-07	-242.9
1.624e-07	-275.7		2.838e-07	-227.8		2.049e-07	-242.8
1.641e-07	-275.6		2.848e-07	-227.6		2.102e-07	-242.6
1.691e-07	-275.4		2.883e-07	-227.4		2.092e-07	-242.4
1.696e-07	-275.2		2.892e-07	-227.2		2.098e-07	-242.3
1.707e-07	-275.1		2.895e-07	-227.1		2.143e-07	-242.1
1.757e-07	-274.9		2.947e-07	-226.9		2.164e-07	-241.9
1.762e-07	-274.7		2.95e-07	-226.8		2.178e-07	-241.8
1.78e-07	-274.6		2.958e-07	-226.6		2.196e-07	-241.6
1.796e-07	-274.4		3.001e-07	-226.4		2.192e-07	-241.4
1.836e-07	-274.3		3.002e-07	-226.3		2.217e-07	-241.3
1.858e-07	-274.1		3.019e-07	-226.1		2.258e-07	-241.1
1.86e-07	-273.9		3.052e-07	-225.9		2.274e-07	-240.9
1.928e-07	-273.7		3.063e-07	-225.7		2.292e-07	-240.8
1.928e-07	-273.5		3.069e-07	-225.6		2.333e-07	-240.6
1.952e-07	-273.4		3.118e-07	-225.4		2.337e-07	-240.4
1.96e-07	-273.2		3.116e-07	-225.2		2.339e-07	-240.3
1.982e-07	-273.1		3.125e-07	-225.1		2.406e-07	-240.1
1.987e-07	-272.9		3.158e-07	-224.9		2.404e-07	-239.9
2.036e-07	-272.7		3.165e-07	-224.8		2.418e-07	-239.8
2.045e-07	-272.6		3.175e-07	-224.6		2.459e-07	-239.6
2.043e-07	-272.4		3.23e-07	-224.4		2.465e-07	-239.5
2.107e-07	-272.3		3.223e-07	-224.3		2.499e-07	-239.3
2.117e-07	-272.1		3.231e-07	-224.1		2.54e-07	-239.1
2.122e-07	-271.9		3.272e-07	-223.9		2.569e-07	-239
2.172e-07	-271.8		3.275e-07	-223.8		2.567e-07	-238.8
2.175e-07	-271.6		3.277e-07	-223.6		2.63e-07	-238.6
2.193e-07	-271.5		3.311e-07	-223.4		2.629e-07	-238.5
2.24e-07	-271.3		3.325e-07	-223.3		2.644e-07	-238.3
2.24e-07	-271.1		3.316e-07	-223.1		2.684e-07	-238.1
2.255e-07	-271		3.358e-07	-222.9		2.689e-07	-238
2.309e-07	-270.8		3.358e-07	-222.8		2.689e-07	-237.8
2.318e-07	-270.6		3.363e-07	-222.6		2.73e-07	-237.6
2.333e-07	-270.5		3.398e-07	-222.4		2.739e-07	-237.5
2.375e-07	-270.3		3.392e-07	-222.3		2.752e-07	-237.3
2.38e-07	-270.1		3.413e-07	-222.1		2.79e-07	-237.1
2.394e-07	-270		3.436e-07	-221.9		2.793e-07	-237
2.438e-07	-269.8		3.453e-07	-221.8		2.82e-07	-236.8
2.438e-07	-269.6		3.465e-07	-221.6		2.822e-07	-236.7
2.449e-07	-269.5		3.501e-07	-221.4		2.872e-07	-236.5
2.488e-07	-269.3		3.509e-07	-221.3		2.869e-07	-236.3
2.486e-07	-269.1		3.53e-07	-221.1		2.892e-07	-236.2
2.517e-07	-269		3.556e-07	-220.9		2.939e-07	-236
2.547e-07	-268.8		3.564e-07	-220.8		2.936e-07	-235.8
2.559e-07	-268.6		3.574e-07	-220.6		2.948e-07	-235.7
2.576e-07	-268.5		3.618e-07	-220.4		2.995e-07	-235.5
2.622e-07	-268.3		3.618e-07	-220.3		3.005e-07	-235.3
2.625e-07	-268.2		3.637e-07	-220.1		3.021e-07	-235.2
2.634e-07	-268		3.658e-07	-220		3.059e-07	-235
2.67e-07	-267.8		3.697e-07	-219.8		3.055e-07	-234.8
2.69e-07	-267.6		3.698e-07	-219.6		3.069e-07	-234.7
2.692e-07	-267.5		3.695e-07	-219.5		3.12e-07	-234.5
2.741e-07	-267.3		3.746e-07	-219.3		3.136e-07	-234.3
2.731e-07	-267.1		3.744e-07	-219.1		3.136e-07	-234.2
2.763e-07	-267		3.765e-07	-219		3.187e-07	-234
2.806e-07	-266.8		3.809e-07	-218.8		3.191e-07	-233.8
2.813e-07	-266.6		3.804e-07	-218.6		3.209e-07	-233.7
2.825e-07	-266.5		3.821e-07	-218.5		3.24e-07	-233.5
2.877e-07	-266.3		3.859e-07	-218.3		3.25e-07	-233.4
2.88e-07	-266.2		3.863e-07	-218.1		3.26e-07	-233.2
2.891e-07	-266		3.861e-07	-218		3.299e-07	-233
2.934e-07	-265.8		3.904e-07	-217.8		3.305e-07	-232.9
2.94e-07	-265.6		3.886e-07	-217.6		3.318e-07	-232.7
2.951e-07	-265.5		3.902e-07	-217.5		3.351e-07	-232.5
2.989e-07	-265.3		3.943e-07	-217.3		3.355e-07	-232.4
2.998e-07	-265.1		3.943e-07	-217.1		3.359e-07	-232.2
3.005e-07	-265		3.953e-07	-217		3.405e-07	-232
3.043e-07	-264.8		3.992e-07	-216.8		3.409e-07	-231.9
3.057e-07	-264.6		3.995e-07	-216.7		3.417e-07	-231.7
3.077e-07	-264.5		4e-07	-216.5		3.456e-07	-231.5
3.113e-07	-264.3		4.039e-07	-216.3		3.453e-07	-231.4
3.126e-07	-264.1		4.054e-07	-216.2		3.473e-07	-231.2
3.144e-07	-264		4.048e-07	-216		3.521e-07	-231
3.183e-07	-263.8		4.074e-07	-215.8		3.517e-07	-230.9
3.179e-07	-263.6		4.078e-07	-215.7		3.54e-07	-230.7
3.194e-07	-263.5		4.097e-07	-215.5		3.582e-07	-230.5
3.239e-07	-263.3		4.124e-07	-215.3		3.581e-07	-230.4
3.237e-07	-263.1		4.118e-07	-215.2		3.603e-07	-230.2
3.253e-07	-263		4.142e-07	-215		3.638e-07	-230
3.292e-07	-262.8		4.171e-07	-214.8		3.646e-07	-229.9
3.298e-07	-262.6		4.168e-07	-214.7		3.659e-07	-229.7
3.303e-07	-262.5		4.175e-07	-214.5		3.687e-07	-229.5
3.348e-07	-262.3		4.22e-07	-214.3		3.707e-07	-229.4
3.35e-07	-262.1		4.218e-07	-214.2		3.721e-07	-229.2
3.365e-07	-262		4.222e-07	-214		3.762e-07	-229
3.406e-07	-261.8		4.258e-07	-213.8		3.762e-07	-228.9
3.411e-07	-261.6		4.252e-07	-213.7		3.763e-07	-228.7
3.423e-07	-261.5		4.268e-07	-213.5		3.822e-07	-228.5
3.463e-07	-261.3		4.288e-07	-213.3		3.824e-07	-228.4
3.474e-07	-261.2		4.304e-07	-213.2		3.846e-07	-228.2
3.478e-07	-261		4.314e-07	-213		3.869e-07	-228
3.527e-07	-260.8		4.34e-07	-212.8		3.898e-07	-227.9
3.534e-07	-260.7		4.344e-07	-212.7		3.903e-07	-227.7
3.55e-07	-260.5		4.361e-07	-212.5		3.94e-07	-227.5
3.572e-07	-260.3		4.391e-07	-212.3		3.937e-07	-227.4
3.6e-07	-260.2		4.388e-07	-212.2		3.955e-07	-227.2
3.603e-07	-260		4.404e-07	-212		3.997e-07	-227
3.645e-07	-259.8		4.433e-07	-211.8		4.007e-07	-226.9
3.653e-07	-259.7		4.433e-07	-211.7		4.015e-07	-226.7
3.659e-07	-259.5		4.436e-07	-211.5		4.052e-07	-226.5
3.71e-07	-259.3		4.478e-07	-211.3		4.072e-07	-226.4
3.717e-07	-259.2		4.468e-07	-211.2		4.07e-07	-226.3
3.73e-07	-259		4.493e-07	-211		4.124e-07	-226.1
3.766e-07	-258.8		4.519e-07	-210.8		4.136e-07	-225.9
3.761e-07	-258.7		4.539e-07	-210.7		4.162e-07	-225.8
3.776e-07	-258.5		4.543e-07	-210.5		4.173e-07	-225.6
3.815e-07	-258.3		4.575e-07	-210.3		4.178e-07	-225.4
3.822e-07	-258.2		4.589e-07	-210.2		4.206e-07	-225.3
3.829e-07	-258		4.594e-07	-210		4.246e-07	-225.1
3.849e-07	-257.9		4.634e-07	-209.8		4.244e-07	-224.9
3.899e-07	-257.7		4.635e-07	-209.7		4.259e-07	-224.8
3.906e-07	-257.5		4.645e-07	-209.5		4.289e-07	-224.6
3.909e-07	-257.4		4.679e-07	-209.3		4.304e-07	-224.4
3.95e-07	-257.2		4.684e-07	-209.2		4.324e-07	-224.3
3.96e-07	-257		4.692e-07	-209		4.358e-07	-224.1
3.967e-07	-256.9		4.721e-07	-208.8		4.37e-07	-223.9
4.004e-07	-256.7		4.72e-07	-208.7		4.376e-07	-223.8
4.01e-07	-256.6		4.723e-07	-208.5		4.409e-07	-223.6
4.03e-07	-256.4		4.759e-07	-208.3		4.416e-07	-223.4
4.073e-07	-256.2		4.757e-07	-208.2		4.438e-07	-223.3
4.076e-07	-256		4.765e-07	-208		4.491e-07	-223.1
4.087e-07	-255.9		4.791e-07	-207.8		4.486e-07	-222.9
4.142e-07	-255.7		4.808e-07	-207.7		4.509e-07	-222.8
4.126e-07	-255.6		4.801e-07	-207.5		4.542e-07	-222.6
4.16e-07	-255.4		4.854e-07	-207.4		4.552e-07	-222.4
4.182e-07	-255.2		4.834e-07	-207.2		4.549e-07	-222.3
4.198e-07	-255.1		4.852e-07	-207		4.595e-07	-222.1
4.211e-07	-255		4.881e-07	-206.9		4.591e-07	-221.9
4.238e-07	-254.7		4.878e-07	-206.7		4.601e-07	-221.8
4.245e-07	-254.6		4.9e-07	-206.6		4.648e-07	-221.6
4.261e-07	-254.4		4.93e-07	-206.4		4.644e-07	-221.4
4.303e-07	-254.2		4.934e-07	-206.2		4.645e-07	-221.3
4.302e-07	-254.1		4.944e-07	-206.1		4.69e-07	-221.1
4.315e-07	-253.9		4.975e-07	-205.8		4.693e-07	-220.9
4.346e-07	-253.7		4.972e-07	-205.7		4.694e-07	-220.8
4.357e-07	-253.6		4.988e-07	-205.5		4.722e-07	-220.6
4.359e-07	-253.5		5.01e-07	-205.3		4.715e-07	-220.4
4.393e-07	-253.3		5.016e-07	-205.2		4.726e-07	-220.3
4.407e-07	-253.1		5.03e-07	-205		4.736e-07	-220.1
4.411e-07	-253		5.054e-07	-204.8		4.772e-07	-219.9
4.448e-07	-252.7		5.057e-07	-204.7		4.782e-07	-219.8
4.466e-07	-252.6		5.064e-07	-204.6		4.781e-07	-219.6
4.47e-07	-252.4		5.103e-07	-204.4		4.806e-07	-219.4
4.513e-07	-252.3		5.097e-07	-204.2		4.83e-07	-219.3
4.523e-07	-252.1		5.115e-07	-204.1		4.827e-07	-219.1
4.53e-07	-251.9		5.143e-07	-203.9		4.869e-07	-218.9
4.573e-07	-251.8		5.148e-07	-203.7		4.854e-07	-218.8
4.577e-07	-251.6		5.153e-07	-203.6		4.862e-07	-218.6
4.589e-07	-251.5		5.168e-07	-203.4		4.899e-07	-218.4
4.622e-07	-251.2		5.207e-07	-203.2		4.883e-07	-218.3
4.638e-07	-251.1		5.203e-07	-203.1		4.9e-07	-218.1
4.642e-07	-250.9		5.215e-07	-202.9		4.928e-07	-217.9
4.689e-07	-250.8		5.236e-07	-202.7		4.932e-07	-217.8
4.699e-07	-250.6		5.231e-07	-202.6		4.936e-07	-217.6
4.72e-07	-250.5		5.235e-07	-202.4		4.973e-07	-217.4
4.75e-07	-250.3		5.278e-07	-202.2		4.969e-07	-217.3
4.762e-07	-250.1		5.279e-07	-202.1		4.977e-07	-217.1
4.776e-07	-250		5.273e-07	-201.9		5.02e-07	-216.9
4.829e-07	-249.8		5.313e-07	-201.7		5.018e-07	-216.8
4.813e-07	-249.6		5.31e-07	-201.6		5.034e-07	-216.6
4.83e-07	-249.5		5.328e-07	-201.4		5.07e-07	-216.5
4.873e-07	-249.3		5.466e-07	-201		5.08e-07	-216.3
4.875e-07	-249.1		5.436e-07	-200.8		5.094e-07	-216.2
4.886e-07	-249		5.437e-07	-200.7		5.121e-07	-216
4.925e-07	-248.8		5.455e-07	-200.5		5.131e-07	-215.8
4.933e-07	-248.6		5.442e-07	-200.3		5.137e-07	-215.6
4.948e-07	-248.5		5.448e-07	-200.2		5.176e-07	-215.5
4.973e-07	-248.3		5.48e-07	-200		5.187e-07	-215.3
4.981e-07	-248.1		5.493e-07	-199.8		5.182e-07	-215.2
5e-07	-248		5.493e-07	-199.7		5.233e-07	-215
5.027e-07	-247.8		5.533e-07	-199.5		5.233e-07	-214.8
5.039e-07	-247.6		5.53e-07	-199.3		5.241e-07	-214.7
5.048e-07	-247.5		5.542e-07	-199.2		5.297e-07	-214.5
5.078e-07	-247.3		5.573e-07	-199		5.304e-07	-214.3
5.102e-07	-247.1		5.579e-07	-198.8		5.318e-07	-214.2
5.103e-07	-247		5.58e-07	-198.7		5.344e-07	-214
5.134e-07	-246.8		5.604e-07	-198.5		5.472e-07	-213.6
5.131e-07	-246.6		5.619e-07	-198.3		5.459e-07	-213.4
5.141e-07	-246.5		5.602e-07	-198.2		5.472e-07	-213.2
5.189e-07	-246.3		5.639e-07	-198		5.461e-07	-213.1
5.193e-07	-246.1		5.628e-07	-197.8		5.48e-07	-212.9
5.207e-07	-246		5.654e-07	-197.7		5.514e-07	-212.7
5.24e-07	-245.8		5.677e-07	-197.5		5.507e-07	-212.6
5.25e-07	-245.6		5.675e-07	-197.3		5.537e-07	-212.4
5.267e-07	-245.5		5.689e-07	-197.2		5.565e-07	-212.2
5.294e-07	-245.3		5.722e-07	-197		5.559e-07	-212.1
5.313e-07	-245.1		5.728e-07	-196.8		5.571e-07	-211.9
5.325e-07	-245		5.73e-07	-196.7		5.602e-07	-211.7
5.355e-07	-244.8		5.773e-07	-196.5		5.608e-07	-211.6
5.492e-07	-244.4		5.762e-07	-196.3		5.613e-07	-211.4
5.465e-07	-244.2		5.763e-07	-196.2		5.651e-07	-211.2
5.494e-07	-244		5.807e-07	-196		5.652e-07	-211.1
5.49e-07	-243.9		5.811e-07	-195.8		5.653e-07	-210.9
5.509e-07	-243.8		5.827e-07	-195.7		5.695e-07	-210.7
5.544e-07	-243.5		5.852e-07	-195.5		5.695e-07	-210.6
5.536e-07	-243.4		5.857e-07	-195.3		5.702e-07	-210.4
5.55e-07	-243.2		5.865e-07	-195.2		5.746e-07	-210.2
5.606e-07	-243		5.892e-07	-195		5.742e-07	-210.1
5.603e-07	-242.9		5.878e-07	-194.8		5.748e-07	-209.9
5.604e-07	-242.8		5.903e-07	-194.7		5.781e-07	-209.7
5.634e-07	-242.6		5.92e-07	-194.5		5.782e-07	-209.6
5.647e-07	-242.4		5.909e-07	-194.3		5.795e-07	-209.4
5.646e-07	-242.3		5.913e-07	-194.2		5.817e-07	-209.2
5.684e-07	-242.1		5.954e-07	-194		5.81e-07	-209.1
5.708e-07	-241.9		5.96e-07	-193.8		5.835e-07	-208.9
5.693e-07	-241.8		5.963e-07	-193.7		5.886e-07	-208.7
5.744e-07	-241.6		5.991e-07	-193.5		5.862e-07	-208.6
5.734e-07	-241.4		5.981e-07	-193.3		5.877e-07	-208.4
5.746e-07	-241.3		5.989e-07	-193.2		5.908e-07	-208.2
5.755e-07	-241.1		6.03e-07	-193		5.893e-07	-208.1
5.8e-07	-240.9		6.035e-07	-192.8		5.902e-07	-207.9
5.82e-07	-240.8		6.033e-07	-192.7		5.941e-07	-207.7
5.795e-07	-240.6		6.067e-07	-192.5		5.936e-07	-207.6
5.847e-07	-240.4		6.063e-07	-192.3		5.964e-07	-207.4
5.859e-07	-240.3		6.073e-07	-192.2		6.013e-07	-207.2
5.862e-07	-240.1		6.101e-07	-192		6.003e-07	-207.1
5.896e-07	-239.9		6.101e-07	-191.8		6.002e-07	-206.9
5.888e-07	-239.8		6.107e-07	-191.7		6.078e-07	-206.7
5.9e-07	-239.6		6.13e-07	-191.5		6.056e-07	-206.6
5.951e-07	-239.4		6.131e-07	-191.3		6.094e-07	-206.4
5.943e-07	-239.3		6.139e-07	-191.2		6.107e-07	-206.2
5.959e-07	-239.1		6.167e-07	-191		6.112e-07	-206.1
6.006e-07	-238.9		6.177e-07	-190.8		6.134e-07	-205.9
6.002e-07	-238.8		6.169e-07	-190.7		6.157e-07	-205.7
5.995e-07	-238.6		6.206e-07	-190.5		6.148e-07	-205.6
6.06e-07	-238.4		6.202e-07	-190.3		6.164e-07	-205.4
6.044e-07	-238.3		6.215e-07	-190.2		6.192e-07	-205.2
6.073e-07	-238.1		6.226e-07	-190		6.199e-07	-205.1
6.09e-07	-237.9		6.234e-07	-189.8		6.2e-07	-204.9
6.092e-07	-237.8		6.231e-07	-189.7		6.236e-07	-204.7
6.109e-07	-237.6		6.289e-07	-189.5		6.249e-07	-204.6
6.122e-07	-237.4		6.287e-07	-189.3		6.26e-07	-204.4
6.131e-07	-237.3		6.284e-07	-189.2		6.289e-07	-204.2
6.245e-07	-237.1		6.308e-07	-189		6.291e-07	-204.1
6.168e-07	-236.9		6.319e-07	-188.8		6.303e-07	-203.9
6.151e-07	-236.8		6.32e-07	-188.7		6.345e-07	-203.7
6.159e-07	-236.6		6.359e-07	-188.5		6.328e-07	-203.6
6.195e-07	-236.4		6.356e-07	-188.3		6.328e-07	-203.4
6.208e-07	-236.3		6.37e-07	-188.2		6.356e-07	-203.3
6.227e-07	-236.1		6.388e-07	-188		6.369e-07	-203.1
6.244e-07	-235.9		6.391e-07	-187.8		6.385e-07	-202.9
6.242e-07	-235.8		6.401e-07	-187.7		6.376e-07	-202.8
6.262e-07	-235.6		6.412e-07	-187.5		6.406e-07	-202.6
6.299e-07	-235.4		6.423e-07	-187.3		6.42e-07	-202.4
6.305e-07	-235.3		6.431e-07	-187.2		6.427e-07	-202.3
6.319e-07	-235.1		6.465e-07	-187		6.43e-07	-202.1
6.349e-07	-234.9		6.449e-07	-186.8		6.456e-07	-201.9
6.357e-07	-234.8		6.456e-07	-186.7		6.452e-07	-201.8
6.37e-07	-234.6		6.479e-07	-186.5		6.494e-07	-201.6
6.403e-07	-234.4		6.503e-07	-186.3		6.489e-07	-201.4
6.395e-07	-234.3		6.497e-07	-186.2		6.506e-07	-201.3
6.417e-07	-234.1		6.517e-07	-186		6.537e-07	-201.1
6.453e-07	-233.9		6.538e-07	-185.8		6.542e-07	-200.9
6.459e-07	-233.8		6.545e-07	-185.7		6.545e-07	-200.8
6.467e-07	-233.6		6.542e-07	-185.5		6.586e-07	-200.6
6.507e-07	-233.4		6.566e-07	-185.3		6.571e-07	-200.4
6.493e-07	-233.3		6.578e-07	-185.2		6.598e-07	-200.3
6.504e-07	-233.1		6.578e-07	-185		6.632e-07	-200.1
6.553e-07	-232.9		6.61e-07	-184.8		6.646e-07	-199.9
6.555e-07	-232.8		6.611e-07	-184.7		6.637e-07	-199.8
6.556e-07	-232.6		6.614e-07	-184.5		6.666e-07	-199.6
6.612e-07	-232.4		6.638e-07	-184.3		6.656e-07	-199.4
6.605e-07	-232.3		6.638e-07	-184.2		6.673e-07	-199.3
6.613e-07	-232.1		6.625e-07	-184		6.697e-07	-199.1
6.647e-07	-231.9		6.655e-07	-183.8		6.694e-07	-198.9
6.633e-07	-231.8		6.663e-07	-183.7		6.699e-07	-198.8
6.631e-07	-231.6		6.669e-07	-183.5		6.74e-07	-198.6
6.673e-07	-231.4		6.698e-07	-183.3		6.749e-07	-198.4
6.683e-07	-231.3		6.708e-07	-183.2		6.758e-07	-198.3
6.684e-07	-231.1		6.701e-07	-183		6.784e-07	-198.1
6.731e-07	-230.9		6.745e-07	-182.8		6.787e-07	-197.9
6.741e-07	-230.8		6.752e-07	-182.7		6.802e-07	-197.8
6.739e-07	-230.6		6.754e-07	-182.5		6.817e-07	-197.6
6.772e-07	-230.4		6.803e-07	-182.3		6.822e-07	-197.4
6.784e-07	-230.3		6.8e-07	-182.2		6.841e-07	-197.3
6.79e-07	-230.1		6.81e-07	-182		6.872e-07	-197.1
6.843e-07	-229.9		6.836e-07	-181.8		6.872e-07	-196.9
6.847e-07	-229.8		6.844e-07	-181.7		6.872e-07	-196.8
6.841e-07	-229.6		6.84e-07	-181.5		6.906e-07	-196.6
6.881e-07	-229.4		6.868e-07	-181.3		6.903e-07	-196.4
6.887e-07	-229.3		6.874e-07	-181.2		6.897e-07	-196.3
6.893e-07	-229.1		6.88e-07	-181		6.941e-07	-196.1
6.936e-07	-228.9		6.901e-07	-180.8		6.953e-07	-195.9
6.928e-07	-228.8		6.901e-07	-180.7		6.959e-07	-195.8
6.938e-07	-228.6		6.91e-07	-180.5		7.003e-07	-195.6
6.974e-07	-228.4		6.936e-07	-180.3		6.996e-07	-195.4
6.978e-07	-228.3		6.937e-07	-180.2		7.006e-07	-195.3
6.989e-07	-228.1		6.95e-07	-180		7.029e-07	-195.1
7.014e-07	-227.9		6.967e-07	-179.8		7.042e-07	-194.9
7.008e-07	-227.8		6.976e-07	-179.7		7.039e-07	-194.8
7.028e-07	-227.6		6.976e-07	-179.5		7.064e-07	-194.6
7.048e-07	-227.4		6.991e-07	-179.3		7.069e-07	-194.4
7.053e-07	-227.3		6.992e-07	-179.2		7.089e-07	-194.3
7.068e-07	-227.1		6.998e-07	-179		7.108e-07	-194.1
7.108e-07	-226.9		7.017e-07	-178.8		7.115e-07	-193.9
7.101e-07	-226.8		7.019e-07	-178.7		7.106e-07	-193.8
7.102e-07	-226.6		7.026e-07	-178.5		7.143e-07	-193.6
7.145e-07	-226.4		7.053e-07	-178.3		7.153e-07	-193.4
7.142e-07	-226.3		7.044e-07	-178.2		7.145e-07	-193.3
7.146e-07	-226.1		7.032e-07	-178		7.189e-07	-193.1
7.174e-07	-225.9		7.07e-07	-177.8		7.185e-07	-192.9
7.16e-07	-225.8		7.056e-07	-177.7		7.185e-07	-192.8
7.168e-07	-225.6		7.068e-07	-177.5		7.203e-07	-192.6
7.217e-07	-225.4		7.088e-07	-177.3		7.224e-07	-192.4
7.218e-07	-225.3		7.112e-07	-177.2		7.223e-07	-192.3
7.22e-07	-225.1		7.105e-07	-177		7.247e-07	-192.1
7.261e-07	-224.9		7.123e-07	-176.8		7.247e-07	-191.9
7.264e-07	-224.8		7.129e-07	-176.7		7.253e-07	-191.8
7.272e-07	-224.6		7.133e-07	-176.5		7.277e-07	-191.6
7.283e-07	-224.5		7.153e-07	-176.3		7.288e-07	-191.4
7.333e-07	-224.3		7.162e-07	-176.2		7.291e-07	-191.3
7.328e-07	-224.1		7.161e-07	-176		7.325e-07	-191.1
7.35e-07	-224		7.184e-07	-175.8		7.319e-07	-190.9
7.386e-07	-223.8		7.178e-07	-175.7		7.327e-07	-190.8
7.395e-07	-223.6		7.186e-07	-175.5		7.356e-07	-190.6
7.39e-07	-223.5		7.207e-07	-175.3		7.347e-07	-190.4
7.42e-07	-223.3		7.21e-07	-175.2		7.372e-07	-190.3
7.428e-07	-223.1		7.211e-07	-175		7.388e-07	-190.1
7.436e-07	-223		7.236e-07	-174.8		7.387e-07	-189.9
7.462e-07	-222.8		7.255e-07	-174.7		7.392e-07	-189.8
7.487e-07	-222.6		7.253e-07	-174.5		7.417e-07	-189.6
7.473e-07	-222.5		7.275e-07	-174.3		7.426e-07	-189.4
7.517e-07	-222.3		7.271e-07	-174.2		7.429e-07	-189.3
7.521e-07	-222.1		7.28e-07	-174		7.436e-07	-189.1
7.518e-07	-222		7.303e-07	-173.8		7.452e-07	-188.9
7.548e-07	-221.8		7.308e-07	-173.7		7.459e-07	-188.8
7.569e-07	-221.6		7.319e-07	-173.5		7.486e-07	-188.6
7.573e-07	-221.5		7.347e-07	-173.3		7.476e-07	-188.4
7.611e-07	-221.3		7.348e-07	-173.2		7.477e-07	-188.3
7.592e-07	-221.1		7.351e-07	-173		7.507e-07	-188.1
7.612e-07	-221		7.376e-07	-172.8		7.512e-07	-187.9
7.65e-07	-220.8		7.369e-07	-172.7		7.506e-07	-187.8
7.647e-07	-220.6		7.369e-07	-172.5		7.534e-07	-187.6
7.66e-07	-220.5		7.39e-07	-172.3		7.544e-07	-187.4
7.688e-07	-220.3		7.39e-07	-172.2		7.543e-07	-187.3
7.693e-07	-220.1		7.385e-07	-172		7.565e-07	-187.1
7.694e-07	-220		7.406e-07	-171.8		7.573e-07	-187
7.722e-07	-219.8		7.411e-07	-171.7		7.569e-07	-186.8
7.73e-07	-219.6		7.403e-07	-171.5		7.585e-07	-186.7
7.722e-07	-219.5		7.425e-07	-171.3		7.613e-07	-186.4
7.761e-07	-219.3		7.439e-07	-171.2		7.618e-07	-186.3
7.765e-07	-219.1		7.441e-07	-171		7.614e-07	-186.2
7.771e-07	-219		7.461e-07	-170.8		7.647e-07	-185.9
7.819e-07	-218.8		7.462e-07	-170.7		7.65e-07	-185.8
7.787e-07	-218.6		7.459e-07	-170.5		7.652e-07	-185.6
7.809e-07	-218.5		7.484e-07	-170.3		7.676e-07	-185.5
7.85e-07	-218.3		7.489e-07	-170.2		7.668e-07	-185.3
7.857e-07	-218.1		7.482e-07	-170		7.691e-07	-185.2
7.852e-07	-218		7.487e-07	-169.9		7.691e-07	-185
7.896e-07	-217.8		7.52e-07	-169.7		7.72e-07	-184.8
7.895e-07	-217.6		7.511e-07	-169.5		7.725e-07	-184.7
7.901e-07	-217.5		7.512e-07	-169.4		7.749e-07	-184.5
7.934e-07	-217.3		7.537e-07	-169.2		7.751e-07	-184.3
7.926e-07	-217.1		7.532e-07	-169		7.76e-07	-184.2
7.943e-07	-217		7.543e-07	-168.9		7.784e-07	-184
7.982e-07	-216.8		7.568e-07	-168.7		7.793e-07	-183.8
7.974e-07	-216.6		7.578e-07	-168.5		7.796e-07	-183.7
7.973e-07	-216.5		7.577e-07	-168.4		7.828e-07	-183.5
8.022e-07	-216.3		7.595e-07	-168.2		7.823e-07	-183.3
8.02e-07	-216.1		7.594e-07	-168		7.825e-07	-183.2
8.034e-07	-216		7.596e-07	-167.9		7.849e-07	-183
8.062e-07	-215.8		7.63e-07	-167.7		7.845e-07	-182.8
8.051e-07	-215.6		7.627e-07	-167.5		7.853e-07	-182.7
8.066e-07	-215.5		7.613e-07	-167.4		7.889e-07	-182.5
8.098e-07	-215.3		7.648e-07	-167.2		7.884e-07	-182.3
8.107e-07	-215.1		7.643e-07	-167		7.879e-07	-182.2
8.109e-07	-215		7.642e-07	-166.9		7.908e-07	-182
8.155e-07	-214.8		7.672e-07	-166.7		7.903e-07	-181.8
8.145e-07	-214.7		7.669e-07	-166.5		7.913e-07	-181.7
8.159e-07	-214.5		7.674e-07	-166.4		7.947e-07	-181.5
8.186e-07	-214.3		7.689e-07	-166.2		7.943e-07	-181.3
8.183e-07	-214.1		7.702e-07	-166		7.952e-07	-181.2
8.19e-07	-214		7.703e-07	-165.9		7.963e-07	-181
8.211e-07	-213.8		7.714e-07	-165.7		7.967e-07	-180.8
8.219e-07	-213.6		7.714e-07	-165.5		7.964e-07	-180.7
8.223e-07	-213.5		7.728e-07	-165.4		8.009e-07	-180.5
8.246e-07	-213.3		7.749e-07	-165.2		8.011e-07	-180.3
8.25e-07	-213.1		7.765e-07	-165		8.005e-07	-180.2
8.262e-07	-213		7.764e-07	-164.9		8.043e-07	-180
8.285e-07	-212.8		7.786e-07	-164.7		8.047e-07	-179.8
8.288e-07	-212.6		7.783e-07	-164.5		8.038e-07	-179.7
8.293e-07	-212.5		7.785e-07	-164.4		8.071e-07	-179.5
8.322e-07	-212.3		7.803e-07	-164.2		8.08e-07	-179.3
8.332e-07	-212.1		7.809e-07	-164		8.098e-07	-179.2
8.334e-07	-212		7.823e-07	-163.9		8.126e-07	-179
8.37e-07	-211.8		7.843e-07	-163.7		8.112e-07	-178.8
8.368e-07	-211.6		7.852e-07	-163.5		8.13e-07	-178.7
8.371e-07	-211.5		7.849e-07	-163.4		8.158e-07	-178.5
8.4e-07	-211.3		7.874e-07	-163.2		8.158e-07	-178.3
8.419e-07	-211.1		7.87e-07	-163		8.154e-07	-178.2
8.556e-07	-211		7.877e-07	-162.9		8.182e-07	-178
8.456e-07	-210.8		7.909e-07	-162.7		8.185e-07	-177.8
8.453e-07	-210.6		7.899e-07	-162.5		8.196e-07	-177.7
8.465e-07	-210.5		7.902e-07	-162.4		8.206e-07	-177.5
8.465e-07	-210.3		7.915e-07	-162.2		8.199e-07	-177.3
8.475e-07	-210.1		7.925e-07	-162		8.216e-07	-177.2
8.496e-07	-210		7.924e-07	-161.9		8.233e-07	-177
8.532e-07	-209.8		7.948e-07	-161.7		8.239e-07	-176.8
8.532e-07	-209.6		7.956e-07	-161.5		8.242e-07	-176.7
8.542e-07	-209.5		7.944e-07	-161.4		8.258e-07	-176.5
8.575e-07	-209.3		7.967e-07	-161.2		8.271e-07	-176.3
8.566e-07	-209.1		7.968e-07	-161		8.257e-07	-176.2
8.582e-07	-209		7.97e-07	-160.9		8.296e-07	-176
8.61e-07	-208.8		8.002e-07	-160.7		8.289e-07	-175.8
8.615e-07	-208.7		7.994e-07	-160.5		8.288e-07	-175.7
8.619e-07	-208.5		8.008e-07	-160.4		8.312e-07	-175.5
8.642e-07	-208.3		8.018e-07	-160.2		8.319e-07	-175.3
8.659e-07	-208.2		8.018e-07	-160		8.338e-07	-175.2
8.645e-07	-208		8.03e-07	-159.9		8.347e-07	-175
8.668e-07	-207.8		8.043e-07	-159.7		8.356e-07	-174.8
8.683e-07	-207.7		8.04e-07	-159.5		8.355e-07	-174.7
8.686e-07	-207.5		8.05e-07	-159.4		8.37e-07	-174.5
8.691e-07	-207.4		8.059e-07	-159.2		8.371e-07	-174.3
8.72e-07	-207.2		8.068e-07	-159		8.386e-07	-174.2
8.722e-07	-207		8.072e-07	-158.9		8.397e-07	-174
8.735e-07	-206.9		8.086e-07	-158.7		8.41e-07	-173.8
8.759e-07	-206.7		8.089e-07	-158.5		8.408e-07	-173.7
8.752e-07	-206.5		8.095e-07	-158.4		8.429e-07	-173.5
8.763e-07	-206.4		8.116e-07	-158.2		8.423e-07	-173.3
8.793e-07	-206.2		8.116e-07	-158		8.427e-07	-173.2
8.806e-07	-206		8.117e-07	-157.9		8.457e-07	-173
8.81e-07	-205.9		8.143e-07	-157.7		8.457e-07	-172.8
8.832e-07	-205.7		8.147e-07	-157.5		8.462e-07	-172.7
8.846e-07	-205.5		8.146e-07	-157.4		8.488e-07	-172.5
8.855e-07	-205.3		8.158e-07	-157.2		8.484e-07	-172.3
8.882e-07	-205.2		8.166e-07	-157		8.486e-07	-172.2
8.875e-07	-205		8.165e-07	-156.9		8.502e-07	-172
8.895e-07	-204.9		8.181e-07	-156.7		8.496e-07	-171.8
8.923e-07	-204.7		8.178e-07	-156.5		8.508e-07	-171.7
8.914e-07	-204.5		8.189e-07	-156.4		8.541e-07	-171.5
8.926e-07	-204.4		8.196e-07	-156.2		8.54e-07	-171.3
8.959e-07	-204.2		8.201e-07	-156		8.54e-07	-171.2
8.943e-07	-204		8.197e-07	-155.9		8.569e-07	-171
8.949e-07	-203.9		8.216e-07	-155.7		8.561e-07	-170.8
8.98e-07	-203.7		8.222e-07	-155.5		8.565e-07	-170.7
8.975e-07	-203.5		8.22e-07	-155.4		8.589e-07	-170.5
8.988e-07	-203.4		8.228e-07	-155.2		8.588e-07	-170.3
9.036e-07	-203.2		8.241e-07	-155		8.601e-07	-170.2
9.03e-07	-203		8.237e-07	-154.9		8.596e-07	-170
9.037e-07	-202.9		8.261e-07	-154.7		8.633e-07	-169.8
9.055e-07	-202.7		8.261e-07	-154.5		8.618e-07	-169.7
9.061e-07	-202.5		8.258e-07	-154.4		8.618e-07	-169.5
9.061e-07	-202.4		8.286e-07	-154.2		8.646e-07	-169.3
9.095e-07	-202.2		8.28e-07	-154		8.639e-07	-169.2
9.105e-07	-202		8.291e-07	-153.9		8.656e-07	-169
9.113e-07	-201.9		8.306e-07	-153.7		8.669e-07	-168.8
9.138e-07	-201.7		8.303e-07	-153.5		8.672e-07	-168.7
9.132e-07	-201.5		8.307e-07	-153.4		8.675e-07	-168.5
9.152e-07	-201.4		8.328e-07	-153.2		8.695e-07	-168.3
9.17e-07	-201.2		8.345e-07	-153		8.697e-07	-168.2
9.192e-07	-201		8.342e-07	-152.9		8.695e-07	-168
9.182e-07	-200.9		8.333e-07	-152.7		8.706e-07	-167.8
9.209e-07	-200.7		8.369e-07	-152.5		8.727e-07	-167.7
9.206e-07	-200.5		8.362e-07	-152.4		8.721e-07	-167.5
9.212e-07	-200.4		8.365e-07	-152.2		8.753e-07	-167.3
9.238e-07	-200.2		8.378e-07	-152		8.752e-07	-167.2
9.242e-07	-200		8.382e-07	-151.9		8.759e-07	-167
9.231e-07	-199.9		8.386e-07	-151.7		8.771e-07	-166.8
9.269e-07	-199.7		8.407e-07	-151.5		8.787e-07	-166.7
9.275e-07	-199.5		8.401e-07	-151.4		8.781e-07	-166.5
9.292e-07	-199.4		8.402e-07	-151.2		8.803e-07	-166.3
9.318e-07	-199.2		8.415e-07	-151		8.799e-07	-166.2
9.316e-07	-199		8.414e-07	-150.9		8.81e-07	-166
9.317e-07	-198.9		8.42e-07	-150.7		8.829e-07	-165.8
9.351e-07	-198.7		8.43e-07	-150.5		8.847e-07	-165.7
9.357e-07	-198.5		8.426e-07	-150.4		8.852e-07	-165.5
9.365e-07	-198.4		8.438e-07	-150.2		8.874e-07	-165.3
9.393e-07	-198.2		8.457e-07	-150		8.882e-07	-165.2
9.388e-07	-198		8.452e-07	-149.9		8.889e-07	-165
9.403e-07	-197.9		8.458e-07	-149.7		8.921e-07	-164.8
9.433e-07	-197.7		8.485e-07	-149.5		8.914e-07	-164.7
9.428e-07	-197.5		8.479e-07	-149.4		8.919e-07	-164.5
9.437e-07	-197.4		8.481e-07	-149.2		8.931e-07	-164.3
9.445e-07	-197.2		8.504e-07	-149		8.935e-07	-164.2
9.454e-07	-197		8.504e-07	-148.9		8.949e-07	-164
9.456e-07	-196.9		8.618e-07	-148.7		8.97e-07	-163.8
9.489e-07	-196.7		8.54e-07	-148.5		8.972e-07	-163.7
9.482e-07	-196.5		8.438e-07	-148.4		8.974e-07	-163.5
9.497e-07	-196.4		8.517e-07	-148.2		8.991e-07	-163.3
9.524e-07	-196.2		8.543e-07	-148		9.004e-07	-163.2
[truncated: 4,441 more rows]

## Sheet: Fig.3d
	Corrosion rate (mm·a-1)
Steels	Sample No.			Average values	Error values
	1	2	3
0Nb	1.44996	1.28223	1.27897	1.33706	0.0977938
0.10Nb	1.14277	1.1174	0.912923	1.0577	0.126018
0.25Nb	0.87879	0.763567	0.878793	0.840383	0.0665247

## Sheet: Fig.3e-g
	Fig. 3e Pit quantity
Steels	Sample No.			Average values	Error values
	1	2	3
0Nb	208	247	235	230	19.975
0.10Nb	132	117	147	132	15
0.25Nb	136	128	114	126	11.1355
Steels	Fig. 3f Maximum pit diameter (μm)			Fig. 3g Maximum pit depth (μm)
0Nb	651.93			243.5
0.10Nb	371.67			192.51
0.25Nb	306.46			164
