# Supplementary material for: Design for improving corrosion resistance of duplex stainless steels by wrapping inclusions with niobium armour
Source: Nat Commun. 2023 Nov 30;14:7869. doi: 10.1038/s41467-023-43752-8 (PMC10689471; doi:10.1038/s41467-023-43752-8)
Supplement: Supplementary file 3 — Source Data [file 41467_2023_43752_MOESM3_ESM.zip › Source Data/Fig. 4g.xlsx]

## Sheet: Fig. 4g
Distance (μm)	Potential (mV)
0	43.9613
0.01603	42.7657
0.03207	44.0987
0.0481	45.429
0.06414	45.4278
0.08017	45.9635
0.0962	44.0826
0.11224	42.2068
0.12827	41.3488
0.14431	40.9003
0.16034	41.3318
0.17637	40.8578
0.19241	40.3786
0.20844	41.5905
0.22448	43.7116
0.24051	43.4652
0.25654	43.2186
0.27258	37.8525
0.28861	37.158
0.30465	36.4557
0.32068	39.1475
0.33671	40.0276
0.35275	39.9475
0.36878	40.8937
0.38482	38.0678
0.40085	37.2117
0.41688	34.9208
0.43292	34.1272
0.44895	33.3258
0.46499	36.382
0.48102	37.3901
0.49705	40.4443
0.51309	40.974
0.52912	42.7907
0.54516	41.4111
0.56119	41.2469
0.57722	41.08
0.59326	40.7437
0.60929	40.4478
0.62533	40.9993
0.64136	41.0817
0.65739	41.3443
0.67343	41.5204
0.68946	41.6962
0.7055	44.0118
0.72153	44.8505
0.73756	46.0885
0.7536	47.3214
0.76963	48.95
0.78566	50.5765
0.8017	52.9909
0.81773	54.8356
0.83377	56.3105
0.8498	56.3693
0.86583	56.4408
0.88187	55.6856
0.8979	53.5932
0.91394	50.447
0.92997	45.638
0.946	43.0866
0.96204	40.8484
0.97807	40.164
0.99411	39.4801
1.01014	38.791
1.02617	38.5868
1.04221	38.1136
1.05824	37.6426
1.07428	37.4077
1.09031	37.1992
1.10634	36.4198
1.12238	37.1807
1.13841	37.9466
1.15445	39.2371
1.17048	40.0659
1.18651	40.8951
1.20255	42.4457
1.21858	46.2512
1.23462	49.125
1.25065	52.8593
1.26668	53.5636
1.28272	54.2732
1.29875	56.5754
1.31479	57.1294
1.33082	56.0227
1.34685	54.2689
1.36289	50.7637
1.37892	45.0839
1.39496	39.7757
1.41099	40.9912
1.42702	37.6631
1.44306	36.886
1.45909	36.1113
1.47513	35.7439
1.49116	35.4295
1.50719	35.2468
1.52323	37.6593
1.53926	41.4552
1.5553	43.6035
1.57133	45.8984
1.58736	49.2601
1.6034	49.312
1.61943	50.3854
1.63547	51.4616
1.6515	50.6308
1.66753	51.1303
1.68357	51.6327
1.6996	46.0801
1.71564	42.0603
1.73167	41.9256
1.7477	41.7181
1.76374	41.5105
1.77977	41.2003
1.79581	43.3692
1.81184	44.3307
1.82787	45.2973
1.84391	41.428
1.85994	40.5176
1.87598	39.5993
1.89201	41.4126
1.90804	41.4732
1.92408	41.5387
1.94011	41.1718
1.95615	39.3122
1.97218	37.4501
1.98821	34.8778
2.00425	41.8169
2.02028	41.0199
2.03632	40.2131
2.05235	41.4421
2.06838	43.5554
2.08442	45.0512
2.10045	47.0007
2.11649	48.8722
2.13252	48.828
2.14855	49.4081
2.16459	52.8056
2.18062	54.1235
2.19666	55.0435
2.21269	53.4634
2.22872	51.8731
2.24476	53.9733
2.26079	51.0464
2.27683	50.7412
2.29286	50.431
2.30889	45.6071
2.32493	44.7627
2.34096	43.2114
2.35699	41.0112
2.37303	36.4195
2.38906	35.0567
2.4051	33.7019
2.42113	28.8223
2.43716	22.5124
2.4532	21.0213
2.46923	19.3412
2.48527	11.9878
2.5013	8.52309
2.51733	8.01783
2.53337	3.12506
2.5494	0.51389
2.56544	0
2.58147	1.48322
2.5975	2.01644
2.61354	1.98354
2.62957	5.63992
2.64561	9.29372
2.66164	6.88177
2.67767	7.39305
2.69371	7.89658
2.70974	10.8577
2.72578	11.2846
2.74181	11.701
2.75784	19.7887
2.77388	23.2534
2.78991	23.4977
2.80595	29.2777
2.82198	29.194
2.83801	29.1177
2.85405	28.7872
2.87008	28.4542
2.88612	27.7888
2.90215	28.4085
2.91818	29.0334
2.93422	26.4997
2.95025	23.6208
2.96629	19.417
2.98232	17.8595
2.99835	16.2969
3.01439	14.6745
3.03042	13.7684
3.04646	12.8595
3.06249	11.5486
3.07852	16.0882
3.09456	15.4255
3.11059	14.7628
3.12663	16.8632
3.14266	21.2847
3.15869	24.3318
3.17473	25.4954
3.19076	28.02
3.2068	29.6692
3.22283	31.3184
3.23886	33.9556
3.2549	37.2486
3.27093	38.5422
3.28697	38.2641
3.303	38.2792
3.31903	38.4072
3.33507	38.5348
3.3511	38.5977
3.36714	39.9578
3.38317	40.5655
3.3992	43.2368
3.41524	45.1171
3.43127	51.3163
3.44731	52.1318
3.46334	52.9194
3.47937	55.291
3.49541	54.7864
3.51144	55.0932
3.52748	55.3951
3.54351	53.5208
3.55954	51.3043
3.57558	50.0453
3.59161	50.025
3.60765	52.0444
3.62368	52.4365
3.63971	53.8661
3.65575	52.7317
3.67178	51.6815
3.68782	50.6839
3.70385	50.5061
3.71988	50.331
3.73592	49.2668
3.75195	48.1975
3.76799	50.3121
3.78402	50.936
3.80005	51.5624
3.81609	51.3008
3.83212	51.0391
3.84815	50.0406
3.86419	47.7242
3.88022	47.2363
3.89626	45.8078
3.91229	44.3819
3.92832	42.9306
3.94436	40.6683
3.96039	39.8187
3.97643	38.9668
3.99246	41.6776
4.00849	43.5484
4.02453	44.0504
4.04056	43.1587
4.0566	44.7606
4.07263	45.4496
4.08866	46.8649
4.1047	48.2773
4.12073	50.4405
4.13677	50.5289
4.1528	52.3705
4.16883	52.4081
4.18487	52.4459
4.2009	53.2938
4.21694	55.5392
4.23297	55.1856
4.249	54.8322
4.26504	55.0102
4.28107	54.0874
4.29711	52.7313
4.31314	51.6954
4.32917	51.3179
4.34521	51.1639
4.36124	51.0073
4.37728	49.1639
4.39331	46.4899
4.40934	42.1264
4.42538	38.9297
4.44141	34.4931
4.45745	31.6853
4.47348	29.2191
4.48951	27.1653
4.50555	25.5086
4.52158	25.567
4.53762	28.8416
4.55365	29.7815
4.56968	31.7165
4.58572	33.3056
4.60175	35.2006
4.61779	36.0119
4.63382	36.2107
4.64985	36.9616
4.66589	37.7125
4.68192	40.1212
4.69796	42.3395
4.71399	42.2219
4.73002	45.7103
4.74606	45.6848
4.76209	45.6669
4.77813	44.974
4.79416	44.8567
4.81019	44.7371
4.82623	44.3085
4.84226	43.6641
4.8583	43.1621
4.87433	42.6625
4.89036	43.3383
4.9064	44.162
4.92243	44.3649
4.93847	44.7308
4.9545	43.9583
4.97053	42.757
4.98657	42.0805
5.0026	44.1304
5.01864	45.6255
5.03467	50.1629
5.0507	51.8242
5.06674	52.3464
5.08277	53.6988
5.09881	54.8905
5.11484	56.2196
5.13087	57.2828
5.14691	57.8863
5.16294	58.4875
5.17898	57.0837
5.19501	53.9283
5.21104	50.9695
5.22708	48.1295
5.24311	46.6305
5.25915	46.2603
5.27518	48.5264
5.29121	50.7016
5.30725	50.3092
5.32328	49.9094
5.33932	46.7544
5.35535	45.7738
5.37138	45.4772
5.38742	45.183
5.40345	46.7055
5.41948	44.7739
5.43552	45.5969
5.45155	44.9209
5.46759	44.3348
5.48362	43.7486
5.49965	43.6624
5.51569	42.7501
5.53172	41.7339
5.54776	40.7101
5.56379	41.4199
5.57982	41.9323
5.59586	42.0636
5.61189	42.5491
5.62793	43.3541
5.64396	43.5773
5.65999	45.5985
5.67603	47.6629
5.69206	48.8781
5.7081	50.0772
5.72413	49.8147
5.74016	49.1007
