# Supplementary material for: Design for improving corrosion resistance of duplex stainless steels by wrapping inclusions with niobium armour
Source: Nat Commun. 2023 Nov 30;14:7869. doi: 10.1038/s41467-023-43752-8 (PMC10689471; doi:10.1038/s41467-023-43752-8)
Supplement: Supplementary file 3 — Source Data [file 41467_2023_43752_MOESM3_ESM.zip › Source Data/Fig. 5.xlsx]

## Sheet: Fig.5a
S32101				S32205				S32304				S32750				S32707
Temperature (℃)	Mass fraction of phase (%)			Temperature (℃)	Mass fraction of phase (%)			Temperature (℃)	Mass fraction of phase (%)			Temperature (℃)	Mass fraction of phase (%)			Temperature (℃)	Mass fraction of phase (%)
	Z	(Cr,Nb)N			Z	(Cr,Nb)N			Z	(Cr,Nb)N			Z	(Cr,Nb)N			Z
700	0.424			700	0.452			700	0.44			700	0.428			700	0.402
710	0.423			710	0.453			700.478	0.44			707.896	0.428			702.152	0.402
720	0.421			718.654	0.455			700.478	0.44			707.896	0.428			702.152	0.402
730	0.419			718.654	0.455			710	0.44			710	0.428			710	0.4
740	0.418			720	0.455			720	0.439			720	0.428			720	0.398
740.354	0.417			727.853	0.454			730	0.439			730	0.429			730	0.396
740.354	0.417			727.853	0.454			740	0.438			740	0.429			740	0.395
740.354	0.417			730	0.454			750	0.438			746.281	0.429			750	0.393
750	0.415			740	0.454			751.937	0.438			746.281	0.429			753.614	0.393
760	0.412			750	0.453			751.937	0.438			746.281	0.429			753.614	0.393
762.86	0.411			750	0.453			751.937	0.438			750	0.429			753.614	0.393
762.86	0.411			760	0.453			760	0.437			760	0.426			760	0.39
770	0.41			770	0.452			770	0.436			770	0.424			770	0.385
780	0.408			780	0.452			780	0.435			780	0.422			780	0.38
790	0.406			790	0.452			787.003	0.435			790	0.42			790	0.375
790.568	0.406			800	0.452			787.003	0.435			800	0.418			800	0.369
790.568	0.406			810	0.453			790	0.435			810	0.416			810	0.364
800	0.405			820	0.453			800	0.435			820	0.414			820	0.358
810	0.403			828.294	0.454			810	0.435			830	0.413			828.707	0.353
820	0.402			828.294	0.454			820	0.436			840	0.411			828.707	0.353
830	0.401			828.294	0.454			830	0.436			850	0.41			830	0.352
840	0.4			830	0.454			832.951	0.437			859.535	0.41			840	0.347
850	0.4			840	0.455			832.951	0.437			859.535	0.41			850	0.341
860	0.4			850	0.456			840	0.438			860	0.41			860	0.336
870	0.4			860	0.458			850	0.439			870	0.41			870	0.33
880	0.401			870	0.46			860	0.442			880	0.411			880	0.325
890	0.403			880	0.462			870	0.444			890	0.414			890	0.32
900	0.405			884.07	0.463			876.403	0.446			900	0.416			900	0.315
910	0.409			884.07	0.463			876.403	0.446			905.663	0.419			910	0.31
920	0.413			890	0.464			880	0.446			905.663	0.419			920	0.306
930	0.418			900	0.467			890	0.444			905.663	0.419			930	0.302
940	0.425			910	0.47			900	0.443			910	0.42			940	0.299
950	0.433			920	0.474			910	0.441			920	0.423			950	0.296
960	0.443			930	0.478			920	0.44			930	0.426			951.306	0.296
960.12	0.443			940	0.482			930	0.438			940	0.43			951.306	0.296
960.12	0.443			950	0.486			940	0.436			950	0.434			951.306	0.296
970	0.441			960	0.49			950	0.434			960	0.44			960	0.293
980	0.44			961.112	0.49			960	0.433			970	0.445			970	0.289
990	0.438			961.112	0.49			970	0.431			980	0.452			980	0.286
1000	0.436			965.615	0.493			980	0.429			990	0.459			990	0.282
1000	0.436			965.615	0.493			990	0.426			1000	0.466			1000	0.279
1010	0.434			970	0.492			1000	0.424			1000	0.466			1000	0.279
1020	0.432			980	0.489			1000	0.424			1010	0.474			1010	0.276
1030	0.43			990	0.486			1010	0.422			1017.22	0.481			1020	0.272
1040	0.428			1000	0.483			1020	0.419			1017.22	0.481			1030	0.269
1050	0.425			1000	0.483			1030	0.416			1017.22	0.481			1040	0.265
1060	0.423			1010	0.48			1040	0.413			1020	0.484			1050	0.262
1070	0.42			1020	0.477			1050	0.409			1030	0.499			1054.57	0.26
1080	0.417			1030	0.473			1060	0.406			1031.32	0.502			1054.57	0.26
1090	0.414			1040	0.47			1070	0.402			1031.32	0.502			1054.57	0.26
1100	0.411			1050	0.466			1080	0.397			1031.32	0.502			1060	0.258
1110	0.407			1060	0.462			1090	0.393			1040	0.499			1070	0.255
1120	0.403			1070	0.458			1100	0.388			1050	0.495			1080	0.252
1130	0.399			1080	0.454			1110	0.382			1060	0.491			1090	0.251
1140	0.394			1090	0.449			1120	0.376			1070	0.488			1100	0.249
1150	0.389			1100	0.445			1130	0.37			1080	0.484			1110	0.248
1160	0.384			1110	0.44			1140	0.363			1090	0.479			1120	0.248
1170	0.378			1120	0.434			1150	0.356			1100	0.475			1130	0.248
1180	0.372			1130	0.429			1160	0.349			1110	0.47			1140	0.249
1190	0.366			1140	0.423			1170	0.34			1120	0.465			1150	0.251
1194.02	0.363			1150	0.417			1180	0.332			1130	0.46			1160	0.252
1194.02	0.363	0		1160	0.41			1190	0.323			1140	0.454			1170	0.254
1200	0.151	0.172		1170	0.404			1200	0.313			1150	0.448			1180	0.256
1203.67	0	0.295		1180	0.396			1210	0.303			1160	0.441			1190	0.259
1203.67		0.295		1190	0.389			1220	0.292			1170	0.435			1200	0.261
1203.67		0.295		1200	0.381			1230	0.281			1180	0.428			1210	0.262
1210		0.292		1210	0.373			1238.03	0.271			1190	0.42			1220	0.263
1220		0.288		1220	0.364			1238.03	0.271	0		1200	0.412			1230	0.263
1230		0.283		1230	0.355			1240	0.247	0.0170734		1210	0.404			1240	0.262
1240		0.278		1240	0.345			1250	0.103	0.117		1220	0.395			1250	0.259
1250		0.273		1250	0.335			1255.98	0	0.191		1230	0.385			1260	0.255
1260		0.267		1260	0.324			1255.98		0.191		1240	0.376			1270	0.247
1270		0.262		1269.83	0.313			1255.98		0.191		1250	0.365			1280	0.237
1280		0.256		1269.83	0.313	0		1260		0.188		1260	0.354			1290	0.224
1290		0.25		1270	0.309	0.00293322		1270		0.181		1270	0.343			1300	0.207
1300		0.244		1278.47	0.0824237	0.173		1280		0.175		1280	0.33			1310	0.185
1310		0.237		1278.47	0.0824237	0.173		1290		0.168		1290	0.318			1311.22	0.182
1317.63		0.232		1278.47	0.0824237	0.173		1295.95		0.164		1300	0.304			1311.22	0.182
1317.63		0.232		1280	0.0738346	0.177		1295.95		0.164		1300.04	0.304			1313.2	0.2
1317.63		0.232		1290	0.00947445	0.208		1295.95		0.164		1300.04	0.304	0		1313.2	0.2
1320		0.228		1291.31	0	0.213		1300		0.157		1305.99	0	0.229		1313.2	0.2
1330		0.21		1291.31		0.213		1310		0.14		1305.99		0.229		1318.3	0
1340		0.192		1291.31		0.213		1320		0.122		1305.99		0.229		1318.3
1350		0.174		1300		0.197		1330		0.104		1310		0.226		1318.3
1360		0.154		1310		0.179		1340		0.0839794		1320		0.219		1320
1370		0.134		1320		0.16		1350		0.0636049		1330		0.212		1330
1371.71		0.131		1330		0.141		1360		0.0423452		1339.85		0.205		1334.14
1371.71		0.131		1340		0.121		1370		0.0201683		1339.85		0.205		1334.14
1378.44		0		1350		0.0999329		1378.74		0		1340		0.198		1334.14
1378.44				1360		0.0781311		1378.74				1343.92		0		1340
1378.44				1361.07		0.0757461		1378.74				1343.92				1350
1380				1361.07		0.0757461		1380				1343.92				1360
1390				1364.4		0		1381.34				1348.58				1370
1400				1364.4				1381.34				1348.58				1380
1410				1364.4				1390				1348.58				1390
1420				1370				1400				1350				1400
1430				1380				1410				1360				1410
1440				1390				1420				1370				1420
1450				1400				1430				1380				1430
1460				1410				1440				1390				1431.41
1461.23				1420				1450				1400				1431.41
1461.23				1430				1460				1410				1431.41
1461.23				1440				1470				1420				1440
1470				1450				1470.92				1430				1450
1480				1460				1470.92				1440				1460
1490				1470				1470.92				1450				1470
1500				1478.06				1480				1460				1480
				1478.06				1490				1460.53				1490
				1478.06				1500				1460.53				1500
				1480								1460.53
				1490								1470
				1500								1480
												1490
												1500

## Sheet: Fig.5b
S32101-0Nb			S32101-0.25Nb
Current density (A·cm-2)	Potential (mVSCE)		Current density (A·cm-2)	Potential (mVSCE)
3.465e-05	-554		3.437e-05	-546.3
3.244e-05	-553.9		3.229e-05	-546.1
3.07e-05	-553.7		3.064e-05	-545.9
2.93e-05	-553.6		2.931e-05	-545.8
2.814e-05	-553.4		2.82e-05	-545.6
2.714e-05	-553.2		2.723e-05	-545.4
2.629e-05	-553.1		2.64e-05	-545.2
2.555e-05	-552.9		2.566e-05	-545.1
2.489e-05	-552.7		2.5e-05	-545
2.431e-05	-552.6		2.44e-05	-544.8
2.38e-05	-552.4		2.386e-05	-544.6
2.332e-05	-552.2		2.337e-05	-544.5
2.291e-05	-552.1		2.291e-05	-544.3
2.252e-05	-551.9		2.25e-05	-544.1
2.215e-05	-551.7		2.211e-05	-544
2.183e-05	-551.6		2.175e-05	-543.8
2.152e-05	-551.4		2.142e-05	-543.6
2.122e-05	-551.2		2.111e-05	-543.5
2.095e-05	-551.1		2.081e-05	-543.3
2.07e-05	-550.9		2.053e-05	-543.2
2.045e-05	-550.7		2.028e-05	-543
2.022e-05	-550.6		2.002e-05	-542.8
2e-05	-550.4		1.979e-05	-542.7
1.978e-05	-550.2		1.957e-05	-542.5
1.959e-05	-550.1		1.934e-05	-542.3
1.941e-05	-549.9		1.914e-05	-542.2
1.922e-05	-549.7		1.895e-05	-542
1.905e-05	-549.6		1.876e-05	-541.8
1.889e-05	-549.5		1.858e-05	-541.7
1.871e-05	-549.2		1.841e-05	-541.5
1.857e-05	-549.1		1.823e-05	-541.3
1.843e-05	-548.9		1.808e-05	-541.2
1.828e-05	-548.7		1.793e-05	-541
1.815e-05	-548.6		1.777e-05	-540.8
1.803e-05	-548.4		1.762e-05	-540.7
1.791e-05	-548.3		1.748e-05	-540.5
1.781e-05	-548.1		1.734e-05	-540.3
1.771e-05	-548		1.721e-05	-540.2
1.76e-05	-547.8		1.709e-05	-540
1.749e-05	-547.6		1.697e-05	-539.8
1.738e-05	-547.5		1.685e-05	-539.7
1.727e-05	-547.2		1.674e-05	-539.5
1.716e-05	-547.1		1.662e-05	-539.3
1.704e-05	-546.9		1.652e-05	-539.2
1.692e-05	-546.8		1.641e-05	-539
1.681e-05	-546.6		1.631e-05	-538.8
1.67e-05	-546.4		1.621e-05	-538.7
1.658e-05	-546.3		1.612e-05	-538.5
1.647e-05	-546.1		1.602e-05	-538.4
1.638e-05	-546		1.593e-05	-538.2
1.626e-05	-545.7		1.585e-05	-538
1.616e-05	-545.6		1.575e-05	-537.8
1.606e-05	-545.5		1.567e-05	-537.7
1.596e-05	-545.2		1.559e-05	-537.5
1.586e-05	-545.1		1.55e-05	-537.3
1.577e-05	-544.9		1.543e-05	-537.2
1.567e-05	-544.8		1.535e-05	-537
1.56e-05	-544.6		1.527e-05	-536.8
1.551e-05	-544.5		1.519e-05	-536.7
1.543e-05	-544.3		1.512e-05	-536.5
1.535e-05	-544.1		1.504e-05	-536.3
1.528e-05	-544		1.497e-05	-536.2
1.519e-05	-543.8		1.49e-05	-536
1.511e-05	-543.6		1.482e-05	-535.8
1.504e-05	-543.5		1.475e-05	-535.7
1.495e-05	-543.3		1.468e-05	-535.5
1.486e-05	-543.1		1.46e-05	-535.3
1.478e-05	-543		1.453e-05	-535.2
1.469e-05	-542.8		1.447e-05	-535.1
1.461e-05	-542.6		1.439e-05	-534.8
1.454e-05	-542.5		1.432e-05	-534.7
1.446e-05	-542.3		1.426e-05	-534.5
1.438e-05	-542.1		1.418e-05	-534.3
1.432e-05	-542		1.411e-05	-534.2
1.425e-05	-541.8		1.405e-05	-534
1.417e-05	-541.6		1.397e-05	-533.8
1.41e-05	-541.5		1.391e-05	-533.7
1.403e-05	-541.3		1.385e-05	-533.5
1.395e-05	-541.1		1.378e-05	-533.3
1.388e-05	-541		1.372e-05	-533.2
1.38e-05	-540.8		1.367e-05	-533
1.372e-05	-540.6		1.359e-05	-532.8
1.365e-05	-540.5		1.354e-05	-532.7
1.358e-05	-540.3		1.349e-05	-532.5
1.351e-05	-540.1		1.343e-05	-532.3
1.345e-05	-540		1.337e-05	-532.2
1.339e-05	-539.8		1.332e-05	-532
1.332e-05	-539.6		1.326e-05	-531.9
1.327e-05	-539.5		1.321e-05	-531.7
1.322e-05	-539.3		1.316e-05	-531.6
1.314e-05	-539.1		1.31e-05	-531.4
1.308e-05	-539		1.305e-05	-531.2
1.303e-05	-538.8		1.3e-05	-531
1.296e-05	-538.6		1.294e-05	-530.8
1.29e-05	-538.5		1.288e-05	-530.7
1.284e-05	-538.3		1.283e-05	-530.5
1.278e-05	-538.1		1.278e-05	-530.4
1.273e-05	-538		1.273e-05	-530.2
1.267e-05	-537.8		1.268e-05	-530
1.261e-05	-537.6		1.263e-05	-529.8
1.255e-05	-537.5		1.258e-05	-529.7
1.25e-05	-537.3		1.254e-05	-529.5
1.244e-05	-537.1		1.249e-05	-529.3
1.24e-05	-537		1.244e-05	-529.2
1.235e-05	-536.8		1.24e-05	-529
1.229e-05	-536.7		1.235e-05	-528.8
1.225e-05	-536.5		1.23e-05	-528.7
1.22e-05	-536.3		1.226e-05	-528.6
1.214e-05	-536.1		1.222e-05	-528.4
1.21e-05	-536		1.216e-05	-528.2
1.205e-05	-535.8		1.211e-05	-528
1.198e-05	-535.6		1.207e-05	-527.9
1.193e-05	-535.5		1.202e-05	-527.7
1.187e-05	-535.3		1.197e-05	-527.6
1.181e-05	-535.1		1.192e-05	-527.4
1.176e-05	-535		1.187e-05	-527.2
1.171e-05	-534.8		1.183e-05	-527.1
1.165e-05	-534.6		1.178e-05	-526.9
1.16e-05	-534.5		1.173e-05	-526.7
1.155e-05	-534.3		1.169e-05	-526.6
1.15e-05	-534.1		1.164e-05	-526.4
1.146e-05	-534		1.159e-05	-526.2
1.141e-05	-533.8		1.154e-05	-526.1
1.136e-05	-533.6		1.15e-05	-525.9
1.132e-05	-533.5		1.145e-05	-525.7
1.128e-05	-533.3		1.14e-05	-525.6
1.124e-05	-533.1		1.137e-05	-525.4
1.12e-05	-533		1.132e-05	-525.2
1.116e-05	-532.8		1.128e-05	-525.1
1.111e-05	-532.6		1.124e-05	-524.9
1.106e-05	-532.5		1.119e-05	-524.7
1.102e-05	-532.3		1.115e-05	-524.6
1.098e-05	-532.1		1.112e-05	-524.4
1.095e-05	-532		1.107e-05	-524.2
1.091e-05	-531.8		1.103e-05	-524
1.086e-05	-531.6		1.1e-05	-523.9
1.082e-05	-531.5		1.095e-05	-523.7
1.078e-05	-531.3		1.092e-05	-523.6
1.074e-05	-531.1		1.088e-05	-523.4
1.071e-05	-531		1.084e-05	-523.2
1.067e-05	-530.8		1.081e-05	-523
1.063e-05	-530.6		1.077e-05	-522.9
1.059e-05	-530.5		1.074e-05	-522.7
1.055e-05	-530.3		1.07e-05	-522.6
1.051e-05	-530.1		1.067e-05	-522.4
1.048e-05	-530		1.063e-05	-522.3
1.044e-05	-529.8		1.06e-05	-522.1
1.04e-05	-529.6		1.056e-05	-521.9
1.037e-05	-529.5		1.052e-05	-521.7
1.033e-05	-529.3		1.049e-05	-521.5
1.029e-05	-529.1		1.046e-05	-521.4
1.025e-05	-529		1.042e-05	-521.2
1.022e-05	-528.8		1.038e-05	-521.1
1.018e-05	-528.6		1.035e-05	-520.9
1.015e-05	-528.5		1.031e-05	-520.7
1.011e-05	-528.3		1.028e-05	-520.6
1.007e-05	-528.1		1.025e-05	-520.4
1.004e-05	-528		1.022e-05	-520.2
1.001e-05	-527.8		1.018e-05	-520
9.972e-06	-527.6		1.015e-05	-519.9
9.942e-06	-527.5		1.012e-05	-519.7
9.908e-06	-527.3		1.009e-05	-519.6
9.87e-06	-527.1		1.006e-05	-519.4
9.843e-06	-527		1.002e-05	-519.2
9.81e-06	-526.8		9.991e-06	-519.1
9.774e-06	-526.6		9.967e-06	-518.9
9.741e-06	-526.5		9.931e-06	-518.7
9.714e-06	-526.4		9.903e-06	-518.5
9.678e-06	-526.1		9.875e-06	-518.4
9.651e-06	-526		9.844e-06	-518.2
9.617e-06	-525.8		9.814e-06	-518
9.589e-06	-525.7		9.788e-06	-517.9
9.554e-06	-525.5		9.75e-06	-517.7
9.521e-06	-525.3		9.728e-06	-517.6
9.489e-06	-525.2		9.701e-06	-517.4
9.458e-06	-525		9.666e-06	-517.2
9.427e-06	-524.9		9.641e-06	-517
9.392e-06	-524.7		9.611e-06	-516.9
9.352e-06	-524.5		9.584e-06	-516.7
9.319e-06	-524.3		9.558e-06	-516.5
9.284e-06	-524.2		9.533e-06	-516.4
9.242e-06	-524		9.498e-06	-516.2
9.212e-06	-523.9		9.477e-06	-516.1
9.172e-06	-523.7		9.457e-06	-515.9
9.128e-06	-523.5		9.426e-06	-515.7
9.093e-06	-523.3		9.4e-06	-515.6
9.056e-06	-523.2		9.377e-06	-515.4
9.014e-06	-523		9.346e-06	-515.2
8.978e-06	-522.8		9.323e-06	-515.1
8.945e-06	-522.7		9.298e-06	-514.9
8.901e-06	-522.5		9.27e-06	-514.7
8.87e-06	-522.4		9.243e-06	-514.5
8.839e-06	-522.2		9.22e-06	-514.4
8.806e-06	-522		9.195e-06	-514.2
8.779e-06	-521.8		9.17e-06	-514.1
8.761e-06	-521.7		9.146e-06	-513.9
8.733e-06	-521.5		9.111e-06	-513.7
8.717e-06	-521.3		9.091e-06	-513.6
8.703e-06	-521.2		9.067e-06	-513.4
8.68e-06	-521		9.032e-06	-513.2
8.663e-06	-520.8		9.01e-06	-513.1
8.647e-06	-520.7		8.983e-06	-512.9
8.619e-06	-520.5		8.956e-06	-512.7
8.602e-06	-520.3		8.933e-06	-512.6
8.583e-06	-520.2		8.908e-06	-512.4
8.556e-06	-520		8.875e-06	-512.2
8.531e-06	-519.9		8.849e-06	-512.1
8.507e-06	-519.7		8.827e-06	-511.9
8.469e-06	-519.5		8.805e-06	-511.8
8.448e-06	-519.3		8.77e-06	-511.6
8.423e-06	-519.2		8.747e-06	-511.4
8.389e-06	-519		8.722e-06	-511.3
8.362e-06	-518.8		8.696e-06	-511.1
8.33e-06	-518.7		8.674e-06	-510.9
8.299e-06	-518.5		8.651e-06	-510.8
8.269e-06	-518.4		8.624e-06	-510.6
8.239e-06	-518.2		8.595e-06	-510.4
8.203e-06	-518		8.575e-06	-510.3
8.181e-06	-517.9		8.545e-06	-510.1
8.157e-06	-517.7		8.522e-06	-509.9
8.128e-06	-517.5		8.495e-06	-509.8
8.101e-06	-517.3		8.468e-06	-509.6
8.077e-06	-517.2		8.447e-06	-509.5
8.048e-06	-517		8.423e-06	-509.3
8.021e-06	-516.8		8.39e-06	-509.1
7.997e-06	-516.7		8.369e-06	-508.9
7.963e-06	-516.5		8.342e-06	-508.8
7.94e-06	-516.4		8.319e-06	-508.6
7.914e-06	-516.2		8.296e-06	-508.4
7.888e-06	-516		8.271e-06	-508.3
7.865e-06	-515.9		8.245e-06	-508.1
7.834e-06	-515.7		8.22e-06	-507.9
7.811e-06	-515.5		8.201e-06	-507.8
7.786e-06	-515.4		8.181e-06	-507.6
7.764e-06	-515.2		8.157e-06	-507.4
7.734e-06	-515		8.137e-06	-507.3
7.716e-06	-514.8		8.11e-06	-507.1
7.692e-06	-514.7		8.089e-06	-506.9
7.669e-06	-514.5		8.068e-06	-506.8
7.644e-06	-514.4		8.04e-06	-506.6
7.62e-06	-514.2		8.021e-06	-506.4
7.592e-06	-514		8.001e-06	-506.3
7.572e-06	-513.9		7.974e-06	-506.1
7.553e-06	-513.7		7.953e-06	-505.9
7.534e-06	-513.5		7.933e-06	-505.8
7.515e-06	-513.3		7.913e-06	-505.6
7.501e-06	-513.2		7.88e-06	-505.5
7.483e-06	-513		7.864e-06	-505.3
7.466e-06	-512.8		7.833e-06	-505.1
7.453e-06	-512.7		7.817e-06	-504.9
7.43e-06	-512.5		7.792e-06	-504.8
7.419e-06	-512.4		7.765e-06	-504.6
7.403e-06	-512.2		7.743e-06	-504.4
7.383e-06	-512		7.719e-06	-504.3
7.366e-06	-511.9		7.691e-06	-504.1
7.351e-06	-511.7		7.676e-06	-504
7.331e-06	-511.6		7.653e-06	-503.8
7.313e-06	-511.4		7.624e-06	-503.6
7.299e-06	-511.2		7.605e-06	-503.5
7.28e-06	-511.1		7.584e-06	-503.3
7.265e-06	-510.9		7.556e-06	-503.1
7.253e-06	-510.7		7.539e-06	-503
7.228e-06	-510.5		7.52e-06	-502.8
7.21e-06	-510.4		7.491e-06	-502.6
7.189e-06	-510.2		7.47e-06	-502.4
7.167e-06	-510		7.448e-06	-502.3
7.151e-06	-509.9		7.426e-06	-502.1
7.127e-06	-509.7		7.411e-06	-501.9
7.107e-06	-509.5		7.389e-06	-501.8
7.087e-06	-509.4		7.364e-06	-501.6
7.071e-06	-509.2		7.349e-06	-501.5
7.051e-06	-509.1		7.334e-06	-501.3
7.03e-06	-508.9		7.307e-06	-501.1
7.006e-06	-508.7		7.289e-06	-500.9
6.983e-06	-508.6		7.274e-06	-500.8
6.958e-06	-508.4		7.251e-06	-500.6
6.93e-06	-508.2		7.237e-06	-500.4
6.911e-06	-508.1		7.222e-06	-500.3
6.885e-06	-507.9		7.202e-06	-500.1
6.869e-06	-507.7		7.189e-06	-500
6.851e-06	-507.6		7.173e-06	-499.8
6.831e-06	-507.4		7.157e-06	-499.6
6.81e-06	-507.2		7.143e-06	-499.4
6.792e-06	-507.1		7.131e-06	-499.3
6.772e-06	-506.9		7.11e-06	-499.1
6.755e-06	-506.7		7.096e-06	-498.9
6.739e-06	-506.6		7.082e-06	-498.8
6.718e-06	-506.4		7.062e-06	-498.6
6.704e-06	-506.2		7.05e-06	-498.4
6.686e-06	-506.1		7.038e-06	-498.3
6.668e-06	-505.9		7.017e-06	-498.1
6.659e-06	-505.7		7.008e-06	-497.9
6.648e-06	-505.6		6.993e-06	-497.8
6.629e-06	-505.4		6.973e-06	-497.6
6.613e-06	-505.2		6.958e-06	-497.4
6.597e-06	-505.1		6.946e-06	-497.3
6.574e-06	-504.9		6.926e-06	-497.1
6.553e-06	-504.7		6.914e-06	-496.9
6.536e-06	-504.6		6.905e-06	-496.8
6.514e-06	-504.4		6.882e-06	-496.7
6.494e-06	-504.2		6.869e-06	-496.4
6.475e-06	-504.1		6.856e-06	-496.3
6.451e-06	-503.9		6.837e-06	-496.1
6.433e-06	-503.7		6.822e-06	-495.9
6.41e-06	-503.6		6.807e-06	-495.8
6.39e-06	-503.4		6.788e-06	-495.6
6.368e-06	-503.2		6.773e-06	-495.4
6.353e-06	-503.1		6.761e-06	-495.3
6.335e-06	-502.9		6.745e-06	-495.1
6.322e-06	-502.7		6.724e-06	-494.9
6.306e-06	-502.6		6.711e-06	-494.8
6.284e-06	-502.4		6.694e-06	-494.6
6.27e-06	-502.2		6.673e-06	-494.4
6.257e-06	-502.1		6.66e-06	-494.3
6.237e-06	-501.9		6.647e-06	-494.1
6.224e-06	-501.7		6.63e-06	-493.9
6.206e-06	-501.6		6.614e-06	-493.8
6.189e-06	-501.4		6.598e-06	-493.6
6.174e-06	-501.2		6.578e-06	-493.4
6.161e-06	-501.1		6.565e-06	-493.3
6.145e-06	-500.9		6.547e-06	-493.1
6.128e-06	-500.7		6.531e-06	-492.9
6.117e-06	-500.5		6.517e-06	-492.8
6.094e-06	-500.4		6.5e-06	-492.6
6.088e-06	-500.2		6.478e-06	-492.4
6.078e-06	-500.1		6.468e-06	-492.3
6.06e-06	-499.9		6.452e-06	-492.1
6.046e-06	-499.7		6.431e-06	-491.9
6.031e-06	-499.6		6.418e-06	-491.8
6.012e-06	-499.4		6.406e-06	-491.6
5.997e-06	-499.2		6.39e-06	-491.4
5.977e-06	-499.1		6.376e-06	-491.3
5.958e-06	-498.9		6.361e-06	-491.1
5.946e-06	-498.8		6.341e-06	-490.9
5.929e-06	-498.6		6.333e-06	-490.8
5.909e-06	-498.4		6.314e-06	-490.6
5.895e-06	-498.3		6.3e-06	-490.4
5.884e-06	-498.1		6.284e-06	-490.3
5.894e-06	-497.9		6.272e-06	-490.1
5.856e-06	-497.7		6.253e-06	-489.9
5.859e-06	-497.6		6.242e-06	-489.8
5.85e-06	-497.4		6.228e-06	-489.6
5.845e-06	-497.2		6.209e-06	-489.4
5.836e-06	-497.1		6.196e-06	-489.3
5.824e-06	-496.9		6.18e-06	-489.1
5.812e-06	-496.7		6.159e-06	-488.9
5.804e-06	-496.6		6.149e-06	-488.8
5.784e-06	-496.4		6.135e-06	-488.7
5.771e-06	-496.2		6.118e-06	-488.4
5.763e-06	-496.1		6.103e-06	-488.3
5.748e-06	-495.9		6.088e-06	-488.1
5.738e-06	-495.7		6.071e-06	-487.9
5.726e-06	-495.6		6.057e-06	-487.8
5.711e-06	-495.4		6.043e-06	-487.6
5.7e-06	-495.2		6.02e-06	-487.4
5.689e-06	-495.1		6.008e-06	-487.3
5.671e-06	-494.9		5.994e-06	-487.2
5.661e-06	-494.7		5.974e-06	-486.9
5.652e-06	-494.6		5.962e-06	-486.8
5.638e-06	-494.4		5.947e-06	-486.6
5.631e-06	-494.2		5.927e-06	-486.4
5.618e-06	-494.1		5.914e-06	-486.3
5.601e-06	-493.9		5.9e-06	-486.1
5.58e-06	-493.7		5.885e-06	-485.9
5.564e-06	-493.6		5.874e-06	-485.8
5.538e-06	-493.4		5.857e-06	-485.6
5.516e-06	-493.2		5.834e-06	-485.5
5.497e-06	-493.1		5.827e-06	-485.3
5.477e-06	-492.9		5.814e-06	-485.1
5.462e-06	-492.7		5.793e-06	-484.9
5.446e-06	-492.6		5.782e-06	-484.8
5.433e-06	-492.4		5.768e-06	-484.6
5.413e-06	-492.2		5.751e-06	-484.4
5.398e-06	-492.1		5.738e-06	-484.3
5.388e-06	-491.9		5.726e-06	-484.1
5.375e-06	-491.7		5.707e-06	-484
5.363e-06	-491.6		5.697e-06	-483.8
5.35e-06	-491.4		5.681e-06	-483.6
5.332e-06	-491.2		5.664e-06	-483.4
5.322e-06	-491.1		5.65e-06	-483.3
5.314e-06	-490.9		5.638e-06	-483.1
5.293e-06	-490.7		5.622e-06	-482.9
5.28e-06	-490.6		5.615e-06	-482.8
5.267e-06	-490.4		5.598e-06	-482.6
5.247e-06	-490.3		5.58e-06	-482.4
5.232e-06	-490.1		5.571e-06	-482.3
5.216e-06	-489.9		5.557e-06	-482.1
5.195e-06	-489.7		5.542e-06	-481.9
5.185e-06	-489.6		5.526e-06	-481.8
5.174e-06	-489.4		5.513e-06	-481.6
5.158e-06	-489.2		5.499e-06	-481.4
5.143e-06	-489.1		5.488e-06	-481.3
5.13e-06	-488.9		5.477e-06	-481.1
5.116e-06	-488.7		5.458e-06	-480.9
5.103e-06	-488.6		5.448e-06	-480.8
5.085e-06	-488.4		5.439e-06	-480.6
5.061e-06	-488.2		5.423e-06	-480.4
5.043e-06	-488.1		5.412e-06	-480.3
5.031e-06	-487.9		5.399e-06	-480.1
5.01e-06	-487.7		5.384e-06	-479.9
5e-06	-487.6		5.375e-06	-479.8
4.989e-06	-487.4		5.365e-06	-479.6
4.974e-06	-487.2		5.35e-06	-479.4
4.966e-06	-487.1		5.34e-06	-479.3
4.954e-06	-486.9		5.329e-06	-479.1
4.938e-06	-486.7		5.314e-06	-478.9
4.931e-06	-486.6		5.304e-06	-478.8
4.922e-06	-486.4		5.294e-06	-478.6
4.904e-06	-486.2		5.283e-06	-478.5
4.896e-06	-486.1		5.266e-06	-478.3
4.884e-06	-485.9		5.254e-06	-478.1
4.87e-06	-485.7		5.248e-06	-478
4.855e-06	-485.6		5.232e-06	-477.8
4.847e-06	-485.2		5.223e-06	-477.6
4.835e-06	-485		5.211e-06	-477.5
4.828e-06	-484.8		5.196e-06	-477.3
4.817e-06	-484.7		5.186e-06	-477.1
4.805e-06	-484.5		5.174e-06	-477
4.794e-06	-484.4		5.16e-06	-476.8
4.78e-06	-484.2		5.149e-06	-476.6
4.762e-06	-484		5.138e-06	-476.5
4.754e-06	-483.9		5.126e-06	-476.3
4.737e-06	-483.7		5.122e-06	-476.1
4.721e-06	-483.5		5.111e-06	-476
4.713e-06	-483.4		5.099e-06	-475.8
4.705e-06	-483.2		5.09e-06	-475.6
4.693e-06	-483		5.081e-06	-475.5
4.688e-06	-482.9		5.067e-06	-475.3
4.677e-06	-482.7		5.059e-06	-475.1
4.665e-06	-482.5		5.051e-06	-475
4.662e-06	-482.4		5.036e-06	-474.8
4.651e-06	-482.2		5.029e-06	-474.6
4.637e-06	-482		5.019e-06	-474.5
4.623e-06	-481.9		5.005e-06	-474.3
4.61e-06	-481.7		4.999e-06	-474.1
4.595e-06	-481.5		4.987e-06	-474
4.585e-06	-481.4		4.973e-06	-473.8
4.577e-06	-481.2		4.965e-06	-473.6
4.558e-06	-481		4.956e-06	-473.5
4.547e-06	-480.9		4.939e-06	-473.3
4.535e-06	-480.7		4.931e-06	-473.1
4.516e-06	-480.5		4.921e-06	-473
4.507e-06	-480.4		4.904e-06	-472.8
4.494e-06	-480.2		4.892e-06	-472.6
4.479e-06	-480		4.882e-06	-472.5
4.466e-06	-479.9		4.872e-06	-472.3
4.453e-06	-479.7		4.861e-06	-472.1
4.435e-06	-479.5		4.847e-06	-471.8
4.424e-06	-479.4		4.835e-06	-471.6
4.411e-06	-479.2		4.824e-06	-471.4
4.399e-06	-479		4.814e-06	-471.3
4.388e-06	-478.9		4.799e-06	-471.1
4.375e-06	-478.7		4.789e-06	-471
4.359e-06	-478.5		4.777e-06	-470.8
4.349e-06	-478.4		4.762e-06	-470.6
4.34e-06	-478.2		4.753e-06	-470.4
4.324e-06	-478		4.742e-06	-470.3
4.311e-06	-477.9		4.726e-06	-470.1
4.302e-06	-477.7		4.717e-06	-469.9
4.287e-06	-477.6		4.711e-06	-469.8
4.276e-06	-477.4		4.698e-06	-469.6
4.27e-06	-477.2		4.684e-06	-469.4
4.256e-06	-477.1		4.676e-06	-469.3
4.249e-06	-476.9		4.662e-06	-469.1
4.241e-06	-476.7		4.653e-06	-468.9
4.231e-06	-476.5		4.643e-06	-468.8
4.228e-06	-476.4		4.63e-06	-468.6
4.217e-06	-476.3		4.619e-06	-468.4
4.204e-06	-476		4.612e-06	-468.3
4.197e-06	-475.9		4.596e-06	-468.1
4.185e-06	-475.7		4.586e-06	-467.9
4.177e-06	-475.6		4.577e-06	-467.8
4.162e-06	-475.4		4.562e-06	-467.6
4.152e-06	-475.2		4.552e-06	-467.4
4.142e-06	-475.1		4.542e-06	-467.3
4.127e-06	-474.9		4.525e-06	-467.1
4.116e-06	-474.7		4.518e-06	-466.9
4.104e-06	-474.6		4.507e-06	-466.8
4.095e-06	-474.4		4.495e-06	-466.6
4.084e-06	-474.3		4.485e-06	-466.4
4.079e-06	-474.1		4.474e-06	-466.3
4.066e-06	-473.9		4.46e-06	-466.1
4.06e-06	-473.7		4.451e-06	-465.9
4.053e-06	-473.6		4.441e-06	-465.8
4.042e-06	-473.4		4.427e-06	-465.6
4.034e-06	-473.2		4.418e-06	-465.4
4.03e-06	-473.1		4.409e-06	-465.3
4.017e-06	-472.9		4.397e-06	-465.1
4.008e-06	-472.8		4.388e-06	-464.9
3.999e-06	-472.6		4.379e-06	-464.8
3.985e-06	-472.4		4.365e-06	-464.6
3.975e-06	-472.3		4.357e-06	-464.4
3.963e-06	-472.1		4.349e-06	-464.3
3.951e-06	-471.9		4.336e-06	-464.1
3.94e-06	-471.7		4.327e-06	-463.9
3.932e-06	-471.6		4.318e-06	-463.8
3.919e-06	-471.4		4.305e-06	-463.6
3.912e-06	-471.2		4.3e-06	-463.4
3.902e-06	-471.1		4.29e-06	-463.3
3.889e-06	-470.9		4.277e-06	-463.1
3.881e-06	-470.8		4.268e-06	-462.9
3.866e-06	-470.6		4.26e-06	-462.8
3.858e-06	-470.4		4.248e-06	-462.6
3.85e-06	-470.3		4.24e-06	-462.4
3.843e-06	-470.1		4.235e-06	-462.3
3.832e-06	-469.9		4.221e-06	-462.1
3.824e-06	-469.8		4.213e-06	-461.9
3.814e-06	-469.6		4.206e-06	-461.8
3.801e-06	-469.4		4.198e-06	-461.6
3.794e-06	-469.2		4.186e-06	-461.5
3.788e-06	-469.1		4.18e-06	-461.3
3.774e-06	-468.9		4.173e-06	-461.1
3.767e-06	-468.8		4.161e-06	-460.9
3.76e-06	-468.6		4.154e-06	-460.8
3.746e-06	-468.4		4.15e-06	-460.7
3.738e-06	-468.3		4.137e-06	-460.5
3.732e-06	-468.1		4.13e-06	-460.3
3.716e-06	-467.9		4.124e-06	-460.2
3.705e-06	-467.7		4.108e-06	-460
3.695e-06	-467.6		4.103e-06	-459.9
3.687e-06	-467.4		4.097e-06	-459.7
3.679e-06	-467.2		4.086e-06	-459.5
3.674e-06	-467.1		4.08e-06	-459.3
3.664e-06	-466.9		4.074e-06	-459.2
3.658e-06	-466.8		4.059e-06	-459
3.653e-06	-466.6		4.053e-06	-458.8
3.643e-06	-466.4		4.046e-06	-458.7
3.637e-06	-466.3		4.032e-06	-458.5
3.632e-06	-466.1		4.026e-06	-458.3
3.619e-06	-465.9		4.019e-06	-458.2
3.61e-06	-465.7		4.007e-06	-458
3.605e-06	-465.6		3.997e-06	-457.8
3.592e-06	-465.4		3.989e-06	-457.7
3.588e-06	-465.2		3.975e-06	-457.5
3.582e-06	-465.1		3.97e-06	-457.3
3.572e-06	-464.9		3.96e-06	-457.2
3.571e-06	-464.8		3.949e-06	-457
3.567e-06	-464.6		3.942e-06	-456.8
3.56e-06	-464.4		3.931e-06	-456.7
3.555e-06	-464.3		3.919e-06	-456.5
3.556e-06	-464.1		3.914e-06	-456.3
3.545e-06	-463.9		3.906e-06	-456.2
3.546e-06	-463.8		3.895e-06	-456
3.541e-06	-463.6		3.891e-06	-455.8
3.534e-06	-463.4		3.882e-06	-455.7
3.528e-06	-463.3		3.871e-06	-455.5
3.524e-06	-463.1		3.866e-06	-455.3
3.513e-06	-462.9		3.859e-06	-455.2
3.506e-06	-462.8		3.845e-06	-455
3.5e-06	-462.6		3.836e-06	-454.8
3.49e-06	-462.4		3.83e-06	-454.7
3.483e-06	-462.3		3.819e-06	-454.5
3.48e-06	-462.1		3.81e-06	-454.4
3.467e-06	-461.9		3.807e-06	-454.2
3.461e-06	-461.8		3.79e-06	-454
3.453e-06	-461.6		3.784e-06	-453.9
3.441e-06	-461.4		3.772e-06	-453.7
3.433e-06	-461.3		3.759e-06	-453.5
3.421e-06	-461.1		3.751e-06	-453.4
3.408e-06	-460.9		3.745e-06	-453.2
3.396e-06	-460.8		3.731e-06	-453
3.384e-06	-460.6		3.721e-06	-452.9
3.373e-06	-460.4		3.714e-06	-452.7
3.361e-06	-460.3		3.697e-06	-452.5
3.35e-06	-460.2		3.692e-06	-452.4
3.337e-06	-460		3.685e-06	-452.2
3.33e-06	-459.8		3.673e-06	-452
3.321e-06	-459.6		3.667e-06	-451.9
3.304e-06	-459.5		3.659e-06	-451.7
3.298e-06	-459.3		3.646e-06	-451.5
3.288e-06	-459.2		3.64e-06	-451.4
3.283e-06	-459		3.633e-06	-451.2
3.273e-06	-458.8		3.62e-06	-451
3.267e-06	-458.7		3.616e-06	-450.9
3.258e-06	-458.5		3.608e-06	-450.7
3.245e-06	-458.3		3.597e-06	-450.5
3.237e-06	-458.2		3.592e-06	-450.4
3.228e-06	-458		3.584e-06	-450.2
3.217e-06	-457.8		3.577e-06	-450
3.207e-06	-457.7		3.567e-06	-449.9
3.197e-06	-457.5		3.559e-06	-449.7
3.184e-06	-457.3		3.551e-06	-449.5
3.18e-06	-457.2		3.545e-06	-449.4
3.173e-06	-457		3.539e-06	-449.2
3.16e-06	-456.8		3.529e-06	-449
3.154e-06	-456.7		3.522e-06	-448.9
3.146e-06	-456.5		3.513e-06	-448.7
3.137e-06	-456.3		3.506e-06	-448.5
3.129e-06	-456.2		3.496e-06	-448.4
3.122e-06	-456		3.492e-06	-448.2
3.112e-06	-455.8		3.48e-06	-448
3.106e-06	-455.7		3.474e-06	-447.8
3.1e-06	-455.5		3.465e-06	-447.7
3.088e-06	-455.3		3.455e-06	-447.5
3.079e-06	-455.2		3.446e-06	-447.3
3.074e-06	-455		3.443e-06	-447.2
3.064e-06	-454.8		3.432e-06	-447
3.055e-06	-454.7		3.425e-06	-446.8
3.049e-06	-454.5		3.419e-06	-446.7
3.038e-06	-454.3		3.408e-06	-446.5
3.034e-06	-454.2		3.402e-06	-446.3
3.03e-06	-454		3.396e-06	-446.2
3.022e-06	-453.8		3.385e-06	-446
3.018e-06	-453.7		3.38e-06	-445.9
3.012e-06	-453.5		3.373e-06	-445.7
3.002e-06	-453.3		3.361e-06	-445.5
3e-06	-453.2		3.354e-06	-445.4
2.996e-06	-453		3.347e-06	-445.2
2.989e-06	-452.8		3.339e-06	-445.1
2.983e-06	-452.7		3.33e-06	-444.8
2.984e-06	-452.5		3.323e-06	-444.7
2.975e-06	-452.3		3.316e-06	-444.5
2.971e-06	-452.2		3.305e-06	-444.4
2.966e-06	-452		3.297e-06	-444.2
2.953e-06	-451.8		3.289e-06	-444
2.948e-06	-451.7		3.28e-06	-443.9
2.938e-06	-451.5		3.275e-06	-443.7
2.924e-06	-451.3		3.269e-06	-443.5
2.919e-06	-451.2		3.257e-06	-443.3
2.909e-06	-451		3.253e-06	-443.2
2.9e-06	-450.8		3.246e-06	-443
2.893e-06	-450.7		3.234e-06	-442.8
2.888e-06	-450.5		3.229e-06	-442.7
2.876e-06	-450.3		3.223e-06	-442.5
2.874e-06	-450.2		3.214e-06	-442.4
2.868e-06	-450		3.207e-06	-442.2
2.857e-06	-449.8		3.2e-06	-442.1
2.849e-06	-449.7		3.189e-06	-441.8
2.844e-06	-449.5		3.182e-06	-441.7
2.833e-06	-449.3		3.177e-06	-441.6
2.828e-06	-449.2		3.169e-06	-441.3
2.822e-06	-449		3.163e-06	-441.2
2.814e-06	-448.8		3.157e-06	-441.1
2.806e-06	-448.7		3.148e-06	-440.9
2.802e-06	-448.5		3.144e-06	-440.7
2.79e-06	-448.3		3.139e-06	-440.6
2.782e-06	-448.2		3.128e-06	-440.4
2.776e-06	-448		3.126e-06	-440.2
2.766e-06	-447.8		3.12e-06	-440
2.759e-06	-447.6		3.109e-06	-439.9
2.753e-06	-447.5		3.106e-06	-439.7
2.745e-06	-447.3		3.099e-06	-439.6
2.741e-06	-447.2		3.091e-06	-439.4
2.735e-06	-447.1		3.085e-06	-439.2
2.727e-06	-446.8		3.079e-06	-439.1
2.726e-06	-446.7		3.069e-06	-438.9
2.722e-06	-446.5		3.068e-06	-438.7
2.717e-06	-446.3		3.06e-06	-438.6
2.714e-06	-446.2		3.053e-06	-438.4
2.708e-06	-446		3.048e-06	-438.2
2.698e-06	-445.8		3.046e-06	-438.1
2.693e-06	-445.7		3.034e-06	-437.9
2.684e-06	-445.5		3.03e-06	-437.7
2.673e-06	-445.3		3.026e-06	-437.6
2.671e-06	-445.2		3.02e-06	-437.4
2.665e-06	-445		3.014e-06	-437.2
2.655e-06	-444.8		3.011e-06	-437.1
2.652e-06	-444.7		3.001e-06	-436.9
2.644e-06	-444.5		2.992e-06	-436.7
2.63e-06	-444.3		2.989e-06	-436.5
2.626e-06	-444.2		2.982e-06	-436.3
2.621e-06	-444		2.977e-06	-436.2
2.614e-06	-443.8		2.977e-06	-436.1
2.611e-06	-443.7		2.966e-06	-435.9
2.609e-06	-443.5		2.964e-06	-435.7
2.601e-06	-443.3		2.957e-06	-435.6
2.6e-06	-443.2		2.95e-06	-435.4
2.596e-06	-443		2.944e-06	-435.2
2.587e-06	-442.8		2.937e-06	-435.1
2.582e-06	-442.7		2.928e-06	-434.9
2.577e-06	-442.5		2.924e-06	-434.7
2.571e-06	-442.4		2.921e-06	-434.6
2.562e-06	-442.2		2.911e-06	-434.4
2.555e-06	-442		2.904e-06	-434.3
2.547e-06	-441.9		2.9e-06	-434.1
2.536e-06	-441.7		2.889e-06	-433.9
2.529e-06	-441.5		2.882e-06	-433.7
2.522e-06	-441.4		2.875e-06	-433.6
2.515e-06	-441.2		2.867e-06	-433.4
2.509e-06	-441		2.861e-06	-433.2
2.504e-06	-440.9		2.853e-06	-433.1
2.499e-06	-440.7		2.845e-06	-432.9
2.495e-06	-440.5		2.837e-06	-432.7
2.492e-06	-440.4		2.832e-06	-432.6
2.485e-06	-440.2		2.822e-06	-432.4
2.485e-06	-440		2.815e-06	-432.2
2.477e-06	-439.9		2.806e-06	-432.1
2.471e-06	-439.7		2.794e-06	-431.9
2.464e-06	-439.5		2.789e-06	-431.7
2.459e-06	-439.4		2.781e-06	-431.6
2.451e-06	-439.2		2.769e-06	-431.4
2.445e-06	-439		2.765e-06	-431.2
2.434e-06	-438.9		2.758e-06	-431.1
2.425e-06	-438.7		2.747e-06	-430.9
2.419e-06	-438.5		2.744e-06	-430.7
2.412e-06	-438.4		2.737e-06	-430.6
2.403e-06	-438.2		2.724e-06	-430.4
2.398e-06	-438		2.719e-06	-430.2
2.394e-06	-437.9		2.713e-06	-430.1
2.383e-06	-437.7		2.705e-06	-429.9
2.378e-06	-437.5		2.699e-06	-429.7
2.375e-06	-437.4		2.695e-06	-429.6
2.365e-06	-437.2		2.684e-06	-429.4
2.362e-06	-437		2.679e-06	-429.2
2.359e-06	-436.9		2.674e-06	-429.1
2.351e-06	-436.7		2.665e-06	-428.9
2.346e-06	-436.5		2.66e-06	-428.7
2.339e-06	-436.4		2.655e-06	-428.6
2.335e-06	-436.2		2.651e-06	-428.4
2.326e-06	-436		2.643e-06	-428.3
2.318e-06	-435.9		2.637e-06	-428.1
2.305e-06	-435.7		2.634e-06	-428
2.297e-06	-435.6		2.624e-06	-427.7
2.29e-06	-435.4		2.619e-06	-427.6
2.282e-06	-435.2		2.615e-06	-427.4
2.277e-06	-435		2.608e-06	-427.2
2.27e-06	-434.9		2.602e-06	-427.1
2.259e-06	-434.7		2.595e-06	-426.9
2.256e-06	-434.5		2.59e-06	-426.7
2.252e-06	-434.4		2.586e-06	-426.6
2.245e-06	-434.2		2.583e-06	-426.4
2.236e-06	-434		2.571e-06	-426.3
2.23e-06	-433.9		2.568e-06	-426.1
2.222e-06	-433.7		2.566e-06	-425.9
2.218e-06	-433.5		2.558e-06	-425.7
2.212e-06	-433.4		2.553e-06	-425.6
2.206e-06	-433.2		2.548e-06	-425.5
2.201e-06	-433		2.539e-06	-425.2
2.197e-06	-432.9		2.537e-06	-425.1
2.187e-06	-432.7		2.531e-06	-424.9
2.182e-06	-432.5		2.523e-06	-424.8
2.177e-06	-432.4		2.518e-06	-424.6
2.163e-06	-432.2		2.516e-06	-424.4
2.161e-06	-432		2.507e-06	-424.3
2.155e-06	-431.9		2.503e-06	-424.1
2.145e-06	-431.7		2.498e-06	-424
2.142e-06	-431.5		2.49e-06	-423.7
2.139e-06	-431.4		2.483e-06	-423.6
2.132e-06	-431.2		2.476e-06	-423.5
2.128e-06	-431.1		2.467e-06	-423.2
2.127e-06	-430.9		2.463e-06	-423.1
2.119e-06	-430.7		2.459e-06	-423
2.116e-06	-430.5		2.45e-06	-422.8
2.113e-06	-430.4		2.444e-06	-422.6
2.107e-06	-430.2		2.441e-06	-422.5
2.103e-06	-430		2.43e-06	-422.3
2.099e-06	-429.9		2.423e-06	-422.1
2.088e-06	-429.7		2.417e-06	-422
2.082e-06	-429.6		2.409e-06	-421.8
2.075e-06	-429.4		2.404e-06	-421.6
2.068e-06	-429.2		2.397e-06	-421.5
2.063e-06	-429		2.388e-06	-421.2
2.06e-06	-428.9		2.382e-06	-421.1
2.052e-06	-428.7		2.376e-06	-420.9
2.05e-06	-428.5		2.366e-06	-420.7
2.045e-06	-428.4		2.361e-06	-420.6
2.036e-06	-428.2		2.358e-06	-420.4
2.028e-06	-428.1		2.351e-06	-420.3
2.022e-06	-427.9		2.347e-06	-420.1
2.011e-06	-427.7		2.34e-06	-420
2.007e-06	-427.6		2.331e-06	-419.8
2.004e-06	-427.4		2.326e-06	-419.6
1.996e-06	-427.2		2.322e-06	-419.5
1.994e-06	-427.1		2.312e-06	-419.2
1.989e-06	-426.9		2.306e-06	-419.1
1.98e-06	-426.7		2.303e-06	-418.9
1.982e-06	-426.6		2.296e-06	-418.8
1.976e-06	-426.4		2.291e-06	-418.6
1.969e-06	-426.2		2.285e-06	-418.4
1.966e-06	-426.1		2.277e-06	-418.3
1.963e-06	-425.9		2.272e-06	-418.1
1.954e-06	-425.7		2.266e-06	-418
1.949e-06	-425.6		2.258e-06	-417.8
1.946e-06	-425.4		2.255e-06	-417.6
1.943e-06	-425.2		2.252e-06	-417.4
1.936e-06	-425.1		2.242e-06	-417.2
1.933e-06	-424.9		2.237e-06	-417.1
1.929e-06	-424.8		2.233e-06	-416.9
1.92e-06	-424.6		2.225e-06	-416.8
1.919e-06	-424.4		2.22e-06	-416.6
1.913e-06	-424.3		2.216e-06	-416.4
1.905e-06	-424.1		2.206e-06	-416.2
1.902e-06	-423.9		2.203e-06	-416.1
1.899e-06	-423.8		2.198e-06	-416
1.889e-06	-423.6		2.19e-06	-415.7
1.886e-06	-423.4		2.187e-06	-415.6
1.876e-06	-423.3		2.18e-06	-415.5
1.869e-06	-423.1		2.173e-06	-415.2
1.864e-06	-422.9		2.169e-06	-415.1
1.858e-06	-422.8		2.164e-06	-415
1.848e-06	-422.6		2.157e-06	-414.8
1.846e-06	-422.4		2.155e-06	-414.6
1.843e-06	-422.3		2.149e-06	-414.4
1.834e-06	-422		2.142e-06	-414.2
1.831e-06	-421.9		2.14e-06	-414.1
1.826e-06	-421.8		2.137e-06	-414
1.82e-06	-421.6		2.127e-06	-413.8
1.816e-06	-421.4		2.126e-06	-413.6
1.811e-06	-421.2		2.12e-06	-413.5
1.806e-06	-421.1		2.112e-06	-413.3
1.804e-06	-420.9		2.112e-06	-413.1
1.801e-06	-420.7		2.105e-06	-413
1.795e-06	-420.5		2.099e-06	-412.8
1.789e-06	-420.4		2.097e-06	-412.6
1.791e-06	-420.3		2.094e-06	-412.5
1.783e-06	-420		2.085e-06	-412.3
1.78e-06	-419.9		2.083e-06	-412.1
1.773e-06	-419.8		2.078e-06	-412
1.764e-06	-419.6		2.077e-06	-411.8
1.759e-06	-419.4		2.071e-06	-411.6
1.752e-06	-419.2		2.064e-06	-411.5
1.746e-06	-419.1		2.061e-06	-411.3
1.745e-06	-418.9		2.052e-06	-411.1
1.74e-06	-418.8		2.05e-06	-410.9
1.732e-06	-418.6		2.047e-06	-410.8
1.728e-06	-418.4		2.038e-06	-410.6
1.721e-06	-418.3		2.032e-06	-410.5
1.717e-06	-418		2.028e-06	-410.3
1.711e-06	-417.9		2.021e-06	-410.1
1.709e-06	-417.8		2.019e-06	-410
1.7e-06	-417.6		2.012e-06	-409.8
1.697e-06	-417.4		2.005e-06	-409.6
1.693e-06	-417.2		2.001e-06	-409.5
1.687e-06	-417.1		1.996e-06	-409.3
1.681e-06	-416.9		1.989e-06	-409.2
1.681e-06	-416.8		1.982e-06	-409
1.672e-06	-416.6		1.978e-06	-408.8
1.668e-06	-416.4		1.97e-06	-408.7
1.661e-06	-416.3		1.967e-06	-408.5
1.652e-06	-416.1		1.961e-06	-408.4
1.647e-06	-415.9		1.952e-06	-408.2
1.644e-06	-415.8		1.95e-06	-408
1.639e-06	-415.6		1.945e-06	-407.8
1.638e-06	-415.4		1.939e-06	-407.7
1.637e-06	-415.3		1.932e-06	-407.5
1.629e-06	-415.1		1.931e-06	-407.4
1.627e-06	-414.9		1.92e-06	-407.2
1.623e-06	-414.8		1.915e-06	-407
1.614e-06	-414.6		1.914e-06	-406.9
1.611e-06	-414.4		1.902e-06	-406.7
1.607e-06	-414.3		1.899e-06	-406.5
1.597e-06	-414.1		1.894e-06	-406.3
1.595e-06	-413.9		1.886e-06	-406.2
1.593e-06	-413.8		1.882e-06	-406
1.59e-06	-413.6		1.876e-06	-405.9
1.588e-06	-413.5		1.869e-06	-405.6
1.588e-06	-413.3		1.864e-06	-405.5
1.582e-06	-413.1		1.858e-06	-405.4
1.576e-06	-412.9		1.85e-06	-405.2
1.571e-06	-412.8		1.845e-06	-405
1.563e-06	-412.6		1.842e-06	-404.9
1.556e-06	-412.4		1.832e-06	-404.7
1.549e-06	-412.3		1.829e-06	-404.5
1.541e-06	-412.1		1.822e-06	-404.4
1.537e-06	-411.9		1.815e-06	-404.2
1.533e-06	-411.8		1.81e-06	-404
1.527e-06	-411.6		1.806e-06	-403.9
1.523e-06	-411.4		1.797e-06	-403.7
1.521e-06	-411.3		1.794e-06	-403.5
1.515e-06	-411.1		1.788e-06	-403.4
1.514e-06	-410.9		1.78e-06	-403.2
1.513e-06	-410.8		1.777e-06	-403
1.507e-06	-410.6		1.772e-06	-402.9
1.505e-06	-410.4		1.763e-06	-402.7
1.508e-06	-410.3		1.758e-06	-402.5
1.501e-06	-410.1		1.755e-06	-402.4
1.502e-06	-409.9		1.748e-06	-402.2
1.5e-06	-409.8		1.745e-06	-402
1.498e-06	-409.6		1.742e-06	-401.9
1.496e-06	-409.4		1.734e-06	-401.7
1.497e-06	-409.3		1.732e-06	-401.5
1.493e-06	-409.2		1.728e-06	-401.4
1.489e-06	-409		1.721e-06	-401.2
1.485e-06	-408.8		1.718e-06	-401
1.481e-06	-408.7		1.716e-06	-400.9
1.471e-06	-408.4		1.712e-06	-400.7
1.467e-06	-408.3		1.708e-06	-400.5
1.462e-06	-408.2		1.707e-06	-400.4
1.453e-06	-407.9		1.699e-06	-400.2
1.45e-06	-407.8		1.696e-06	-400
1.446e-06	-407.6		1.695e-06	-399.9
1.439e-06	-407.5		1.693e-06	-399.7
1.438e-06	-407.3		1.689e-06	-399.5
1.436e-06	-407.2		1.687e-06	-399.4
1.43e-06	-407		1.68e-06	-399.2
1.427e-06	-406.8		1.68e-06	-399
1.425e-06	-406.7		1.679e-06	-398.9
1.42e-06	-406.4		1.669e-06	-398.7
1.419e-06	-406.3		1.668e-06	-398.5
1.418e-06	-406.2		1.665e-06	-398.4
1.411e-06	-406		1.66e-06	-398.2
1.405e-06	-405.8		1.657e-06	-398
1.4e-06	-405.6		1.655e-06	-397.9
1.391e-06	-405.5		1.647e-06	-397.7
1.387e-06	-405.3		1.646e-06	-397.5
1.382e-06	-405.2		1.644e-06	-397.4
1.375e-06	-404.9		1.638e-06	-397.2
1.372e-06	-404.8		1.638e-06	-397
1.366e-06	-404.7		1.634e-06	-396.9
1.362e-06	-404.5		1.628e-06	-396.7
1.362e-06	-404.3		1.622e-06	-396.5
1.36e-06	-404.2		1.62e-06	-396.4
1.356e-06	-404		1.614e-06	-396.2
1.355e-06	-403.8		1.613e-06	-396
1.353e-06	-403.7		1.607e-06	-395.9
1.349e-06	-403.5		1.601e-06	-395.6
1.346e-06	-403.3		1.598e-06	-395.5
1.344e-06	-403.2		1.593e-06	-395.4
1.337e-06	-403		1.589e-06	-395.2
1.332e-06	-402.8		1.582e-06	-395
1.329e-06	-402.7		1.579e-06	-394.9
1.321e-06	-402.5		1.574e-06	-394.7
1.313e-06	-402.3		1.565e-06	-394.5
1.307e-06	-402.2		1.563e-06	-394.4
1.294e-06	-402		1.558e-06	-394.3
1.289e-06	-401.8		1.551e-06	-394
1.283e-06	-401.7		1.548e-06	-393.9
1.275e-06	-401.5		1.545e-06	-393.7
1.27e-06	-401.3		1.537e-06	-393.5
1.265e-06	-401.2		1.533e-06	-393.4
1.259e-06	-401		1.532e-06	-393.2
1.252e-06	-400.8		1.522e-06	-393.1
1.251e-06	-400.7		1.518e-06	-392.9
1.243e-06	-400.5		1.515e-06	-392.7
1.24e-06	-400.3		1.508e-06	-392.5
1.238e-06	-400.2		1.504e-06	-392.4
1.233e-06	-400		1.5e-06	-392.2
1.232e-06	-399.8		1.491e-06	-392
1.233e-06	-399.7		1.49e-06	-391.9
1.23e-06	-399.5		1.486e-06	-391.7
1.229e-06	-399.3		1.482e-06	-391.5
1.226e-06	-399.2		1.476e-06	-391.4
1.221e-06	-399		1.472e-06	-391.2
1.216e-06	-398.8		1.465e-06	-391
1.211e-06	-398.7		1.461e-06	-390.9
1.204e-06	-398.5		1.458e-06	-390.7
1.201e-06	-398.3		1.447e-06	-390.5
1.196e-06	-398.2		1.446e-06	-390.4
1.188e-06	-398		1.44e-06	-390.2
1.187e-06	-397.8		1.436e-06	-390
1.186e-06	-397.7		1.434e-06	-389.9
1.177e-06	-397.5		1.432e-06	-389.7
1.175e-06	-397.3		1.425e-06	-389.5
1.172e-06	-397.2		1.422e-06	-389.4
1.163e-06	-397		1.42e-06	-389.2
1.159e-06	-396.8		1.413e-06	-389
1.155e-06	-396.7		1.41e-06	-388.9
1.148e-06	-396.5		1.408e-06	-388.7
1.148e-06	-396.4		1.401e-06	-388.5
1.145e-06	-396.2		1.397e-06	-388.4
1.137e-06	-396		1.394e-06	-388.2
1.136e-06	-395.9		1.389e-06	-388
1.132e-06	-395.7		1.387e-06	-387.9
1.126e-06	-395.5		1.383e-06	-387.7
1.123e-06	-395.3		1.378e-06	-387.5
1.117e-06	-395.2		1.374e-06	-387.4
1.112e-06	-395		1.372e-06	-387.2
1.106e-06	-394.8		1.367e-06	-387
1.105e-06	-394.7		1.364e-06	-386.9
1.097e-06	-394.5		1.362e-06	-386.7
1.094e-06	-394.4		1.356e-06	-386.5
1.09e-06	-394.2		1.354e-06	-386.4
1.082e-06	-394		1.353e-06	-386.3
1.081e-06	-393.9		1.344e-06	-386
1.078e-06	-393.7		1.342e-06	-385.9
1.072e-06	-393.5		1.341e-06	-385.7
1.068e-06	-393.3		1.335e-06	-385.5
1.065e-06	-393.2		1.334e-06	-385.4
1.06e-06	-393		1.332e-06	-385.2
1.058e-06	-392.8		1.327e-06	-385
1.057e-06	-392.7		1.325e-06	-384.9
1.055e-06	-392.5		1.322e-06	-384.7
1.051e-06	-392.4		1.317e-06	-384.5
1.048e-06	-392.2		1.313e-06	-384.4
1.047e-06	-392		1.31e-06	-384.2
1.042e-06	-391.8		1.304e-06	-384
1.042e-06	-391.7		1.301e-06	-383.9
1.042e-06	-391.6		1.299e-06	-383.7
1.038e-06	-391.3		1.295e-06	-383.5
1.042e-06	-391.2		1.29e-06	-383.4
1.038e-06	-391.1		1.288e-06	-383.2
1.032e-06	-390.8		1.282e-06	-383.1
1.032e-06	-390.7		1.281e-06	-382.9
1.029e-06	-390.5		1.278e-06	-382.7
1.023e-06	-390.3		1.269e-06	-382.5
1.019e-06	-390.2		1.266e-06	-382.4
1.02e-06	-390		1.266e-06	-382.2
1.013e-06	-389.9		1.257e-06	-382
1.009e-06	-389.7		1.256e-06	-381.9
1.007e-06	-389.5		1.252e-06	-381.7
9.99e-07	-389.3		1.245e-06	-381.5
9.942e-07	-389.2		1.243e-06	-381.4
9.903e-07	-389		1.24e-06	-381.2
9.824e-07	-388.8		1.233e-06	-381
9.809e-07	-388.7		1.233e-06	-380.9
9.755e-07	-388.5		1.228e-06	-380.7
9.678e-07	-388.3		1.223e-06	-380.5
9.646e-07	-388.2		1.222e-06	-380.4
9.606e-07	-388		1.219e-06	-380.2
9.543e-07	-387.9		1.211e-06	-380
9.528e-07	-387.7		1.21e-06	-379.9
9.508e-07	-387.5		1.206e-06	-379.7
9.45e-07	-387.3		1.199e-06	-379.5
9.437e-07	-387.2		1.199e-06	-379.4
9.412e-07	-387		1.195e-06	-379.2
9.354e-07	-386.8		1.186e-06	-379
9.311e-07	-386.7		1.184e-06	-378.9
9.271e-07	-386.5		1.182e-06	-378.7
9.223e-07	-386.3		1.179e-06	-378.6
9.196e-07	-386.2		1.174e-06	-378.4
9.173e-07	-386		1.171e-06	-378.2
9.134e-07	-385.9		1.166e-06	-378.1
9.104e-07	-385.7		1.16e-06	-377.9
9.052e-07	-385.5		1.157e-06	-377.7
8.991e-07	-385.3		1.153e-06	-377.6
8.986e-07	-385.2		1.149e-06	-377.4
8.933e-07	-385		1.145e-06	-377.2
8.85e-07	-384.8		1.144e-06	-377.1
8.781e-07	-384.7		1.134e-06	-376.9
8.786e-07	-384.5		1.132e-06	-376.7
8.719e-07	-384.3		1.13e-06	-376.6
8.705e-07	-384.2		1.124e-06	-376.4
8.686e-07	-384		1.12e-06	-376.2
8.621e-07	-383.8		1.116e-06	-376.1
8.553e-07	-383.7		1.109e-06	-375.9
8.566e-07	-383.5		1.108e-06	-375.7
8.489e-07	-383.3		1.103e-06	-375.6
8.451e-07	-383.2		1.097e-06	-375.4
8.42e-07	-383		1.096e-06	-375.2
8.343e-07	-382.8		1.089e-06	-375.1
8.325e-07	-382.7		1.083e-06	-374.9
8.293e-07	-382.5		1.081e-06	-374.7
8.375e-07	-382.3		1.078e-06	-374.6
8.232e-07	-382.2		1.073e-06	-374.4
8.204e-07	-382		1.069e-06	-374.2
8.158e-07	-381.8		1.066e-06	-374.1
8.156e-07	-381.7		1.058e-06	-373.9
8.158e-07	-381.5		1.056e-06	-373.7
8.108e-07	-381.3		1.053e-06	-373.6
8.109e-07	-381.2		1.046e-06	-373.4
8.098e-07	-381		1.043e-06	-373.2
8.076e-07	-380.8		1.038e-06	-373.1
8.04e-07	-380.7		1.035e-06	-372.9
8.024e-07	-380.5		1.032e-06	-372.7
7.962e-07	-380.3		1.029e-06	-372.6
7.936e-07	-380.2		1.026e-06	-372.4
7.887e-07	-380		1.022e-06	-372.2
7.828e-07	-379.8		1.021e-06	-372.1
7.8e-07	-379.7		1.016e-06	-371.9
7.75e-07	-379.5		1.012e-06	-371.7
7.7e-07	-379.3		1.008e-06	-371.6
7.684e-07	-379.2		1.003e-06	-371.4
7.666e-07	-379		1.002e-06	-371.2
7.633e-07	-378.8		9.98e-07	-371.1
7.624e-07	-378.7		9.927e-07	-370.9
7.612e-07	-378.5		9.889e-07	-370.8
7.537e-07	-378.3		9.868e-07	-370.6
7.481e-07	-378.2		9.8e-07	-370.4
7.449e-07	-378		9.799e-07	-370.3
7.385e-07	-377.8		9.772e-07	-370.1
7.349e-07	-377.7		9.725e-07	-369.9
7.336e-07	-377.5		9.705e-07	-369.7
7.284e-07	-377.3		9.674e-07	-369.6
7.299e-07	-377.2		9.612e-07	-369.4
7.285e-07	-377		9.58e-07	-369.2
7.24e-07	-376.8		9.554e-07	-369.1
7.191e-07	-376.7		9.482e-07	-368.9
7.201e-07	-376.5		9.485e-07	-368.7
7.175e-07	-376.3		9.435e-07	-368.6
7.183e-07	-376.2		9.359e-07	-368.4
7.169e-07	-376		9.346e-07	-368.2
7.181e-07	-375.9		9.315e-07	-368.1
7.134e-07	-375.7		9.263e-07	-367.9
7.129e-07	-375.5		9.24e-07	-367.7
7.148e-07	-375.4		9.215e-07	-367.6
7.129e-07	-375.2		9.144e-07	-367.4
7.121e-07	-375		9.106e-07	-367.2
7.124e-07	-374.9		9.112e-07	-367.1
7.076e-07	-374.7		9.05e-07	-366.9
7.057e-07	-374.5		9.012e-07	-366.7
7.065e-07	-374.4		8.982e-07	-366.6
6.995e-07	-374.2		8.923e-07	-366.4
7.007e-07	-374		8.895e-07	-366.2
7.002e-07	-373.9		8.861e-07	-366.1
6.966e-07	-373.7		8.791e-07	-365.9
6.946e-07	-373.5		8.783e-07	-365.7
6.952e-07	-373.4		8.76e-07	-365.6
6.872e-07	-373.2		8.708e-07	-365.4
6.847e-07	-373		8.709e-07	-365.2
6.798e-07	-372.9		8.666e-07	-365.1
6.716e-07	-372.7		8.637e-07	-364.9
6.676e-07	-372.5		8.579e-07	-364.7
6.646e-07	-372.4		8.527e-07	-364.6
6.579e-07	-372.2		8.489e-07	-364.4
6.539e-07	-372		8.466e-07	-364.2
6.497e-07	-371.9		8.441e-07	-364.1
6.416e-07	-371.7		8.373e-07	-363.9
6.379e-07	-371.5		8.341e-07	-363.7
6.315e-07	-371.4		8.314e-07	-363.6
6.221e-07	-371.2		8.256e-07	-363.4
6.195e-07	-371		8.239e-07	-363.2
6.151e-07	-370.9		8.222e-07	-363.1
6.111e-07	-370.7		8.165e-07	-362.9
6.097e-07	-370.5		8.164e-07	-362.7
6.062e-07	-370.4		8.113e-07	-362.6
5.952e-07	-370.2		8.057e-07	-362.4
6.042e-07	-370		8.018e-07	-362.3
6.017e-07	-369.9		8.026e-07	-362.1
5.979e-07	-369.7		7.975e-07	-361.9
5.991e-07	-369.5		7.937e-07	-361.7
5.966e-07	-369.4		7.9e-07	-361.6
5.954e-07	-369.2		7.903e-07	-361.4
5.964e-07	-369		7.799e-07	-361.2
5.945e-07	-368.8		7.766e-07	-361.1
5.902e-07	-368.7		7.751e-07	-360.9
5.894e-07	-368.5		7.702e-07	-360.8
5.877e-07	-368.4		7.683e-07	-360.6
5.828e-07	-368.2		7.662e-07	-360.4
5.776e-07	-368		7.608e-07	-360.2
5.74e-07	-367.9		7.576e-07	-360.1
5.663e-07	-367.7		7.541e-07	-359.9
5.616e-07	-367.5		7.488e-07	-359.7
5.578e-07	-367.4		7.452e-07	-359.6
5.504e-07	-367.2		7.441e-07	-359.4
5.473e-07	-367		7.387e-07	-359.2
5.435e-07	-366.9		7.35e-07	-359.1
5.363e-07	-366.7		7.319e-07	-358.9
5.372e-07	-366.5		7.26e-07	-358.7
5.321e-07	-366.4		7.234e-07	-358.6
5.253e-07	-366.2		7.22e-07	-358.4
5.22e-07	-366		7.151e-07	-358.2
5.213e-07	-365.9		7.138e-07	-358.1
5.171e-07	-365.7		7.129e-07	-358
5.153e-07	-365.5		7.056e-07	-357.8
5.152e-07	-365.4		7.045e-07	-357.6
5.088e-07	-365.2		6.994e-07	-357.5
5.086e-07	-365		6.959e-07	-357.3
5.062e-07	-364.9		6.951e-07	-357.1
5.018e-07	-364.7		6.925e-07	-357
5.012e-07	-364.5		6.869e-07	-356.8
4.99e-07	-364.4		6.832e-07	-356.6
4.955e-07	-364.2		6.845e-07	-356.5
4.953e-07	-364		6.773e-07	-356.3
4.94e-07	-363.9		6.745e-07	-356.1
4.881e-07	-363.7		6.726e-07	-356
4.846e-07	-363.5		6.683e-07	-355.8
4.746e-07	-363.2		6.669e-07	-355.6
4.741e-07	-363		6.657e-07	-355.5
4.746e-07	-362.8		6.606e-07	-355.3
4.73e-07	-362.7		6.571e-07	-355.1
4.682e-07	-362.5		6.565e-07	-355
4.666e-07	-362.3		6.514e-07	-354.8
4.637e-07	-362.2		6.49e-07	-354.6
4.605e-07	-362		6.464e-07	-354.5
4.597e-07	-361.9		6.431e-07	-354.3
4.583e-07	-361.7		6.401e-07	-354.1
4.556e-07	-361.5		6.366e-07	-354
4.543e-07	-361.3		6.323e-07	-353.8
4.534e-07	-361.2		6.293e-07	-353.6
4.496e-07	-361		6.283e-07	-353.5
4.487e-07	-360.8		6.212e-07	-353.3
4.445e-07	-360.7		6.206e-07	-353.1
4.425e-07	-360.5		6.19e-07	-353
4.405e-07	-360.3		6.144e-07	-352.8
4.388e-07	-360.2		6.139e-07	-352.6
4.334e-07	-360		6.112e-07	-352.5
4.307e-07	-359.8		6.072e-07	-352.3
4.294e-07	-359.7		6.026e-07	-352.1
4.234e-07	-359.5		6.026e-07	-352
4.235e-07	-359.3		5.958e-07	-351.8
4.225e-07	-359.2		5.943e-07	-351.6
4.181e-07	-359.1		5.924e-07	-351.5
4.131e-07	-358.8		5.868e-07	-351.3
4.126e-07	-358.7		5.851e-07	-351.1
4.095e-07	-358.6		5.82e-07	-351
4.045e-07	-358.4		5.762e-07	-350.8
4.017e-07	-358.2		5.748e-07	-350.6
4.002e-07	-358.1		5.711e-07	-350.5
3.944e-07	-357.9		5.678e-07	-350.3
3.918e-07	-357.8		5.663e-07	-350.1
3.888e-07	-357.6		5.65e-07	-350
3.852e-07	-357.4		5.575e-07	-349.8
3.836e-07	-357.2		5.562e-07	-349.6
3.814e-07	-357.1		5.578e-07	-349.5
3.754e-07	-356.9		5.51e-07	-349.3
3.73e-07	-356.7		5.486e-07	-349.1
3.728e-07	-356.6		5.482e-07	-349
3.675e-07	-356.4		5.415e-07	-348.8
3.641e-07	-356.3		5.401e-07	-348.6
3.647e-07	-356.1		5.371e-07	-348.5
3.608e-07	-355.9		5.324e-07	-348.3
3.602e-07	-355.8		5.303e-07	-348.1
3.588e-07	-355.6		5.27e-07	-348
3.573e-07	-355.4		5.231e-07	-347.8
3.567e-07	-355.3		5.214e-07	-347.6
3.553e-07	-355.1		5.198e-07	-347.5
3.505e-07	-354.9		5.153e-07	-347.3
3.486e-07	-354.8		5.149e-07	-347.1
3.455e-07	-354.6		5.145e-07	-347
3.402e-07	-354.4		5.086e-07	-346.8
3.394e-07	-354.3		5.073e-07	-346.6
3.376e-07	-354.1		5.023e-07	-346.5
3.323e-07	-353.9		4.995e-07	-346.3
3.318e-07	-353.8		4.982e-07	-346.1
3.305e-07	-353.6		4.967e-07	-346
3.253e-07	-353.4		4.926e-07	-345.8
3.221e-07	-353.3		4.889e-07	-345.6
3.195e-07	-353.1		4.877e-07	-345.5
3.113e-07	-352.9		4.883e-07	-345.3
3.135e-07	-352.8		4.806e-07	-345.1
3.113e-07	-352.7		4.731e-07	-344.8
3.056e-07	-352.4		4.757e-07	-344.6
3.039e-07	-352.3		4.714e-07	-344.4
3.029e-07	-352.1		4.697e-07	-344.3
2.979e-07	-351.9		4.691e-07	-344.1
2.976e-07	-351.8		4.622e-07	-343.9
2.976e-07	-351.6		4.626e-07	-343.8
2.938e-07	-351.5		4.601e-07	-343.6
2.932e-07	-351.3		4.556e-07	-343.4
2.921e-07	-351.2		4.528e-07	-343.3
2.871e-07	-350.9		4.515e-07	-343.1
2.843e-07	-350.8		4.465e-07	-342.9
2.829e-07	-350.7		4.463e-07	-342.8
2.774e-07	-350.4		4.431e-07	-342.6
2.767e-07	-350.3		4.377e-07	-342.4
2.758e-07	-350.1		4.372e-07	-342.3
2.727e-07	-350		4.36e-07	-342.1
2.742e-07	-349.8		4.303e-07	-341.9
2.743e-07	-349.6		4.286e-07	-341.8
2.709e-07	-349.5		4.277e-07	-341.6
2.713e-07	-349.3		4.219e-07	-341.5
2.717e-07	-349.2		4.226e-07	-341.3
2.684e-07	-349		4.202e-07	-341.1
2.701e-07	-348.8		4.156e-07	-340.9
2.689e-07	-348.7		4.151e-07	-340.8
2.649e-07	-348.4		4.134e-07	-340.6
2.65e-07	-348.3		4.091e-07	-340.4
2.656e-07	-348.2		4.096e-07	-340.3
2.623e-07	-348		4.07e-07	-340.1
2.636e-07	-347.8		4.025e-07	-339.9
2.623e-07	-347.7		4.01e-07	-339.8
2.61e-07	-347.5		3.994e-07	-339.6
2.597e-07	-347.3		3.944e-07	-339.4
2.59e-07	-347.2		3.951e-07	-339.3
2.564e-07	-347		3.912e-07	-339.1
2.564e-07	-346.8		3.882e-07	-338.9
2.533e-07	-346.7		3.864e-07	-338.8
2.521e-07	-346.5		3.84e-07	-338.6
2.515e-07	-346.3		3.801e-07	-338.4
2.511e-07	-346.2		3.786e-07	-338.3
2.444e-07	-346		3.767e-07	-338.2
2.407e-07	-345.8		3.715e-07	-338
2.357e-07	-345.7		3.705e-07	-337.8
2.3e-07	-345.5		3.704e-07	-337.6
2.265e-07	-345.3		3.645e-07	-337.4
2.247e-07	-345.2		3.627e-07	-337.3
2.167e-07	-345		3.614e-07	-337.2
2.151e-07	-344.8		3.56e-07	-337
2.096e-07	-344.7		3.557e-07	-336.8
2.035e-07	-344.5		3.533e-07	-336.7
2.022e-07	-344.3		3.484e-07	-336.5
2.021e-07	-344.2		3.476e-07	-336.3
1.966e-07	-344		3.469e-07	-336.2
1.971e-07	-343.8		3.403e-07	-336
1.958e-07	-343.6		3.399e-07	-335.8
1.965e-07	-343.5		3.373e-07	-335.7
1.939e-07	-343.3		3.325e-07	-335.5
1.902e-07	-343.2		3.313e-07	-335.3
1.841e-07	-343		3.285e-07	-335.2
1.856e-07	-342.8		3.248e-07	-335
1.839e-07	-342.7		3.227e-07	-334.8
1.819e-07	-342.5		3.21e-07	-334.7
1.779e-07	-342.3		3.164e-07	-334.5
1.773e-07	-342.2		3.145e-07	-334.3
1.764e-07	-342		3.124e-07	-334.2
1.738e-07	-341.8		3.091e-07	-334
1.741e-07	-341.7		3.07e-07	-333.8
1.715e-07	-341.5		3.059e-07	-333.7
1.668e-07	-341.3		3.012e-07	-333.5
1.659e-07	-341.2		2.976e-07	-333.3
1.647e-07	-341		2.969e-07	-333.2
1.613e-07	-340.8		2.914e-07	-333
1.592e-07	-340.7		2.895e-07	-332.8
1.566e-07	-340.5		2.866e-07	-332.7
1.507e-07	-340.3		2.815e-07	-332.5
1.467e-07	-340.2		2.814e-07	-332.4
1.444e-07	-340		2.786e-07	-332.2
1.386e-07	-339.9		2.727e-07	-332
1.353e-07	-339.7		2.724e-07	-331.9
1.334e-07	-339.5		2.705e-07	-331.7
1.282e-07	-339.3		2.648e-07	-331.5
1.277e-07	-339.2		2.645e-07	-331.3
1.301e-07	-339.1		2.615e-07	-331.2
1.251e-07	-338.8		2.571e-07	-331
1.273e-07	-338.7		2.547e-07	-330.8
1.268e-07	-338.5		2.533e-07	-330.7
1.249e-07	-338.4		2.506e-07	-330.5
1.25e-07	-338.2		2.479e-07	-330.4
1.256e-07	-338		2.464e-07	-330.2
1.211e-07	-337.9		2.423e-07	-330
1.195e-07	-337.7		2.403e-07	-329.9
1.195e-07	-337.6		2.378e-07	-329.7
1.144e-07	-337.4		2.349e-07	-329.5
1.147e-07	-337.2		2.334e-07	-329.4
1.122e-07	-337.1		2.325e-07	-329.2
1.088e-07	-336.9		2.258e-07	-329
1.08e-07	-336.7		2.25e-07	-328.9
1.076e-07	-336.6		2.233e-07	-328.7
1.032e-07	-336.4		2.226e-07	-328.6
1.012e-07	-336.2		2.171e-07	-328.4
1.012e-07	-336.1		2.155e-07	-328.2
9.66e-08	-335.9		2.148e-07	-328.1
9.716e-08	-335.7		2.087e-07	-327.9
9.376e-08	-335.6		2.081e-07	-327.7
9.129e-08	-335.4		2.062e-07	-327.6
8.858e-08	-335.2		2.008e-07	-327.4
8.703e-08	-335.1		1.996e-07	-327.2
8.362e-08	-334.9		1.992e-07	-327.1
8.156e-08	-334.7		1.94e-07	-326.9
7.996e-08	-334.6		1.936e-07	-326.7
7.677e-08	-334.4		1.905e-07	-326.6
6.211e-08	-334.2		1.868e-07	-326.4
7.572e-08	-334.1		1.849e-07	-326.2
7.209e-08	-333.9		1.837e-07	-326.1
7.033e-08	-333.7		1.791e-07	-325.9
6.966e-08	-333.6		1.768e-07	-325.7
6.518e-08	-333.4		1.756e-07	-325.6
6.449e-08	-333.2		1.694e-07	-325.4
6.441e-08	-333.1		1.691e-07	-325.2
6.114e-08	-332.9		1.671e-07	-325.1
6.003e-08	-332.7		1.624e-07	-324.9
5.478e-08	-332.6		1.611e-07	-324.7
5.095e-08	-332.4		1.601e-07	-324.6
4.972e-08	-332.3		1.556e-07	-324.4
4.538e-08	-332.1		1.544e-07	-324.3
2.27e-08	-331.8		1.534e-07	-324.1
2.993e-08	-331.6		1.481e-07	-323.9
3.214e-08	-331.5		1.47e-07	-323.8
2.827e-08	-331.3		1.444e-07	-323.6
2.838e-08	-331.1		1.418e-07	-323.4
2.753e-08	-331		1.399e-07	-323.3
2.25e-08	-330.8		1.395e-07	-323.1
2.312e-08	-330.7		1.34e-07	-322.9
2.229e-08	-330.5		1.332e-07	-322.8
1.767e-08	-330.4		1.323e-07	-322.6
1.756e-08	-330.2		1.284e-07	-322.4
1.712e-08	-330		1.264e-07	-322.3
1.248e-08	-329.9		1.247e-07	-322.1
1.264e-08	-329.7		1.197e-07	-321.9
1.148e-08	-329.6		1.191e-07	-321.8
5.751e-09	-329.4		1.172e-07	-321.6
5.273e-09	-329.2		1.122e-07	-321.4
3.412e-09	-329.1		1.112e-07	-321.3
1.338e-09	-328.9		1.091e-07	-321.1
2.15e-09	-328.8		1.061e-07	-320.9
4.457e-09	-328.7		1.044e-07	-320.8
1.028e-08	-328.5		1.023e-07	-320.6
9.756e-09	-328.3		9.596e-08	-320.4
1.122e-08	-328.2		9.728e-08	-320.3
1.574e-08	-328		9.303e-08	-320.1
1.59e-08	-327.8		9.108e-08	-319.9
1.553e-08	-327.7		8.886e-08	-319.8
2.023e-08	-327.5		8.795e-08	-319.6
1.902e-08	-327.4		8.336e-08	-319.5
1.816e-08	-327.2		8.21e-08	-319.3
2.256e-08	-327.1		8.108e-08	-319.2
2.083e-08	-326.9		7.649e-08	-319
2.124e-08	-326.7		7.485e-08	-318.8
2.663e-08	-326.6		7.394e-08	-318.7
2.82e-08	-326.4		6.939e-08	-318.4
3.11e-08	-326.3		6.749e-08	-318.3
3.351e-08	-326.1		6.611e-08	-318.1
4.078e-08	-326		6.185e-08	-318
4.149e-08	-325.8		6.07e-08	-317.8
4.326e-08	-325.7		6.034e-08	-317.6
4.912e-08	-325.5		5.511e-08	-317.5
4.949e-08	-325.4		5.435e-08	-317.3
5.008e-08	-325.2		5.123e-08	-317.2
5.459e-08	-325.1		4.668e-08	-317
6.311e-08	-324.7		2.753e-08	-316.7
6.015e-08	-324.5		3.333e-08	-316.5
6.091e-08	-324.3		3.059e-08	-316.3
5.969e-08	-324.2		3.107e-08	-316.2
5.945e-08	-324		3.002e-08	-316
6.299e-08	-323.8		2.492e-08	-315.9
6.435e-08	-323.7		2.487e-08	-315.7
6.273e-08	-323.5		2.395e-08	-315.6
6.726e-08	-323.3		1.825e-08	-315.4
6.735e-08	-323.2		1.81e-08	-315.2
6.864e-08	-323		1.672e-08	-315.1
7.174e-08	-322.8		1.091e-08	-314.9
7.213e-08	-322.7		1.076e-08	-314.8
7.289e-08	-322.5		8.989e-09	-314.6
7.957e-08	-322.3		3.029e-09	-314.5
7.784e-08	-322.1		3.215e-09	-314.3
7.899e-08	-322		1.75e-09	-314.2
8.284e-08	-321.8		3.438e-09	-314
8.28e-08	-321.7		3.331e-09	-313.9
8.725e-08	-321.5		4.459e-09	-313.7
9.184e-08	-321.3		9.648e-09	-313.5
9.506e-08	-321.2		9.848e-09	-313.4
9.557e-08	-321		1.043e-08	-313.2
1.001e-07	-320.8		1.586e-08	-313.1
1.01e-07	-320.7		1.515e-08	-312.9
1.053e-07	-320.5		1.646e-08	-312.8
1.091e-07	-320.3		2.055e-08	-312.6
1.106e-07	-320.2		2.088e-08	-312.4
1.117e-07	-320		2.148e-08	-312.3
1.158e-07	-319.8		2.283e-08	-312.1
1.195e-07	-319.7		2.776e-08	-312
1.196e-07	-319.5		2.681e-08	-311.8
1.248e-07	-319.3		2.757e-08	-311.7
1.242e-07	-319.2		3.306e-08	-311.5
1.273e-07	-319.1		3.282e-08	-311.3
1.303e-07	-318.8		3.257e-08	-311.2
1.293e-07	-318.7		4.2e-08	-311
1.302e-07	-318.5		4.005e-08	-310.8
1.335e-07	-318.3		3.981e-08	-310.7
1.368e-07	-318.2		4.169e-08	-310.5
1.383e-07	-318		4.292e-08	-310.4
1.403e-07	-317.9		4.428e-08	-310.2
1.414e-07	-317.7		4.931e-08	-310.1
1.437e-07	-317.6		4.871e-08	-309.9
1.469e-07	-317.4		4.975e-08	-309.8
1.476e-07	-317.2		5.492e-08	-309.6
1.476e-07	-317.1		6.636e-08	-309.2
1.493e-07	-316.8		6.547e-08	-309.1
1.517e-07	-316.7		6.839e-08	-308.9
1.527e-07	-316.5		6.862e-08	-308.7
1.565e-07	-316.4		7.047e-08	-308.6
1.571e-07	-316.2		7.457e-08	-308.4
1.568e-07	-316		7.532e-08	-308.2
1.618e-07	-315.9		7.807e-08	-308.1
1.607e-07	-315.7		8.196e-08	-307.9
1.608e-07	-315.6		8.183e-08	-307.7
1.657e-07	-315.3		8.732e-08	-307.6
1.64e-07	-315.2		9.079e-08	-307.4
1.64e-07	-315		9.1e-08	-307.2
1.679e-07	-314.8		9.39e-08	-307.1
1.696e-07	-314.7		9.9e-08	-306.9
1.711e-07	-314.5		1.003e-07	-306.8
1.664e-07	-314.3		1.017e-07	-306.6
1.749e-07	-314.2		1.076e-07	-306.4
1.768e-07	-314.1		1.06e-07	-306.3
1.811e-07	-313.9		1.101e-07	-306.1
1.814e-07	-313.7		1.129e-07	-305.9
1.83e-07	-313.6		1.156e-07	-305.8
1.876e-07	-313.4		1.161e-07	-305.6
1.873e-07	-313.2		1.206e-07	-305.4
1.875e-07	-313.1		1.207e-07	-305.3
1.917e-07	-312.9		1.239e-07	-305.1
1.929e-07	-312.7		1.273e-07	-304.9
1.941e-07	-312.6		1.281e-07	-304.8
1.989e-07	-312.4		1.303e-07	-304.6
1.982e-07	-312.2		1.338e-07	-304.4
2.007e-07	-312.1		1.35e-07	-304.3
2.067e-07	-311.9		1.356e-07	-304.1
2.068e-07	-311.7		1.399e-07	-303.9
2.098e-07	-311.6		1.394e-07	-303.8
2.13e-07	-311.4		1.419e-07	-303.6
2.157e-07	-311.2		1.451e-07	-303.4
2.175e-07	-311.1		1.458e-07	-303.3
2.212e-07	-310.9		1.478e-07	-303.1
2.216e-07	-310.7		1.521e-07	-302.9
2.23e-07	-310.6		1.517e-07	-302.8
2.286e-07	-310.4		1.527e-07	-302.6
2.267e-07	-310.2		1.559e-07	-302.4
2.267e-07	-310.1		1.57e-07	-302.3
2.302e-07	-309.9		1.592e-07	-302.1
2.301e-07	-309.7		1.621e-07	-301.9
2.307e-07	-309.6		1.622e-07	-301.8
2.309e-07	-309.5		1.642e-07	-301.6
2.353e-07	-309.2		1.672e-07	-301.5
2.362e-07	-309.1		1.675e-07	-301.3
2.37e-07	-308.9		1.684e-07	-301.1
2.403e-07	-308.7		1.731e-07	-300.9
2.417e-07	-308.6		1.74e-07	-300.8
2.413e-07	-308.4		1.751e-07	-300.6
2.446e-07	-308.2		1.783e-07	-300.4
2.461e-07	-308.1		1.797e-07	-300.3
2.462e-07	-307.9		1.81e-07	-300.1
2.523e-07	-307.7		1.853e-07	-300
2.525e-07	-307.6		1.858e-07	-299.8
2.539e-07	-307.5		1.863e-07	-299.6
2.592e-07	-307.2		1.929e-07	-299.5
2.602e-07	-307.1		1.949e-07	-299.3
2.626e-07	-307		1.959e-07	-299.2
2.657e-07	-306.8		2.006e-07	-299
2.676e-07	-306.7		2.01e-07	-298.8
2.688e-07	-306.5		2.024e-07	-298.7
2.722e-07	-306.3		2.07e-07	-298.5
2.728e-07	-306.1		2.076e-07	-298.3
2.718e-07	-306		2.093e-07	-298.2
2.749e-07	-305.8		2.154e-07	-298
2.736e-07	-305.6		2.16e-07	-297.8
2.745e-07	-305.5		2.173e-07	-297.7
2.77e-07	-305.3		2.225e-07	-297.5
2.785e-07	-305.1		2.239e-07	-297.3
2.801e-07	-305		2.27e-07	-297.2
2.831e-07	-304.8		2.297e-07	-297
2.839e-07	-304.7		2.316e-07	-296.8
2.865e-07	-304.5		2.336e-07	-296.7
2.886e-07	-304.3		2.387e-07	-296.5
2.912e-07	-304.1		2.386e-07	-296.3
2.918e-07	-304		2.41e-07	-296.2
2.959e-07	-303.8		2.45e-07	-296
2.969e-07	-303.6		2.464e-07	-295.8
2.971e-07	-303.5		2.476e-07	-295.7
3.02e-07	-303.3		2.653e-07	-295.5
3.031e-07	-303.2		2.556e-07	-295.3
3.039e-07	-303		2.559e-07	-295.2
3.074e-07	-302.8		2.576e-07	-295
3.086e-07	-302.7		2.627e-07	-294.8
3.107e-07	-302.5		2.629e-07	-294.7
3.144e-07	-302.3		2.65e-07	-294.5
3.158e-07	-302.1		2.684e-07	-294.3
3.168e-07	-302		2.731e-07	-294.2
3.204e-07	-301.8		2.716e-07	-294
3.207e-07	-301.7		2.77e-07	-293.8
3.222e-07	-301.5		2.764e-07	-293.6
3.245e-07	-301.3		2.761e-07	-293.6
3.237e-07	-301.2		2.803e-07	-293.4
3.249e-07	-301		2.815e-07	-293.2
3.285e-07	-300.8		2.822e-07	-293.1
3.284e-07	-300.7		2.875e-07	-292.8
3.308e-07	-300.5		2.875e-07	-292.7
3.349e-07	-300.3		2.87e-07	-292.5
3.347e-07	-300.2		2.931e-07	-292.4
3.354e-07	-300		2.925e-07	-292.2
3.399e-07	-299.8		2.941e-07	-292
3.383e-07	-299.7		2.977e-07	-291.9
3.408e-07	-299.5		2.985e-07	-291.7
3.448e-07	-299.3		2.989e-07	-291.6
3.431e-07	-299.2		3.022e-07	-291.4
3.441e-07	-299		3.033e-07	-291.2
3.482e-07	-298.8		3.049e-07	-291
3.474e-07	-298.7		3.097e-07	-290.8
3.471e-07	-298.5		3.097e-07	-290.7
3.516e-07	-298.3		3.115e-07	-290.5
3.53e-07	-298.2		3.143e-07	-290.4
3.549e-07	-298		3.135e-07	-290.2
3.58e-07	-297.8		3.155e-07	-290
3.61e-07	-297.7		3.214e-07	-289.9
3.607e-07	-297.5		3.209e-07	-289.7
3.638e-07	-297.3		3.237e-07	-289.5
3.635e-07	-297.2		3.261e-07	-289.3
3.631e-07	-297		3.141e-07	-289.2
3.653e-07	-296.8		3.263e-07	-289.1
3.656e-07	-296.7		3.307e-07	-288.9
3.667e-07	-296.5		3.311e-07	-288.7
3.701e-07	-296.3		3.324e-07	-288.6
3.717e-07	-296.2		3.367e-07	-288.4
3.71e-07	-296		3.38e-07	-288.2
3.752e-07	-295.8		3.39e-07	-288.1
3.744e-07	-295.7		3.436e-07	-287.9
3.74e-07	-295.5		3.44e-07	-287.7
3.785e-07	-295.3		3.448e-07	-287.6
3.793e-07	-295.2		3.497e-07	-287.4
3.811e-07	-295.1		3.486e-07	-287.2
3.849e-07	-294.8		3.519e-07	-287.1
3.858e-07	-294.7		3.551e-07	-286.9
3.854e-07	-294.5		3.57e-07	-286.7
3.877e-07	-294.4		3.581e-07	-286.6
3.861e-07	-294.2		3.619e-07	-286.4
3.869e-07	-294		3.643e-07	-286.2
3.912e-07	-293.9		3.654e-07	-286.1
3.932e-07	-293.7		3.696e-07	-285.9
3.948e-07	-293.6		3.708e-07	-285.7
3.987e-07	-293.3		3.707e-07	-285.6
4e-07	-293.2		3.759e-07	-285.4
4.018e-07	-293.1		3.778e-07	-285.2
4.046e-07	-292.9		3.79e-07	-285.1
4.067e-07	-292.7		3.841e-07	-284.9
4.068e-07	-292.5		3.847e-07	-284.7
4.077e-07	-292.4		3.858e-07	-284.6
4.148e-07	-292.2		3.9e-07	-284.4
4.132e-07	-292		3.909e-07	-284.2
4.155e-07	-291.9		3.917e-07	-284.1
4.176e-07	-291.7		3.952e-07	-283.9
4.168e-07	-291.6		3.952e-07	-283.7
4.18e-07	-291.4		3.969e-07	-283.6
4.206e-07	-291.2		4.004e-07	-283.4
4.204e-07	-291.1		4.004e-07	-283.2
4.209e-07	-290.9		4.021e-07	-283.1
4.233e-07	-290.7		4.056e-07	-282.9
4.221e-07	-290.5		4.067e-07	-282.8
4.214e-07	-290.4		4.088e-07	-282.6
4.256e-07	-290.2		4.126e-07	-282.4
4.253e-07	-290		4.145e-07	-282.3
4.277e-07	-289.9		4.15e-07	-282.1
4.313e-07	-289.7		4.197e-07	-281.9
4.308e-07	-289.6		4.203e-07	-281.8
4.324e-07	-289.4		4.2e-07	-281.6
4.358e-07	-289.2		4.084e-07	-281.4
4.367e-07	-289.1		4.13e-07	-281.3
4.378e-07	-288.9		4.163e-07	-281.1
4.428e-07	-288.7		4.229e-07	-280.9
4.454e-07	-288.6		4.253e-07	-280.8
4.461e-07	-288.4		4.285e-07	-280.6
4.466e-07	-288.2		4.345e-07	-280.4
4.464e-07	-288		4.359e-07	-280.3
4.474e-07	-287.9		4.369e-07	-280.1
4.519e-07	-287.7		4.422e-07	-279.9
4.531e-07	-287.6		4.443e-07	-279.8
4.546e-07	-287.4		4.46e-07	-279.6
4.591e-07	-287.2		4.496e-07	-279.4
4.585e-07	-287.1		4.508e-07	-279.3
4.589e-07	-286.9		4.522e-07	-279.1
4.628e-07	-286.7		4.541e-07	-279
4.628e-07	-286.6		4.591e-07	-278.8
4.633e-07	-286.4		4.599e-07	-278.6
4.678e-07	-286.2		4.623e-07	-278.5
4.67e-07	-286.1		4.657e-07	-278.3
4.687e-07	-285.9		4.674e-07	-278.1
4.725e-07	-285.7		4.694e-07	-278
4.734e-07	-285.6		4.726e-07	-277.8
4.761e-07	-285.4		4.738e-07	-277.6
4.786e-07	-285.2		4.743e-07	-277.5
4.807e-07	-285.1		4.797e-07	-277.3
4.823e-07	-284.9		4.8e-07	-277.1
4.862e-07	-284.7		4.814e-07	-277
4.864e-07	-284.6		4.865e-07	-276.8
4.917e-07	-284.4		4.88e-07	-276.6
4.912e-07	-284.2		4.887e-07	-276.5
4.886e-07	-284.1		4.918e-07	-276.3
4.89e-07	-283.9		4.929e-07	-276.1
4.91e-07	-283.7		4.936e-07	-276
4.893e-07	-283.6		4.982e-07	-275.8
4.881e-07	-283.4		5.003e-07	-275.6
4.913e-07	-283.2		5.005e-07	-275.5
4.898e-07	-283.1		5.04e-07	-275.3
4.908e-07	-282.9		5.053e-07	-275.2
4.939e-07	-282.7		5.071e-07	-275
4.923e-07	-282.6		5.107e-07	-274.8
4.931e-07	-282.4		5.107e-07	-274.7
4.965e-07	-282.3		5.111e-07	-274.5
4.979e-07	-282.1		5.162e-07	-274.3
4.972e-07	-282		5.159e-07	-274.2
5.011e-07	-281.7		5.164e-07	-274
5.01e-07	-281.6		5.209e-07	-273.8
5.018e-07	-281.4		5.206e-07	-273.7
5.06e-07	-281.2		5.226e-07	-273.5
5.071e-07	-281.1		5.256e-07	-273.3
5.071e-07	-280.9		5.266e-07	-273.2
5.098e-07	-280.8		5.274e-07	-273
5.102e-07	-280.6		5.297e-07	-272.8
5.111e-07	-280.4		5.308e-07	-272.7
5.128e-07	-280.2		5.324e-07	-272.5
5.126e-07	-280.1		5.376e-07	-272.3
5.121e-07	-279.9		5.536e-07	-271.9
5.147e-07	-279.7		5.514e-07	-271.8
5.138e-07	-279.6		5.533e-07	-271.6
5.133e-07	-279.4		5.536e-07	-271.4
5.156e-07	-279.2		5.545e-07	-271.3
5.148e-07	-279.1		5.588e-07	-271.1
5.15e-07	-278.9		5.606e-07	-270.9
5.17e-07	-278.7		5.6e-07	-270.8
5.174e-07	-278.6		5.618e-07	-270.6
5.175e-07	-278.4		5.635e-07	-270.4
5.205e-07	-278.2		5.639e-07	-270.3
5.19e-07	-278.1		5.695e-07	-270.1
5.2e-07	-278		5.683e-07	-269.9
5.24e-07	-277.7		5.705e-07	-269.8
5.237e-07	-277.6		5.737e-07	-269.6
5.262e-07	-277.5		5.76e-07	-269.4
5.276e-07	-277.2		5.74e-07	-269.3
5.275e-07	-277.1		5.797e-07	-269.1
5.269e-07	-276.9		5.807e-07	-268.9
5.295e-07	-276.7		5.825e-07	-268.8
5.281e-07	-276.6		5.859e-07	-268.6
5.29e-07	-276.4		5.869e-07	-268.4
5.268e-07	-276.3		5.864e-07	-268.3
5.291e-07	-276.1		5.918e-07	-268.1
5.285e-07	-276		5.932e-07	-268
5.288e-07	-275.8		5.941e-07	-267.8
5.313e-07	-275.6		5.981e-07	-267.6
5.312e-07	-275.5		5.992e-07	-267.4
5.329e-07	-275.3		6.007e-07	-267.3
5.484e-07	-274.9		6.062e-07	-267.1
5.427e-07	-274.7		6.057e-07	-266.9
5.428e-07	-274.6		6.078e-07	-266.8
5.459e-07	-274.4		6.104e-07	-266.6
5.445e-07	-274.2		6.108e-07	-266.4
5.441e-07	-274.1		6.165e-07	-266.3
5.46e-07	-273.9		6.157e-07	-266.1
5.439e-07	-273.7		6.157e-07	-265.9
5.45e-07	-273.6		6.161e-07	-265.8
5.478e-07	-273.4		6.22e-07	-265.6
5.476e-07	-273.2		6.208e-07	-265.4
5.483e-07	-273.1		6.213e-07	-265.3
5.512e-07	-272.9		6.242e-07	-265.1
5.513e-07	-272.7		6.265e-07	-264.9
5.516e-07	-272.6		6.281e-07	-264.8
5.542e-07	-272.4		6.315e-07	-264.6
5.541e-07	-272.2		6.316e-07	-264.4
5.531e-07	-272.1		6.336e-07	-264.3
5.556e-07	-271.9		6.363e-07	-264.1
5.552e-07	-271.7		6.375e-07	-263.9
5.561e-07	-271.6		6.367e-07	-263.8
5.586e-07	-271.4		6.416e-07	-263.6
5.581e-07	-271.2		6.422e-07	-263.4
5.607e-07	-271.1		6.447e-07	-263.3
5.648e-07	-270.9		6.492e-07	-263.1
5.697e-07	-270.7		6.486e-07	-262.9
5.715e-07	-270.6		6.5e-07	-262.8
5.797e-07	-270.4		6.496e-07	-262.6
5.811e-07	-270.2		6.542e-07	-262.4
5.827e-07	-270.1		6.562e-07	-262.3
5.88e-07	-269.9		6.557e-07	-262.1
5.9e-07	-269.7		6.613e-07	-261.9
5.914e-07	-269.6		6.616e-07	-261.8
5.951e-07	-269.4		6.627e-07	-261.6
5.942e-07	-269.2		6.653e-07	-261.4
5.972e-07	-269.1		6.652e-07	-261.3
6.001e-07	-268.9		6.679e-07	-261.1
6.012e-07	-268.7		6.721e-07	-260.9
6.036e-07	-268.5		6.743e-07	-260.8
6.062e-07	-268.4		6.739e-07	-260.6
6.062e-07	-268.2		6.781e-07	-260.4
6.09e-07	-268		6.799e-07	-260.3
6.109e-07	-267.9		6.8e-07	-260.1
6.113e-07	-267.7		6.849e-07	-260
6.115e-07	-267.6		6.83e-07	-259.8
6.146e-07	-267.3		6.862e-07	-259.6
6.15e-07	-267.2		6.893e-07	-259.4
6.163e-07	-267		6.893e-07	-259.3
6.171e-07	-266.8		6.908e-07	-259.1
6.184e-07	-266.7		6.956e-07	-258.9
6.218e-07	-266.6		6.943e-07	-258.8
6.282e-07	-266.4		6.982e-07	-258.6
6.308e-07	-266.3		7.018e-07	-258.4
6.347e-07	-266.1		7.034e-07	-258.3
6.387e-07	-265.9		7.023e-07	-258.1
6.391e-07	-265.7		7.087e-07	-257.9
6.398e-07	-265.6		7.082e-07	-257.8
6.433e-07	-265.3		7.104e-07	-257.6
6.462e-07	-265.2		7.139e-07	-257.4
6.458e-07	-265.1		7.139e-07	-257.3
6.51e-07	-264.8		7.155e-07	-257.1
6.518e-07	-264.7		7.18e-07	-256.9
6.551e-07	-264.6		7.192e-07	-256.8
6.598e-07	-264.4		7.211e-07	-256.6
6.612e-07	-264.2		7.244e-07	-256.4
6.611e-07	-264		7.25e-07	-256.3
6.642e-07	-263.9		7.271e-07	-256.1
6.648e-07	-263.7		7.3e-07	-255.9
6.653e-07	-263.6		7.315e-07	-255.8
6.689e-07	-263.4		7.328e-07	-255.6
6.68e-07	-263.2		7.363e-07	-255.5
6.688e-07	-263.1		7.379e-07	-255.3
6.71e-07	-262.9		7.391e-07	-255.2
6.716e-07	-262.7		7.41e-07	-255
6.735e-07	-262.6		7.417e-07	-254.8
6.787e-07	-262.4		7.435e-07	-254.7
6.801e-07	-262.2		7.48e-07	-254.4
6.804e-07	-262.1		7.49e-07	-254.3
6.863e-07	-261.9		7.491e-07	-254.1
6.862e-07	-261.7		7.527e-07	-254
6.869e-07	-261.6		7.517e-07	-253.8
6.893e-07	-261.4		7.536e-07	-253.6
6.881e-07	-261.2		7.582e-07	-253.5
6.909e-07	-261.1		7.589e-07	-253.3
6.95e-07	-260.8		7.601e-07	-253.2
6.929e-07	-260.7		7.646e-07	-253
6.943e-07	-260.5		7.643e-07	-252.8
6.979e-07	-260.4		7.651e-07	-252.6
6.968e-07	-260.2		7.681e-07	-252.5
7.132e-07	-260.1		7.691e-07	-252.3
6.994e-07	-259.9		7.694e-07	-252.2
6.988e-07	-259.7		7.747e-07	-252
7.005e-07	-259.6		7.746e-07	-251.8
7.004e-07	-259.4		7.747e-07	-251.7
7.027e-07	-259.2		7.787e-07	-251.5
7.038e-07	-259.1		7.797e-07	-251.3
7.038e-07	-258.9		7.827e-07	-251.2
7.074e-07	-258.7		7.854e-07	-251
7.081e-07	-258.5		7.837e-07	-250.8
7.072e-07	-258.4		7.868e-07	-250.7
7.108e-07	-258.2		7.906e-07	-250.4
7.12e-07	-258		7.9e-07	-250.3
7.113e-07	-257.9		7.909e-07	-250.2
7.162e-07	-257.7		7.942e-07	-250
7.17e-07	-257.6		7.958e-07	-249.8
7.169e-07	-257.4		7.954e-07	-249.7
7.192e-07	-257.2		8.004e-07	-249.5
7.204e-07	-257.1		8.005e-07	-249.3
7.216e-07	-256.9		8.023e-07	-249.2
7.242e-07	-256.7		8.065e-07	-249
7.267e-07	-256.6		8.058e-07	-248.8
7.27e-07	-256.4		8.071e-07	-248.7
7.306e-07	-256.2		8.11e-07	-248.5
7.3e-07	-256		8.121e-07	-248.3
7.332e-07	-255.9		8.126e-07	-248.2
7.368e-07	-255.7		8.15e-07	-248
7.367e-07	-255.6		8.156e-07	-247.8
7.377e-07	-255.5		8.167e-07	-247.7
7.411e-07	-255.2		8.189e-07	-247.5
7.395e-07	-255.1		8.198e-07	-247.3
7.413e-07	-254.9		8.199e-07	-247.2
7.421e-07	-254.7		8.227e-07	-247
7.422e-07	-254.6		8.226e-07	-246.8
7.412e-07	-254.4		8.252e-07	-246.7
7.449e-07	-254.2		8.28e-07	-246.5
7.445e-07	-254.1		8.287e-07	-246.3
7.459e-07	-253.9		8.303e-07	-246.2
7.492e-07	-253.7		8.34e-07	-246
7.503e-07	-253.6		8.356e-07	-245.8
7.53e-07	-253.5		8.342e-07	-245.7
7.575e-07	-253.2		8.354e-07	-245.5
7.588e-07	-253.1		8.399e-07	-245.3
7.568e-07	-252.9		8.409e-07	-245.2
7.616e-07	-252.7		8.419e-07	-245
7.605e-07	-252.6		8.443e-07	-244.8
7.618e-07	-252.4		8.471e-07	-244.7
7.653e-07	-252.2		8.466e-07	-244.5
7.643e-07	-252.1		8.504e-07	-244.3
7.652e-07	-252		8.499e-07	-244.2
7.681e-07	-251.7		8.515e-07	-244
7.672e-07	-251.6		8.552e-07	-243.8
7.691e-07	-251.4		8.534e-07	-243.7
7.718e-07	-251.2		8.556e-07	-243.5
7.699e-07	-251.1		8.589e-07	-243.3
7.728e-07	-250.9		8.612e-07	-243.2
7.746e-07	-250.8		8.62e-07	-243
7.773e-07	-250.6		8.668e-07	-242.8
7.794e-07	-250.4		8.658e-07	-242.7
7.825e-07	-250.3		8.653e-07	-242.5
7.803e-07	-250.1		8.688e-07	-242.3
7.81e-07	-249.9		8.679e-07	-242.2
7.829e-07	-249.7		8.699e-07	-242
7.811e-07	-249.6		8.725e-07	-241.8
7.826e-07	-249.4		8.725e-07	-241.7
7.862e-07	-249.2		8.733e-07	-241.5
7.863e-07	-249.1		8.747e-07	-241.3
7.857e-07	-248.9		8.771e-07	-241.2
7.883e-07	-248.8		8.777e-07	-241
7.898e-07	-248.6		8.796e-07	-240.8
7.912e-07	-248.4		8.843e-07	-240.6
7.927e-07	-248.2		8.84e-07	-240.5
7.944e-07	-248.1		8.688e-07	-240.3
7.952e-07	-247.9		8.851e-07	-240.2
7.98e-07	-247.7		8.867e-07	-240
8.011e-07	-247.6		8.903e-07	-239.8
8.02e-07	-247.4		8.909e-07	-239.7
8e-07	-247.2		8.898e-07	-239.5
7.983e-07	-247.1		8.95e-07	-239.3
7.998e-07	-246.9		8.959e-07	-239.2
8.013e-07	-246.7		8.957e-07	-239
8.026e-07	-246.6		9.004e-07	-238.8
8.023e-07	-246.4		9.005e-07	-238.7
8.076e-07	-246.2		9.014e-07	-238.5
8.071e-07	-246.1		9.056e-07	-238.3
8.076e-07	-245.9		9.075e-07	-238.2
8.109e-07	-245.7		9.09e-07	-238
8.102e-07	-245.6		9.112e-07	-237.8
8.109e-07	-245.5		9.127e-07	-237.7
8.132e-07	-245.2		9.133e-07	-237.5
8.133e-07	-245.1		9.169e-07	-237.3
8.135e-07	-244.9		9.171e-07	-237.2
8.164e-07	-244.7		9.179e-07	-237
8.169e-07	-244.6		9.212e-07	-236.8
8.171e-07	-244.4		9.208e-07	-236.7
8.185e-07	-244.2		9.221e-07	-236.5
8.198e-07	-244.1		9.245e-07	-236.3
8.203e-07	-244		9.266e-07	-236.2
8.243e-07	-243.7		9.255e-07	-236
8.238e-07	-243.6		9.292e-07	-235.8
8.241e-07	-243.5		9.303e-07	-235.7
8.291e-07	-243.2		9.313e-07	-235.5
8.295e-07	-243.1		9.338e-07	-235.3
8.294e-07	-242.9		9.352e-07	-235.2
8.302e-07	-242.8		9.342e-07	-235
8.335e-07	-242.6		9.369e-07	-234.8
8.331e-07	-242.4		9.386e-07	-234.7
8.332e-07	-242.3		9.391e-07	-234.5
8.343e-07	-242.1		9.434e-07	-234.3
8.356e-07	-241.9		9.432e-07	-234.2
8.348e-07	-241.8		9.429e-07	-234
8.399e-07	-241.6		9.475e-07	-233.8
8.4e-07	-241.4		9.478e-07	-233.7
8.406e-07	-241.3		9.482e-07	-233.5
8.435e-07	-241.1		9.524e-07	-233.3
8.454e-07	-240.9		9.537e-07	-233.2
8.449e-07	-240.8		9.532e-07	-233
8.487e-07	-240.6		9.568e-07	-232.8
8.471e-07	-240.4		9.574e-07	-232.7
8.499e-07	-240.3		9.587e-07	-232.5
8.524e-07	-240.1		9.625e-07	-232.3
8.534e-07	-239.9		9.638e-07	-232.2
8.551e-07	-239.8		9.654e-07	-232
8.608e-07	-239.6		9.671e-07	-231.8
8.588e-07	-239.5		9.689e-07	-231.7
8.581e-07	-239.3		9.702e-07	-231.5
8.599e-07	-239.1		9.735e-07	-231.3
8.599e-07	-238.9		9.728e-07	-231.2
8.611e-07	-238.8		9.751e-07	-231
8.643e-07	-238.6		9.788e-07	-230.8
8.652e-07	-238.5		9.805e-07	-230.7
8.664e-07	-238.3		9.809e-07	-230.5
8.681e-07	-238.1		9.847e-07	-230.3
8.689e-07	-237.9		9.855e-07	-230.2
8.685e-07	-237.8		9.874e-07	-230
8.711e-07	-237.6		9.916e-07	-229.8
8.705e-07	-237.5		9.91e-07	-229.7
8.71e-07	-237.3		9.929e-07	-229.5
8.742e-07	-237.1		9.95e-07	-229.3
8.733e-07	-236.9		9.97e-07	-229.2
8.76e-07	-236.8		9.97e-07	-229
8.779e-07	-236.6		9.98e-07	-228.9
8.76e-07	-236.4		1.001e-06	-228.7
8.785e-07	-236.3		1.002e-06	-228.5
8.805e-07	-236.1		1.003e-06	-228.4
8.821e-07	-235.9		1.008e-06	-228.2
8.834e-07	-235.8		1.007e-06	-228
8.853e-07	-235.6		1.008e-06	-227.9
8.889e-07	-235.4		1.013e-06	-227.7
8.901e-07	-235.3		1.012e-06	-227.5
8.91e-07	-235.1		1.013e-06	-227.4
8.91e-07	-234.9		1.017e-06	-227.2
8.921e-07	-234.8		1.017e-06	-227
8.949e-07	-234.6		1.017e-06	-226.9
8.964e-07	-234.4		1.018e-06	-226.7
8.979e-07	-234.3		1.02e-06	-226.5
9.011e-07	-234.1		1.021e-06	-226.4
9.024e-07	-233.9		1.022e-06	-226.2
9.005e-07	-233.8		1.022e-06	-226
9.043e-07	-233.6		1.024e-06	-225.9
9.023e-07	-233.4		1.024e-06	-225.7
9.011e-07	-233.3		1.03e-06	-225.5
9.047e-07	-233.1		1.03e-06	-225.4
9.052e-07	-232.9		1.029e-06	-225.2
9.058e-07	-232.8		1.029e-06	-225
9.076e-07	-232.6		1.029e-06	-224.9
9.082e-07	-232.4		1.033e-06	-224.7
9.088e-07	-232.3		1.033e-06	-224.5
9.097e-07	-232.1		1.034e-06	-224.4
9.091e-07	-231.9		1.039e-06	-224.2
9.105e-07	-231.8		1.038e-06	-224
9.12e-07	-231.6		1.038e-06	-223.9
9.155e-07	-231.4		1.043e-06	-223.7
9.154e-07	-231.3		1.043e-06	-223.5
9.188e-07	-231.1		1.044e-06	-223.4
9.175e-07	-230.9		1.047e-06	-223.2
9.171e-07	-230.8		1.048e-06	-223
9.187e-07	-230.6		1.048e-06	-222.9
9.196e-07	-230.4		1.053e-06	-222.7
9.217e-07	-230.3		1.054e-06	-222.5
9.249e-07	-230.1		1.056e-06	-222.4
9.284e-07	-229.9		1.058e-06	-222.2
9.273e-07	-229.8		1.06e-06	-222
9.302e-07	-229.6		1.06e-06	-221.9
9.337e-07	-229.5		1.065e-06	-221.7
9.298e-07	-229.3		1.064e-06	-221.5
9.329e-07	-229.1		1.066e-06	-221.4
9.337e-07	-229		1.071e-06	-221.2
9.35e-07	-228.8		1.072e-06	-221
9.358e-07	-228.6		1.073e-06	-220.9
9.358e-07	-228.4		1.075e-06	-220.7
9.352e-07	-228.3		1.078e-06	-220.5
9.389e-07	-228.1		1.076e-06	-220.4
9.4e-07	-227.9		1.081e-06	-220.2
9.349e-07	-227.8		1.081e-06	-220
9.36e-07	-227.6		1.082e-06	-219.9
9.361e-07	-227.4		1.085e-06	-219.7
9.355e-07	-227.3		1.086e-06	-219.5
9.356e-07	-227.1		1.086e-06	-219.4
9.369e-07	-226.9		1.091e-06	-219.2
9.411e-07	-226.8		1.09e-06	-219
9.398e-07	-226.6		1.09e-06	-218.9
9.391e-07	-226.4		1.094e-06	-218.7
9.395e-07	-226.3		1.093e-06	-218.5
9.36e-07	-226.1		1.096e-06	-218.4
9.421e-07	-225.9		1.097e-06	-218.2
9.419e-07	-225.8		1.098e-06	-218
9.424e-07	-225.6		1.098e-06	-217.9
9.425e-07	-225.4		1.102e-06	-217.7
9.435e-07	-225.3		1.102e-06	-217.5
9.43e-07	-225.1		1.102e-06	-217.4
9.41e-07	-224.9		1.103e-06	-217.2
9.399e-07	-224.8		1.104e-06	-217
9.384e-07	-224.6		1.11e-06	-216.9
9.408e-07	-224.5		1.116e-06	-216.7
9.388e-07	-224.3		1.117e-06	-216.5
9.414e-07	-224.2		1.12e-06	-216.4
9.459e-07	-224		1.123e-06	-216.2
9.438e-07	-223.8		1.114e-06	-216
9.446e-07	-223.7		1.113e-06	-215.9
9.472e-07	-223.5		1.117e-06	-215.7
9.506e-07	-223.3		1.117e-06	-215.5
9.496e-07	-223.2		1.117e-06	-215.4
9.52e-07	-223		1.122e-06	-215.2
9.538e-07	-222.8		1.122e-06	-215
9.511e-07	-222.7		1.122e-06	-214.9
9.539e-07	-222.5		1.124e-06	-214.7
9.6e-07	-222.3		1.124e-06	-214.5
9.532e-07	-222.2		1.125e-06	-214.4
9.591e-07	-222		1.127e-06	-214.2
9.603e-07	-221.8		1.128e-06	-214
[truncated: 1,183 more rows]

## Sheet: Fig.5c
S32750-0Nb			S32750-0.25Nb
Current density (A·cm-2)	Potential (mVSCE)		Current density (A·cm-2)	Potential (mVSCE)
2.733e-05	-594.7		2.222e-05	-586.3
2.586e-05	-594.6		2.103e-05	-586.1
2.473e-05	-594.5		2.011e-05	-585.9
2.381e-05	-594.3		1.935e-05	-585.7
2.306e-05	-594.3		1.872e-05	-585.6
2.24e-05	-594.1		1.819e-05	-585.4
2.183e-05	-593.8		1.772e-05	-585.3
2.133e-05	-593.6		1.733e-05	-585.1
2.09e-05	-593.4		1.697e-05	-584.9
2.051e-05	-593.3		1.665e-05	-584.7
2.02e-05	-593.2		1.637e-05	-584.6
1.991e-05	-593		1.611e-05	-584.5
1.964e-05	-592.8		1.587e-05	-584.3
1.94e-05	-592.7		1.566e-05	-584.1
1.916e-05	-592.7		1.547e-05	-584
1.893e-05	-592.3		1.529e-05	-583.8
1.872e-05	-592.1		1.513e-05	-583.6
1.851e-05	-592		1.5e-05	-583.5
1.831e-05	-591.8		1.485e-05	-583.3
1.813e-05	-591.7		1.471e-05	-583.1
1.797e-05	-591.5		1.459e-05	-583
1.782e-05	-591.3		1.446e-05	-582.8
1.768e-05	-591.2		1.434e-05	-582.6
1.755e-05	-591.1		1.422e-05	-582.5
1.742e-05	-590.9		1.41e-05	-582.3
1.731e-05	-590.7		1.399e-05	-582.1
1.72e-05	-590.5		1.39e-05	-582
1.709e-05	-590.3		1.381e-05	-581.8
1.698e-05	-590.1		1.372e-05	-581.6
1.688e-05	-590		1.364e-05	-581.5
1.677e-05	-589.8		1.356e-05	-581.3
1.665e-05	-589.6		1.348e-05	-581.1
1.655e-05	-589.5		1.341e-05	-581
1.643e-05	-589.5		1.332e-05	-580.8
1.632e-05	-589.2		1.325e-05	-580.6
1.621e-05	-589		1.318e-05	-580.5
1.61e-05	-588.9		1.31e-05	-580.3
1.599e-05	-588.6		1.302e-05	-580.1
1.588e-05	-588.5		1.296e-05	-580
1.579e-05	-588.4		1.288e-05	-579.8
1.57e-05	-588.1		1.281e-05	-579.6
1.563e-05	-588		1.276e-05	-579.5
1.556e-05	-587.9		1.268e-05	-579.3
1.549e-05	-587.8		1.262e-05	-579.1
1.543e-05	-587.5		1.256e-05	-579
1.536e-05	-587.3		1.249e-05	-578.8
1.53e-05	-587.1		1.242e-05	-578.6
1.523e-05	-587		1.235e-05	-578.5
1.517e-05	-586.9		1.228e-05	-578.3
1.509e-05	-586.7		1.221e-05	-578.1
1.501e-05	-586.5		1.215e-05	-578
1.494e-05	-586.4		1.208e-05	-577.8
1.485e-05	-586.3		1.203e-05	-577.6
1.478e-05	-586.1		1.197e-05	-577.5
1.471e-05	-585.8		1.191e-05	-577.3
1.462e-05	-585.6		1.187e-05	-577.1
1.455e-05	-585.5		1.182e-05	-577
1.448e-05	-585.3		1.178e-05	-576.8
1.44e-05	-585.1		1.175e-05	-576.6
1.433e-05	-585		1.171e-05	-576.5
1.425e-05	-584.8		1.168e-05	-576.3
1.418e-05	-584.7		1.166e-05	-576.1
1.411e-05	-584.6		1.163e-05	-576
1.403e-05	-584.4		1.159e-05	-575.8
1.396e-05	-584.1		1.157e-05	-575.6
1.388e-05	-584		1.154e-05	-575.5
1.382e-05	-583.8		1.15e-05	-575.3
1.374e-05	-583.7		1.146e-05	-575.1
1.367e-05	-583.5		1.142e-05	-575
1.36e-05	-583.4		1.138e-05	-574.8
1.353e-05	-583.2		1.134e-05	-574.6
1.346e-05	-583.1		1.131e-05	-574.5
1.34e-05	-582.9		1.126e-05	-574.3
1.333e-05	-582.7		1.123e-05	-574.2
1.327e-05	-582.5		1.119e-05	-574
1.321e-05	-582.3		1.114e-05	-573.8
1.314e-05	-582.1		1.11e-05	-573.6
1.308e-05	-582		1.107e-05	-573.5
1.303e-05	-581.9		1.102e-05	-573.3
1.297e-05	-581.6		1.097e-05	-573.1
1.293e-05	-581.5		1.093e-05	-573
1.289e-05	-581.4		1.088e-05	-572.8
1.284e-05	-581.2		1.083e-05	-572.6
1.281e-05	-581		1.078e-05	-572.5
1.277e-05	-580.9		1.074e-05	-572.3
1.272e-05	-580.6		1.069e-05	-572.1
1.268e-05	-580.5		1.064e-05	-572
1.263e-05	-580.4		1.059e-05	-571.8
1.258e-05	-580.2		1.054e-05	-571.6
1.254e-05	-580		1.049e-05	-571.5
1.25e-05	-579.9		1.045e-05	-571.3
1.245e-05	-579.7		1.041e-05	-571.1
1.241e-05	-579.5		1.037e-05	-571
1.236e-05	-579.4		1.032e-05	-570.8
1.232e-05	-579.2		1.028e-05	-570.6
1.232e-05	-579		1.025e-05	-570.5
1.226e-05	-578.8		1.021e-05	-570.3
1.221e-05	-578.6		1.017e-05	-570.1
1.217e-05	-578.5		1.013e-05	-570
1.211e-05	-578.4		1.009e-05	-569.8
1.207e-05	-578.2		1.004e-05	-569.6
1.203e-05	-578		1.001e-05	-569.5
1.198e-05	-577.9		9.976e-06	-569.3
1.191e-05	-577.7		9.941e-06	-569.1
1.184e-05	-577.5		9.913e-06	-569
1.178e-05	-577.3		9.884e-06	-568.8
1.171e-05	-577.2		9.852e-06	-568.6
1.165e-05	-577		9.826e-06	-568.5
1.159e-05	-576.9		9.803e-06	-568.3
1.153e-05	-576.7		9.77e-06	-568.1
1.147e-05	-576.5		9.744e-06	-568
1.141e-05	-576.3		9.724e-06	-567.8
1.134e-05	-576.2		9.695e-06	-567.6
1.129e-05	-576		9.668e-06	-567.5
1.123e-05	-575.9		9.641e-06	-567.3
1.117e-05	-575.7		9.608e-06	-567.1
1.111e-05	-575.6		9.59e-06	-567
1.106e-05	-575.4		9.571e-06	-566.8
1.101e-05	-575.2		9.545e-06	-566.6
1.098e-05	-575.1		9.527e-06	-566.5
1.094e-05	-575.1		9.506e-06	-566.3
1.089e-05	-575.1		9.478e-06	-566.1
1.086e-05	-575		9.45e-06	-566
1.082e-05	-574.4		9.418e-06	-565.8
1.079e-05	-574.1		9.382e-06	-565.6
1.076e-05	-574		9.345e-06	-565.5
1.074e-05	-573.9		9.311e-06	-565.3
1.07e-05	-573.7		9.269e-06	-565.1
1.067e-05	-573.5		9.226e-06	-565
1.065e-05	-573.5		9.196e-06	-564.8
1.063e-05	-573.5		9.154e-06	-564.6
1.062e-05	-573.3		9.121e-06	-564.5
1.062e-05	-572.9		9.091e-06	-564.3
1.06e-05	-572.7		9.055e-06	-564.1
1.057e-05	-572.5		9.027e-06	-564
1.054e-05	-572.4		9.003e-06	-563.8
1.052e-05	-572.2		8.975e-06	-563.6
1.05e-05	-572		8.956e-06	-563.5
1.047e-05	-571.9		8.934e-06	-563.3
1.045e-05	-571.9		8.905e-06	-563.2
1.042e-05	-571.7		8.894e-06	-563
1.039e-05	-571.4		8.868e-06	-562.9
1.037e-05	-571.2		8.838e-06	-562.7
1.035e-05	-571		8.81e-06	-562.6
1.032e-05	-570.9		8.782e-06	-562.4
1.03e-05	-570.7		8.749e-06	-562.2
1.026e-05	-570.5		8.719e-06	-562
1.024e-05	-570.4		8.695e-06	-561.9
1.021e-05	-570.3		8.664e-06	-561.7
1.018e-05	-570.2		8.638e-06	-561.5
1.015e-05	-569.9		8.611e-06	-561.4
1.012e-05	-569.7		8.58e-06	-561.2
1.008e-05	-569.5		8.559e-06	-561
1.004e-05	-569.4		8.53e-06	-560.9
1.001e-05	-569.2		8.502e-06	-560.7
9.976e-06	-569		8.478e-06	-560.5
9.946e-06	-568.9		8.453e-06	-560.4
9.92e-06	-568.8		8.426e-06	-560.2
9.891e-06	-568.7		8.401e-06	-560
9.872e-06	-568.6		8.38e-06	-559.9
9.86e-06	-568.2		8.351e-06	-559.7
9.846e-06	-568		8.331e-06	-559.5
9.842e-06	-567.8		8.315e-06	-559.4
9.833e-06	-567.7		8.293e-06	-559.2
9.818e-06	-567.5		8.273e-06	-559
9.812e-06	-567.4		8.253e-06	-558.9
9.807e-06	-567.2		8.224e-06	-558.7
9.797e-06	-567.1		8.198e-06	-558.5
9.788e-06	-567.1		8.181e-06	-558.4
9.767e-06	-566.8		8.145e-06	-558.2
9.734e-06	-566.5		8.125e-06	-558
9.705e-06	-566.4		8.101e-06	-557.9
9.676e-06	-566.2		8.065e-06	-557.7
9.64e-06	-566		8.042e-06	-557.5
9.611e-06	-565.9		8.01e-06	-557.4
9.598e-06	-565.7		7.978e-06	-557.2
9.566e-06	-565.6		7.946e-06	-557
9.55e-06	-565.5		7.916e-06	-556.9
9.537e-06	-565.4		7.879e-06	-556.7
9.52e-06	-565		7.849e-06	-556.5
9.511e-06	-564.9		7.82e-06	-556.4
9.499e-06	-564.7		7.793e-06	-556.2
9.483e-06	-564.5		7.769e-06	-556
9.47e-06	-564.3		7.751e-06	-555.9
9.455e-06	-564.2		7.729e-06	-555.7
9.427e-06	-564		7.717e-06	-555.5
9.405e-06	-563.9		7.699e-06	-555.4
9.38e-06	-563.9		7.68e-06	-555.2
9.352e-06	-563.5		7.667e-06	-555
9.325e-06	-563.3		7.65e-06	-554.9
9.296e-06	-563.2		7.627e-06	-554.7
9.258e-06	-563		7.616e-06	-554.5
9.223e-06	-562.9		7.599e-06	-554.4
9.19e-06	-562.7		7.58e-06	-554.2
9.15e-06	-562.5		7.573e-06	-554
9.12e-06	-562.4		7.56e-06	-553.9
9.095e-06	-562.3		7.552e-06	-553.7
9.068e-06	-562.2		7.537e-06	-553.5
9.043e-06	-561.9		7.517e-06	-553.4
9.022e-06	-561.7		7.511e-06	-553.2
8.998e-06	-561.5		7.492e-06	-553
8.972e-06	-561.4		7.475e-06	-552.9
8.949e-06	-561.2		7.453e-06	-552.7
8.914e-06	-561.1		7.435e-06	-552.5
8.887e-06	-560.9		7.42e-06	-552.4
8.861e-06	-560.8		7.402e-06	-552.2
8.832e-06	-560.7		7.379e-06	-552
8.811e-06	-560.4		7.36e-06	-551.9
8.793e-06	-560.3		7.344e-06	-551.7
8.766e-06	-560		7.324e-06	-551.5
8.754e-06	-559.9		7.305e-06	-551.4
8.736e-06	-559.7		7.289e-06	-551.2
8.712e-06	-559.5		7.267e-06	-551
8.699e-06	-559.4		7.25e-06	-550.9
8.675e-06	-559.2		7.238e-06	-550.7
8.647e-06	-559.1		7.206e-06	-550.5
8.625e-06	-559		7.198e-06	-550.4
8.596e-06	-558.7		7.178e-06	-550.3
8.566e-06	-558.5		7.163e-06	-550.1
8.544e-06	-558.4		7.145e-06	-549.9
8.522e-06	-558.2		7.128e-06	-549.8
8.501e-06	-558		7.105e-06	-549.5
8.479e-06	-557.9		7.09e-06	-549.4
8.464e-06	-557.7		7.082e-06	-549.3
8.443e-06	-557.6		7.062e-06	-549.1
8.426e-06	-557.5		7.047e-06	-548.9
8.404e-06	-557.3		7.034e-06	-548.7
8.376e-06	-557		7.01e-06	-548.6
8.359e-06	-556.9		6.994e-06	-548.4
8.342e-06	-556.7		6.974e-06	-548.2
8.324e-06	-556.5		6.945e-06	-548.1
8.31e-06	-556.4		6.927e-06	-547.9
8.304e-06	-556.2		6.913e-06	-547.8
8.295e-06	-556.1		6.888e-06	-547.5
8.284e-06	-555.9		6.869e-06	-547.4
8.275e-06	-555.8		6.852e-06	-547.3
8.266e-06	-555.6		6.831e-06	-547.1
8.249e-06	-555.4		6.817e-06	-546.9
8.242e-06	-555.2		6.807e-06	-546.7
8.231e-06	-555.1		6.786e-06	-546.6
8.213e-06	-554.9		6.774e-06	-546.4
8.198e-06	-554.7		6.76e-06	-546.2
8.187e-06	-554.6		6.738e-06	-546.1
8.163e-06	-554.4		6.722e-06	-545.9
8.142e-06	-554.3		6.698e-06	-545.8
8.117e-06	-554.1		6.673e-06	-545.5
8.095e-06	-553.9		6.657e-06	-545.4
8.082e-06	-553.7		6.644e-06	-545.3
8.068e-06	-553.6		6.621e-06	-545.1
8.05e-06	-553.4		6.603e-06	-544.9
8.038e-06	-553.2		6.585e-06	-544.7
8.022e-06	-553.1		6.559e-06	-544.6
8.001e-06	-552.9		6.55e-06	-544.4
7.986e-06	-552.8		6.533e-06	-544.3
7.969e-06	-552.6		6.516e-06	-544.1
7.948e-06	-552.4		6.493e-06	-543.9
7.94e-06	-552.3		6.477e-06	-543.8
7.932e-06	-552.1		6.452e-06	-543.5
7.922e-06	-551.9		6.431e-06	-543.4
7.918e-06	-551.7		6.408e-06	-543.3
7.911e-06	-551.6		6.388e-06	-543.1
7.901e-06	-551.4		6.37e-06	-542.9
7.896e-06	-551.2		6.354e-06	-542.8
7.895e-06	-551.1		6.331e-06	-542.6
7.888e-06	-550.9		6.314e-06	-542.4
7.881e-06	-550.8		6.297e-06	-542.3
7.873e-06	-550.6		6.279e-06	-542.1
7.856e-06	-550.4		6.27e-06	-541.9
7.85e-06	-550.2		6.26e-06	-541.8
7.839e-06	-550.1		6.245e-06	-541.5
7.825e-06	-549.9		6.235e-06	-541.4
7.816e-06	-549.8		6.23e-06	-541.3
7.811e-06	-549.6		6.221e-06	-541.1
7.802e-06	-549.5		6.214e-06	-540.9
7.795e-06	-549.5		6.209e-06	-540.7
7.787e-06	-549.5		6.193e-06	-540.6
7.767e-06	-549.3		6.185e-06	-540.4
7.754e-06	-548.8		6.173e-06	-540.2
7.737e-06	-548.6		6.151e-06	-540.1
7.716e-06	-548.4		6.138e-06	-539.9
7.699e-06	-548.3		6.119e-06	-539.8
7.683e-06	-548.1		6.094e-06	-539.5
7.663e-06	-547.9		6.076e-06	-539.4
7.647e-06	-547.9		6.054e-06	-539.3
7.631e-06	-547.9		6.028e-06	-539
7.613e-06	-547.8		6.014e-06	-538.9
7.606e-06	-547.3		5.999e-06	-538.7
7.597e-06	-547.1		5.979e-06	-538.6
7.579e-06	-546.9		5.964e-06	-538.4
7.566e-06	-546.8		5.951e-06	-538.2
7.552e-06	-546.6		5.937e-06	-538.1
7.536e-06	-546.4		5.928e-06	-537.9
7.521e-06	-546.3		5.914e-06	-537.8
7.502e-06	-546.3		5.897e-06	-537.6
7.477e-06	-546.3		5.89e-06	-537.4
7.462e-06	-545.8		5.881e-06	-537.3
7.447e-06	-545.6		5.867e-06	-537.1
7.434e-06	-545.4		5.854e-06	-536.9
7.428e-06	-545.2		5.844e-06	-536.8
7.415e-06	-545.1		5.829e-06	-536.6
7.397e-06	-544.9		5.812e-06	-536.4
7.382e-06	-544.8		5.799e-06	-536.3
7.37e-06	-544.7		5.782e-06	-536.1
7.353e-06	-544.6		5.766e-06	-535.9
7.341e-06	-544.3		5.752e-06	-535.8
7.33e-06	-544.1		5.737e-06	-535.6
7.315e-06	-543.9		5.719e-06	-535.4
7.308e-06	-543.7		5.702e-06	-535.3
7.294e-06	-543.6		5.687e-06	-535.1
7.288e-06	-543.4		5.668e-06	-534.9
7.287e-06	-543.2		5.655e-06	-534.8
7.274e-06	-543.1		5.639e-06	-534.6
7.255e-06	-543.1		5.628e-06	-534.4
7.247e-06	-542.9		5.618e-06	-534.3
7.233e-06	-542.6		5.606e-06	-534.1
7.21e-06	-542.4		5.59e-06	-533.9
7.195e-06	-542.2		5.58e-06	-533.8
7.172e-06	-542.1		5.567e-06	-533.6
7.15e-06	-541.9		5.549e-06	-533.4
7.132e-06	-541.8		5.538e-06	-533.3
7.111e-06	-541.6		5.526e-06	-533.1
7.086e-06	-541.5		5.509e-06	-532.9
7.068e-06	-541.5		5.5e-06	-532.8
7.048e-06	-541.2		5.492e-06	-532.6
7.033e-06	-540.9		5.476e-06	-532.4
7.027e-06	-540.7		5.469e-06	-532.3
7.028e-06	-540.6		5.46e-06	-532.1
7.025e-06	-540.4		5.445e-06	-531.9
7.029e-06	-540.3		5.437e-06	-531.8
7.03e-06	-540.1		5.428e-06	-531.6
7.028e-06	-539.9		5.413e-06	-531.4
7.025e-06	-539.9		5.406e-06	-531.3
7.022e-06	-539.7		5.396e-06	-531.1
7.017e-06	-539.4		5.38e-06	-530.9
7.008e-06	-539.2		5.373e-06	-530.8
6.996e-06	-539.1		5.36e-06	-530.6
6.992e-06	-538.9		5.342e-06	-530.4
6.978e-06	-538.7		5.328e-06	-530.3
6.971e-06	-538.6		5.317e-06	-530.1
6.966e-06	-538.4		5.302e-06	-529.9
6.959e-06	-538.3		5.287e-06	-529.8
6.95e-06	-538.3		5.275e-06	-529.6
6.937e-06	-538		5.259e-06	-529.4
6.918e-06	-537.7		5.246e-06	-529.3
6.91e-06	-537.6		5.233e-06	-529.1
6.898e-06	-537.4		5.215e-06	-528.9
6.88e-06	-537.2		5.199e-06	-528.8
6.869e-06	-537.1		5.184e-06	-528.6
6.858e-06	-536.9		5.168e-06	-528.4
6.846e-06	-536.8		5.16e-06	-528.3
6.838e-06	-536.7		5.145e-06	-528.1
6.828e-06	-536.6		5.132e-06	-527.9
6.807e-06	-536.2		5.126e-06	-527.8
6.788e-06	-536.1		5.119e-06	-527.6
6.771e-06	-535.9		5.109e-06	-527.4
6.744e-06	-535.7		5.099e-06	-527.3
6.727e-06	-535.6		5.086e-06	-527.1
6.709e-06	-535.5		5.07e-06	-526.9
6.688e-06	-535.2		5.064e-06	-526.8
6.672e-06	-535.1		5.056e-06	-526.6
6.659e-06	-535.1		5.041e-06	-526.4
6.643e-06	-534.8		5.035e-06	-526.3
6.638e-06	-534.6		5.024e-06	-526.1
6.625e-06	-534.4		5.018e-06	-525.9
6.614e-06	-534.2		5.015e-06	-525.8
6.604e-06	-534.1		5.014e-06	-525.6
6.595e-06	-534		5.014e-06	-525.4
6.577e-06	-533.8		5.013e-06	-525.3
6.566e-06	-533.6		5.009e-06	-525.1
6.553e-06	-533.5		5.002e-06	-524.9
6.537e-06	-533.3		4.993e-06	-524.8
6.526e-06	-533.1		4.984e-06	-524.6
6.515e-06	-532.9		4.968e-06	-524.4
6.5e-06	-532.7		4.954e-06	-524.3
6.486e-06	-532.6		4.939e-06	-524.2
6.468e-06	-532.4		4.918e-06	-523.9
6.445e-06	-532.3		4.905e-06	-523.8
6.428e-06	-532.1		4.89e-06	-523.6
6.413e-06	-532		4.873e-06	-523.4
6.398e-06	-531.9		4.864e-06	-523.3
6.387e-06	-531.6		4.849e-06	-523.1
6.377e-06	-531.5		4.828e-06	-522.7
6.358e-06	-531.2		4.821e-06	-522.6
6.347e-06	-531.1		4.813e-06	-522.4
6.338e-06	-530.9		4.797e-06	-522.2
6.323e-06	-530.8		4.787e-06	-522.1
6.309e-06	-530.6		4.775e-06	-521.9
6.297e-06	-530.4		4.765e-06	-521.7
6.286e-06	-530.3		4.756e-06	-521.6
6.273e-06	-530.1		4.747e-06	-521.4
6.255e-06	-529.9		4.74e-06	-521.2
6.241e-06	-529.7		4.729e-06	-521.1
6.228e-06	-529.6		4.719e-06	-520.9
4.934e-06	-529.4		4.709e-06	-520.7
6.271e-06	-529.3		4.695e-06	-520.6
6.364e-06	-529.1		4.685e-06	-520.4
6.399e-06	-528.9		4.673e-06	-520.3
6.398e-06	-528.8		4.658e-06	-520.1
6.395e-06	-528.7		4.65e-06	-519.9
6.385e-06	-528.5		4.639e-06	-519.8
6.366e-06	-528.3		4.626e-06	-519.6
6.349e-06	-528.1		4.622e-06	-519.4
6.328e-06	-527.9		4.612e-06	-519.3
6.3e-06	-527.7		4.596e-06	-519.1
6.283e-06	-527.6		4.591e-06	-518.9
6.266e-06	-527.5		4.581e-06	-518.8
6.239e-06	-527.2		4.569e-06	-518.6
6.224e-06	-527.1		4.562e-06	-518.4
6.208e-06	-527		4.557e-06	-518.3
6.186e-06	-526.7		4.546e-06	-518.1
6.168e-06	-526.6		4.538e-06	-517.9
6.15e-06	-526.4		4.529e-06	-517.8
6.134e-06	-526.2		4.518e-06	-517.6
6.121e-06	-526.1		4.509e-06	-517.4
6.104e-06	-525.9		4.501e-06	-517.3
6.085e-06	-525.7		4.486e-06	-517.1
6.069e-06	-525.6		4.478e-06	-517
6.053e-06	-525.5		4.47e-06	-516.8
6.033e-06	-525.2		4.453e-06	-516.6
6.021e-06	-525.1		4.443e-06	-516.4
6.007e-06	-524.9		4.432e-06	-516.3
5.986e-06	-524.7		4.417e-06	-516.1
5.973e-06	-524.6		4.408e-06	-515.9
5.958e-06	-524.5		4.401e-06	-515.8
5.94e-06	-524.3		4.392e-06	-515.6
5.924e-06	-524.1		4.381e-06	-515.4
5.908e-06	-524		4.373e-06	-515.3
5.889e-06	-523.9		4.356e-06	-515.1
5.876e-06	-523.9		4.347e-06	-514.9
5.86e-06	-523.9		4.334e-06	-514.8
5.839e-06	-523.4		4.317e-06	-514.6
5.825e-06	-523.1		4.306e-06	-514.4
5.812e-06	-523		4.299e-06	-514.3
5.798e-06	-522.8		4.286e-06	-514.1
5.778e-06	-522.6		4.281e-06	-513.9
5.769e-06	-522.5		4.272e-06	-513.8
5.758e-06	-522.4		4.258e-06	-513.6
5.741e-06	-522.3		4.251e-06	-513.4
5.729e-06	-522.3		4.245e-06	-513.3
5.717e-06	-522.1		4.238e-06	-513.1
5.702e-06	-521.6		4.231e-06	-513
5.693e-06	-521.4		4.227e-06	-512.8
5.685e-06	-521.3		4.217e-06	-512.6
5.671e-06	-521.1		4.211e-06	-512.5
5.663e-06	-520.9		4.204e-06	-512.3
5.655e-06	-520.8		4.194e-06	-512.1
5.639e-06	-520.7		4.186e-06	-511.9
5.634e-06	-520.7		4.176e-06	-511.8
5.624e-06	-520.6		4.164e-06	-511.6
5.606e-06	-520.1		4.155e-06	-511.5
5.596e-06	-519.9		4.146e-06	-511.3
5.585e-06	-519.8		4.129e-06	-511.1
5.572e-06	-519.6		4.125e-06	-511
5.566e-06	-519.4		4.115e-06	-510.8
5.561e-06	-519.3		4.101e-06	-510.6
5.546e-06	-519.1		4.094e-06	-510.4
5.541e-06	-519.1		4.09e-06	-510.3
5.534e-06	-519		4.076e-06	-510.1
5.522e-06	-518.6		4.071e-06	-509.9
5.515e-06	-518.4		4.063e-06	-509.8
5.506e-06	-518.3		4.05e-06	-509.6
5.492e-06	-518.1		4.04e-06	-509.5
5.48e-06	-517.9		4.028e-06	-509.3
5.472e-06	-517.8		4.019e-06	-509.1
5.454e-06	-517.6		4.006e-06	-509
5.444e-06	-517.5		3.997e-06	-508.8
5.433e-06	-517.5		3.985e-06	-508.6
5.418e-06	-517.1		3.978e-06	-508.5
5.409e-06	-516.9		3.972e-06	-508.3
5.398e-06	-516.8		3.962e-06	-508.1
5.38e-06	-516.6		3.952e-06	-508
5.368e-06	-516.4		3.943e-06	-507.8
5.352e-06	-516.3		3.932e-06	-507.6
5.331e-06	-516.1		3.923e-06	-507.5
5.316e-06	-516		3.915e-06	-507.3
5.299e-06	-515.9		3.898e-06	-507.1
5.274e-06	-515.7		3.893e-06	-507
5.255e-06	-515.4		3.885e-06	-506.8
5.236e-06	-515.3		3.871e-06	-506.6
5.21e-06	-515.1		3.862e-06	-506.5
5.198e-06	-514.9		3.858e-06	-506.3
5.185e-06	-514.8		3.845e-06	-506.1
5.17e-06	-514.6		3.844e-06	-506
5.159e-06	-514.4		3.84e-06	-505.8
5.147e-06	-514.3		3.832e-06	-505.6
5.13e-06	-514.2		3.828e-06	-505.5
5.123e-06	-514		3.823e-06	-505.3
5.117e-06	-513.8		3.816e-06	-505.1
5.101e-06	-513.6		3.811e-06	-505
5.091e-06	-513.4		3.811e-06	-504.8
5.079e-06	-513.3		3.805e-06	-504.6
5.062e-06	-513.1		3.805e-06	-504.5
5.051e-06	-512.9		3.807e-06	-504.3
5.047e-06	-512.8		3.801e-06	-504.1
5.024e-06	-512.7		3.798e-06	-504
5.011e-06	-512.6		3.794e-06	-503.8
5e-06	-512.3		3.789e-06	-503.7
4.989e-06	-512.1		3.776e-06	-503.5
4.983e-06	-511.9		3.771e-06	-503.3
4.979e-06	-511.8		3.763e-06	-503.2
4.97e-06	-511.6		3.749e-06	-503
4.965e-06	-511.5		3.744e-06	-502.8
4.963e-06	-511.3		3.736e-06	-502.7
4.953e-06	-511.2		3.721e-06	-502.5
4.95e-06	-511.1		3.716e-06	-502.3
4.945e-06	-511		3.705e-06	-502.2
4.932e-06	-510.6		3.693e-06	-502
4.926e-06	-510.5		3.681e-06	-501.8
4.918e-06	-510.3		3.669e-06	-501.7
4.904e-06	-510.1		3.653e-06	-501.5
4.893e-06	-510		3.645e-06	-501.3
4.879e-06	-509.8		3.639e-06	-501.2
4.864e-06	-509.6		3.632e-06	-501
4.855e-06	-509.5		3.62e-06	-500.8
4.831e-06	-509.1		3.616e-06	-500.7
4.815e-06	-508.9		3.604e-06	-500.5
4.803e-06	-508.7		3.595e-06	-500.3
4.793e-06	-508.6		3.589e-06	-500.2
4.783e-06	-508.4		3.579e-06	-500
4.777e-06	-508.3		3.577e-06	-499.8
4.772e-06	-508.1		3.572e-06	-499.7
4.764e-06	-508		3.563e-06	-499.5
4.76e-06	-507.9		3.555e-06	-499.3
4.752e-06	-507.6		3.552e-06	-499.2
4.742e-06	-507.4		3.542e-06	-499
4.735e-06	-507.3		3.542e-06	-498.8
4.733e-06	-507.1		3.538e-06	-498.7
4.726e-06	-506.9		3.528e-06	-498.5
4.72e-06	-506.8		3.525e-06	-498.3
4.713e-06	-506.6		3.512e-06	-498.2
4.702e-06	-506.4		3.504e-06	-498
4.693e-06	-506.3		3.497e-06	-497.8
4.686e-06	-506.2		3.49e-06	-497.7
4.679e-06	-506		3.483e-06	-497.5
4.667e-06	-505.8		3.474e-06	-497.4
4.66e-06	-505.6		3.464e-06	-497.2
4.647e-06	-505.5		3.455e-06	-497
4.628e-06	-505.3		3.452e-06	-496.8
4.613e-06	-505.1		3.446e-06	-496.7
4.599e-06	-505		3.436e-06	-496.5
4.581e-06	-504.8		3.427e-06	-496.3
4.565e-06	-504.7		3.416e-06	-496.2
4.554e-06	-504.5		3.407e-06	-496
4.533e-06	-504.3		3.396e-06	-495.8
4.517e-06	-504.1		3.391e-06	-495.7
4.506e-06	-504		3.376e-06	-495.5
4.491e-06	-503.8		3.367e-06	-495.3
4.481e-06	-503.6		3.361e-06	-495.2
4.47e-06	-503.5		3.352e-06	-495
4.458e-06	-503.3		3.349e-06	-494.8
4.451e-06	-503.2		3.342e-06	-494.7
4.443e-06	-503		3.334e-06	-494.5
4.432e-06	-502.8		3.331e-06	-494.3
4.424e-06	-502.6		3.326e-06	-494.2
4.421e-06	-502.5		3.319e-06	-494
4.414e-06	-502.3		3.314e-06	-493.8
4.409e-06	-502.1		3.306e-06	-493.7
4.409e-06	-502		3.295e-06	-493.5
4.402e-06	-501.8		3.288e-06	-493.4
4.4e-06	-501.6		3.283e-06	-493.2
4.397e-06	-501.5		3.276e-06	-493
4.388e-06	-501.3		3.275e-06	-492.9
4.385e-06	-501.1		3.273e-06	-492.7
4.378e-06	-501		3.266e-06	-492.5
4.369e-06	-500.8		3.267e-06	-492.3
4.358e-06	-500.6		3.272e-06	-492.2
4.351e-06	-500.5		3.266e-06	-492
4.333e-06	-500.3		3.266e-06	-491.8
4.319e-06	-500.1		3.267e-06	-491.7
4.304e-06	-500		3.263e-06	-491.5
4.287e-06	-499.8		3.264e-06	-491.4
4.277e-06	-499.6		3.263e-06	-491.2
4.266e-06	-499.5		3.261e-06	-491
4.253e-06	-499.3		3.262e-06	-490.9
4.244e-06	-499.1		3.261e-06	-490.7
4.237e-06	-499		3.257e-06	-490.5
4.225e-06	-498.8		3.248e-06	-490.3
4.215e-06	-498.7		3.236e-06	-490.2
4.209e-06	-498.5		3.229e-06	-490
4.2e-06	-498.4		3.222e-06	-489.8
4.196e-06	-498.3		3.217e-06	-489.7
4.194e-06	-498.3		3.205e-06	-489.5
4.187e-06	-498.3		3.199e-06	-489.4
4.186e-06	-497.9		3.192e-06	-489.2
4.185e-06	-497.5		3.181e-06	-489
4.182e-06	-497.3		3.178e-06	-488.9
4.185e-06	-497.2		3.17e-06	-488.7
4.185e-06	-497		3.163e-06	-488.5
4.182e-06	-496.8		3.155e-06	-488.3
4.18e-06	-496.7		3.15e-06	-488.2
4.179e-06	-496.7		3.141e-06	-488
4.173e-06	-496.7		3.135e-06	-487.8
4.172e-06	-496.4		3.128e-06	-487.7
4.164e-06	-496		3.118e-06	-487.5
4.152e-06	-495.8		3.111e-06	-487.4
4.148e-06	-495.7		3.105e-06	-487.2
4.141e-06	-495.5		3.1e-06	-487
4.129e-06	-495.3		3.091e-06	-486.9
4.124e-06	-495.2		3.081e-06	-486.7
4.113e-06	-495.1		3.077e-06	-486.6
4.101e-06	-495.1		3.067e-06	-486.4
4.099e-06	-494.8		3.059e-06	-486.2
4.094e-06	-494.5		3.054e-06	-486.1
4.083e-06	-494.3		3.042e-06	-485.9
4.076e-06	-494.1		3.035e-06	-485.7
4.064e-06	-494		3.027e-06	-485.6
4.049e-06	-493.8		3.017e-06	-485.4
4.041e-06	-493.7		3.01e-06	-485.2
4.03e-06	-493.6		3.002e-06	-485.1
4.015e-06	-493.5		2.993e-06	-484.9
4.007e-06	-493.3		2.986e-06	-484.7
3.999e-06	-493		2.977e-06	-484.6
3.983e-06	-492.8		2.972e-06	-484.4
3.973e-06	-492.6		2.971e-06	-484.2
3.963e-06	-492.5		2.967e-06	-484.1
3.95e-06	-492.3		2.96e-06	-483.9
3.942e-06	-492.2		2.956e-06	-483.7
3.934e-06	-492		2.951e-06	-483.6
3.921e-06	-491.9		2.943e-06	-483.4
3.917e-06	-491.9		2.937e-06	-483.2
3.913e-06	-491.6		2.929e-06	-483.1
3.905e-06	-491.3		2.923e-06	-482.9
3.906e-06	-491.1		2.913e-06	-482.7
3.906e-06	-491		2.906e-06	-482.6
3.904e-06	-490.8		2.894e-06	-482.4
3.906e-06	-490.7		2.888e-06	-482.2
3.906e-06	-490.5		2.88e-06	-482.1
3.898e-06	-490.4		2.871e-06	-481.9
3.895e-06	-490.3		2.866e-06	-481.7
3.895e-06	-490.2		2.859e-06	-481.6
3.891e-06	-489.8		2.847e-06	-481.4
3.894e-06	-489.7		2.838e-06	-481.2
3.897e-06	-489.5		2.829e-06	-481.1
3.901e-06	-489.3		2.818e-06	-480.9
3.9e-06	-489.2		2.812e-06	-480.7
3.899e-06	-489		2.805e-06	-480.6
3.903e-06	-488.9		2.798e-06	-480.4
3.895e-06	-488.7		2.794e-06	-480.2
3.895e-06	-488.7		2.781e-06	-480.1
3.891e-06	-488.5		2.774e-06	-479.9
3.881e-06	-488.2		2.77e-06	-479.7
3.874e-06	-488		2.766e-06	-479.6
3.868e-06	-487.8		2.755e-06	-479.4
3.859e-06	-487.7		2.751e-06	-479.2
3.858e-06	-487.5		2.743e-06	-479.1
3.853e-06	-487.4		2.736e-06	-478.9
3.846e-06	-487.2		2.73e-06	-478.7
3.845e-06	-487.1		2.724e-06	-478.6
3.841e-06	-487		2.715e-06	-478.4
3.83e-06	-486.7		2.711e-06	-478.2
3.825e-06	-486.5		2.705e-06	-478.1
3.818e-06	-486.3		2.694e-06	-477.9
3.808e-06	-486.2		2.688e-06	-477.7
3.806e-06	-486		2.679e-06	-477.6
3.803e-06	-485.9		2.67e-06	-477.4
3.796e-06	-485.7		2.664e-06	-477.2
3.793e-06	-485.6		2.66e-06	-477.1
3.787e-06	-485.5		2.65e-06	-476.9
3.779e-06	-485.2		2.642e-06	-476.7
3.77e-06	-485		2.641e-06	-476.6
3.763e-06	-484.8		2.631e-06	-476.4
3.749e-06	-484.6		2.627e-06	-476.2
3.74e-06	-484.5		2.622e-06	-476.1
3.73e-06	-484.3		2.617e-06	-475.9
3.723e-06	-484.1		2.609e-06	-475.7
3.715e-06	-484		2.606e-06	-475.6
3.708e-06	-483.9		2.6e-06	-475.4
3.697e-06	-483.8		2.595e-06	-475.2
3.691e-06	-483.5		2.592e-06	-475.1
3.687e-06	-483.4		2.583e-06	-474.9
3.675e-06	-483.1		2.581e-06	-474.7
3.667e-06	-483		2.579e-06	-474.6
3.662e-06	-482.8		2.565e-06	-474.4
3.651e-06	-482.7		2.562e-06	-474.2
3.647e-06	-482.5		2.561e-06	-474.1
3.643e-06	-482.4		2.555e-06	-473.9
3.638e-06	-482.3		2.55e-06	-473.8
3.635e-06	-482		2.548e-06	-473.6
3.631e-06	-481.9		2.54e-06	-473.4
3.621e-06	-481.6		2.54e-06	-473.3
3.613e-06	-481.5		2.537e-06	-473.1
3.607e-06	-481.3		2.532e-06	-472.9
3.595e-06	-481.2		2.524e-06	-472.8
3.592e-06	-481		2.519e-06	-472.6
3.586e-06	-480.9		2.511e-06	-472.4
3.578e-06	-480.7		2.505e-06	-472.3
3.574e-06	-480.6		2.502e-06	-472.1
3.568e-06	-480.4		2.493e-06	-471.9
3.558e-06	-480.2		2.489e-06	-471.8
3.553e-06	-480		2.482e-06	-471.6
3.546e-06	-479.8		2.475e-06	-471.4
3.538e-06	-479.7		2.466e-06	-471.3
3.534e-06	-479.5		2.464e-06	-471.1
3.528e-06	-479.4		2.459e-06	-470.9
3.519e-06	-479.2		2.454e-06	-470.8
3.513e-06	-479.1		2.452e-06	-470.6
3.51e-06	-478.9		2.45e-06	-470.5
3.499e-06	-478.7		2.443e-06	-470.3
3.495e-06	-478.5		2.443e-06	-470.1
3.489e-06	-478.3		2.438e-06	-469.9
3.483e-06	-478.2		2.432e-06	-469.8
3.479e-06	-478		2.429e-06	-469.6
3.474e-06	-477.9		2.434e-06	-469.5
3.463e-06	-477.7		2.427e-06	-469.3
3.458e-06	-477.5		2.427e-06	-469.1
3.451e-06	-477.4		2.425e-06	-469
3.44e-06	-477.2		2.424e-06	-468.7
3.435e-06	-477		2.42e-06	-468.6
3.424e-06	-476.9		2.416e-06	-468.5
3.412e-06	-476.7		2.408e-06	-468.3
3.405e-06	-476.5		2.4e-06	-468.1
3.399e-06	-476.4		2.398e-06	-468
3.386e-06	-476.2		2.387e-06	-467.8
3.381e-06	-476		2.381e-06	-467.6
3.371e-06	-475.9		2.375e-06	-467.5
3.359e-06	-475.7		2.367e-06	-467.3
3.35e-06	-475.5		2.362e-06	-467.1
3.341e-06	-475.4		2.358e-06	-467
3.328e-06	-475.2		2.344e-06	-466.8
3.32e-06	-475		2.337e-06	-466.6
3.311e-06	-474.9		2.329e-06	-466.5
3.302e-06	-474.7		2.323e-06	-466.3
3.295e-06	-474.5		2.32e-06	-466.1
3.286e-06	-474.4		2.315e-06	-466
3.279e-06	-474.2		2.306e-06	-465.8
3.273e-06	-474		2.304e-06	-465.6
3.269e-06	-473.9		2.296e-06	-465.5
3.26e-06	-473.7		2.283e-06	-465.3
3.257e-06	-473.5		2.281e-06	-465.1
3.253e-06	-473.4		2.277e-06	-465
3.244e-06	-473.2		2.267e-06	-464.8
3.239e-06	-473.1		2.264e-06	-464.6
3.233e-06	-472.9		2.258e-06	-464.5
3.229e-06	-472.8		2.252e-06	-464.3
3.222e-06	-472.7		2.253e-06	-464.1
3.216e-06	-472.7		2.247e-06	-464
3.212e-06	-472.7		2.238e-06	-463.8
3.202e-06	-472.1		2.234e-06	-463.6
3.198e-06	-471.8		2.232e-06	-463.5
3.192e-06	-471.7		2.227e-06	-463.3
3.182e-06	-471.5		2.223e-06	-463.1
3.179e-06	-471.4		2.22e-06	-463
3.174e-06	-471.2		2.209e-06	-462.8
3.165e-06	-471.1		2.206e-06	-462.6
3.158e-06	-471.1		2.202e-06	-462.5
3.15e-06	-471.1		2.192e-06	-462.3
3.135e-06	-470.6		2.189e-06	-462.1
3.128e-06	-470.4		2.185e-06	-462
3.119e-06	-470.2		2.18e-06	-461.8
3.107e-06	-470		2.176e-06	-461.6
3.099e-06	-469.9		2.173e-06	-461.5
3.093e-06	-469.7		2.165e-06	-461.3
3.083e-06	-469.6		2.162e-06	-461.1
3.077e-06	-469.5		2.161e-06	-461
3.072e-06	-469.5		2.158e-06	-460.8
3.064e-06	-469.1		2.156e-06	-460.7
3.06e-06	-468.9		2.156e-06	-460.5
3.054e-06	-468.7		2.15e-06	-460.3
3.045e-06	-468.5		2.144e-06	-460.2
3.044e-06	-468.4		2.138e-06	-460
3.039e-06	-468.2		2.126e-06	-459.8
3.029e-06	-468		2.119e-06	-459.7
3.025e-06	-467.9		2.112e-06	-459.5
3.018e-06	-467.9		2.107e-06	-459.3
3.01e-06	-467.6		2.1e-06	-459.2
3.006e-06	-467.4		2.096e-06	-459
3.003e-06	-467.2		2.087e-06	-458.8
2.995e-06	-467		2.083e-06	-458.7
2.993e-06	-466.9		2.081e-06	-458.5
2.989e-06	-466.7		2.076e-06	-458.3
2.981e-06	-466.5		2.076e-06	-458.2
2.976e-06	-466.4		2.07e-06	-458
2.97e-06	-466.3		2.061e-06	-457.8
2.957e-06	-466.3		2.057e-06	-457.7
2.954e-06	-466		2.054e-06	-457.5
2.949e-06	-465.7		2.049e-06	-457.3
2.942e-06	-465.5		2.05e-06	-457.2
2.938e-06	-465.4		2.044e-06	-457
2.935e-06	-465.2		2.037e-06	-456.8
2.924e-06	-465		2.031e-06	-456.7
2.925e-06	-464.9		2.033e-06	-456.5
2.919e-06	-464.8		2.02e-06	-456.3
2.909e-06	-464.7		2.017e-06	-456.2
2.908e-06	-464.5		2.012e-06	-456
2.905e-06	-464.2		2.004e-06	-455.8
2.893e-06	-464		1.997e-06	-455.7
2.89e-06	-463.9		1.997e-06	-455.5
2.887e-06	-463.7		1.987e-06	-455.3
2.878e-06	-463.5		1.983e-06	-455.2
2.874e-06	-463.4		1.979e-06	-455
2.869e-06	-463.2		1.969e-06	-454.8
2.861e-06	-463.1		1.967e-06	-454.7
2.857e-06	-463.1		1.966e-06	-454.5
2.847e-06	-462.8		1.955e-06	-454.3
2.832e-06	-462.5		1.951e-06	-454.2
2.822e-06	-462.4		1.949e-06	-454
2.814e-06	-462.2		1.949e-06	-453.9
2.795e-06	-462		1.938e-06	-453.7
2.785e-06	-461.9		1.934e-06	-453.5
2.776e-06	-461.7		1.933e-06	-453.4
2.759e-06	-461.6		1.928e-06	-453.2
2.753e-06	-461.5		1.923e-06	-453
2.743e-06	-461.4		1.925e-06	-452.9
2.729e-06	-461.1		1.916e-06	-452.7
2.723e-06	-460.9		1.915e-06	-452.5
2.715e-06	-460.7		1.913e-06	-452.4
2.704e-06	-460.6		1.907e-06	-452.2
2.698e-06	-460.4		1.902e-06	-452
2.69e-06	-460.3		1.899e-06	-451.9
2.681e-06	-460.1		1.894e-06	-451.7
2.68e-06	-460		1.888e-06	-451.5
2.669e-06	-459.9		1.885e-06	-451.4
2.664e-06	-459.7		1.877e-06	-451.2
2.656e-06	-459.4		1.871e-06	-451
2.649e-06	-459.3		1.868e-06	-450.9
2.637e-06	-459		1.862e-06	-450.7
2.631e-06	-458.9		1.855e-06	-450.5
2.62e-06	-458.8		1.851e-06	-450.4
2.608e-06	-458.6		1.846e-06	-450.2
2.599e-06	-458.4		1.846e-06	-450
2.588e-06	-458.3		1.845e-06	-449.9
2.578e-06	-458.2		1.84e-06	-449.7
2.569e-06	-457.9		1.837e-06	-449.5
2.563e-06	-457.8		1.835e-06	-449.4
2.552e-06	-457.6		1.827e-06	-449.2
2.547e-06	-457.4		1.824e-06	-449
2.54e-06	-457.3		1.823e-06	-448.9
2.532e-06	-457.1		1.816e-06	-448.7
2.528e-06	-456.9		1.813e-06	-448.5
2.524e-06	-456.8		1.806e-06	-448.4
2.515e-06	-456.7		1.8e-06	-448.2
2.513e-06	-456.5		1.796e-06	-448
2.51e-06	-456.3		1.789e-06	-447.9
2.503e-06	-456.1		1.783e-06	-447.7
2.495e-06	-455.9		1.779e-06	-447.5
2.49e-06	-455.8		1.773e-06	-447.4
2.488e-06	-455.6		1.767e-06	-447.2
2.478e-06	-455.4		1.768e-06	-447
2.469e-06	-455.3		1.766e-06	-446.9
2.462e-06	-455.2		1.762e-06	-446.7
2.452e-06	-455		1.76e-06	-446.5
2.446e-06	-454.8		1.758e-06	-446.4
2.437e-06	-454.6		1.753e-06	-446.2
2.421e-06	-454.4		1.749e-06	-446
2.41e-06	-454.3		1.747e-06	-445.9
2.398e-06	-454.1		1.743e-06	-445.7
2.381e-06	-453.9		1.74e-06	-445.5
2.37e-06	-453.8		1.738e-06	-445.4
2.359e-06	-453.6		1.733e-06	-445.2
2.346e-06	-453.5		1.73e-06	-445
2.336e-06	-453.3		1.73e-06	-444.9
2.331e-06	-453.1		1.722e-06	-444.7
2.316e-06	-452.9		1.722e-06	-444.6
2.319e-06	-452.8		1.721e-06	-444.4
2.313e-06	-452.6		1.715e-06	-444.2
2.307e-06	-452.4		1.716e-06	-444
2.301e-06	-452.3		1.714e-06	-443.9
2.294e-06	-452.1		1.71e-06	-443.7
2.281e-06	-452		1.708e-06	-443.5
2.277e-06	-451.8		1.704e-06	-443.4
2.268e-06	-451.6		1.697e-06	-443.2
2.259e-06	-451.4		1.695e-06	-443
2.255e-06	-451.3		1.69e-06	-442.9
2.252e-06	-451.1		1.687e-06	-442.7
2.245e-06	-450.9		1.683e-06	-442.5
2.242e-06	-450.8		1.68e-06	-442.4
2.237e-06	-450.6		1.674e-06	-442.2
2.232e-06	-450.4		1.673e-06	-442
2.228e-06	-450.3		1.672e-06	-441.9
2.224e-06	-450.2		1.664e-06	-441.7
2.214e-06	-449.9		1.659e-06	-441.5
2.208e-06	-449.8		1.652e-06	-441.4
2.202e-06	-449.6		1.641e-06	-441.2
2.195e-06	-449.4		1.637e-06	-441
2.189e-06	-449.3		1.63e-06	-440.9
2.181e-06	-449.1		1.621e-06	-440.7
2.171e-06	-448.9		1.616e-06	-440.5
2.163e-06	-448.8		1.614e-06	-440.4
2.157e-06	-448.7		1.604e-06	-440.2
2.151e-06	-448.4		1.6e-06	-440
2.148e-06	-448.3		1.592e-06	-439.9
2.144e-06	-448.1		1.585e-06	-439.7
2.139e-06	-447.9		1.582e-06	-439.5
2.137e-06	-447.8		1.58e-06	-439.4
2.137e-06	-447.7		1.571e-06	-439.2
2.13e-06	-447.5		1.571e-06	-439
2.129e-06	-447.3		1.568e-06	-438.9
2.128e-06	-447.2		1.565e-06	-438.7
2.12e-06	-447.1		1.563e-06	-438.6
2.119e-06	-447.1		1.562e-06	-438.4
2.117e-06	-447.1		1.556e-06	-438.2
2.112e-06	-446.5		1.556e-06	-438
2.113e-06	-446.3		1.556e-06	-437.9
2.115e-06	-446.1		1.552e-06	-437.7
2.107e-06	-446		1.548e-06	-437.5
2.108e-06	-445.8		1.546e-06	-437.4
2.105e-06	-445.6		1.542e-06	-437.2
2.095e-06	-445.5		1.537e-06	-437
2.089e-06	-445.5		1.538e-06	-436.9
2.081e-06	-445.5		1.537e-06	-436.7
2.071e-06	-445		1.531e-06	-436.5
2.066e-06	-444.8		1.528e-06	-436.4
2.063e-06	-444.6		1.528e-06	-436.2
2.055e-06	-444.5		1.52e-06	-436
2.055e-06	-444.3		1.519e-06	-435.9
2.055e-06	-444.2		1.515e-06	-435.8
2.049e-06	-444		1.507e-06	-435.5
2.051e-06	-443.9		1.501e-06	-435.4
2.05e-06	-443.9		1.495e-06	-435.3
2.047e-06	-443.7		1.491e-06	-435.1
2.046e-06	-443.3		1.488e-06	-434.9
2.044e-06	-443.1		1.486e-06	-434.8
2.036e-06	-442.9		1.479e-06	-434.6
2.036e-06	-442.8		1.474e-06	-434.4
2.034e-06	-442.7		1.471e-06	-434.3
2.024e-06	-442.5		1.465e-06	-434.1
2.023e-06	-442.4		1.463e-06	-433.9
2.017e-06	-442.3		1.458e-06	-433.8
2.01e-06	-442.2		1.45e-06	-433.6
2.007e-06	-441.8		1.444e-06	-433.4
2.004e-06	-441.6		1.442e-06	-433.3
1.997e-06	-441.4		1.437e-06	-433.1
1.997e-06	-441.3		1.438e-06	-432.9
1.996e-06	-441.2		1.437e-06	-432.8
1.99e-06	-441		1.433e-06	-432.6
1.986e-06	-440.8		1.433e-06	-432.4
1.978e-06	-440.7		1.428e-06	-432.3
1.967e-06	-440.7		1.422e-06	-432.1
1.962e-06	-440.4		1.419e-06	-431.9
1.95e-06	-440.2		1.413e-06	-431.8
1.944e-06	-439.9		1.409e-06	-431.6
1.943e-06	-439.8		1.407e-06	-431.4
1.939e-06	-439.7		1.403e-06	-431.3
1.933e-06	-439.5		1.396e-06	-431.1
1.922e-06	-439.3		1.393e-06	-430.9
1.913e-06	-439.2		1.39e-06	-430.8
1.906e-06	-439.1		1.385e-06	-430.6
1.899e-06	-439		1.382e-06	-430.4
1.895e-06	-438.7		1.377e-06	-430.3
1.895e-06	-438.5		1.369e-06	-430.1
1.887e-06	-438.3		1.366e-06	-429.9
1.887e-06	-438.1		1.362e-06	-429.8
1.886e-06	-438		1.356e-06	-429.6
1.879e-06	-437.8		1.35e-06	-429.4
1.881e-06	-437.7		1.344e-06	-429.3
1.878e-06	-437.6		1.336e-06	-429.1
1.873e-06	-437.5		1.332e-06	-428.9
1.872e-06	-437.3		1.332e-06	-428.8
1.872e-06	-437		1.326e-06	-428.6
1.867e-06	-436.8		1.325e-06	-428.4
1.864e-06	-436.7		1.317e-06	-428.3
1.862e-06	-436.5		1.31e-06	-428.1
1.855e-06	-436.3		1.31e-06	-427.9
1.851e-06	-436.2		1.306e-06	-427.8
1.848e-06	-436		1.305e-06	-427.6
1.838e-06	-435.9		1.303e-06	-427.4
1.83e-06	-435.9		1.301e-06	-427.3
1.819e-06	-435.6		1.3e-06	-427.1
1.805e-06	-435.3		1.295e-06	-426.9
1.796e-06	-435.1		1.294e-06	-426.8
1.788e-06	-435		1.285e-06	-426.6
1.773e-06	-434.8		1.283e-06	-426.4
1.766e-06	-434.7		1.28e-06	-426.3
1.76e-06	-434.5		1.274e-06	-426.1
1.752e-06	-434.4		1.273e-06	-425.9
1.747e-06	-434.3		1.267e-06	-425.8
1.744e-06	-434.1		1.259e-06	-425.6
1.739e-06	-433.8		1.255e-06	-425.4
1.732e-06	-433.7		1.254e-06	-425.3
1.728e-06	-433.5		1.248e-06	-425.1
1.721e-06	-433.3		1.248e-06	-424.9
1.719e-06	-433.2		1.245e-06	-424.8
1.718e-06	-433		1.239e-06	-424.6
1.715e-06	-432.8		1.236e-06	-424.4
1.717e-06	-432.7		1.237e-06	-424.3
1.717e-06	-432.7		1.233e-06	-424.1
1.716e-06	-432.3		1.231e-06	-423.9
1.718e-06	-432.2		1.231e-06	-423.8
1.714e-06	-432		1.222e-06	-423.6
1.702e-06	-431.8		1.222e-06	-423.4
1.695e-06	-431.7		1.214e-06	-423.3
1.691e-06	-431.5		1.214e-06	-423.1
1.682e-06	-431.3		1.213e-06	-422.9
1.677e-06	-431.2		1.211e-06	-422.8
1.671e-06	-431.1		1.2e-06	-422.6
1.662e-06	-430.9		1.196e-06	-422.4
1.658e-06	-430.7		1.195e-06	-422.3
1.656e-06	-430.5		1.185e-06	-422.1
1.647e-06	-430.3		1.184e-06	-421.9
1.642e-06	-430.2		1.181e-06	-421.8
1.638e-06	-430		1.176e-06	-421.6
1.629e-06	-429.8		1.175e-06	-421.4
1.626e-06	-429.7		1.172e-06	-421.3
1.62e-06	-429.6		1.168e-06	-421.1
1.614e-06	-429.4		1.167e-06	-421
1.613e-06	-429.2		1.164e-06	-420.8
1.608e-06	-429		1.163e-06	-420.6
1.6e-06	-428.8		1.16e-06	-420.4
1.595e-06	-428.7		1.159e-06	-420.3
1.594e-06	-428.5		1.157e-06	-420.2
1.59e-06	-428.3		1.155e-06	-419.9
1.589e-06	-428.2		1.155e-06	-419.8
1.591e-06	-428		1.153e-06	-419.6
1.588e-06	-427.9		1.149e-06	-419.4
1.588e-06	-427.7		1.147e-06	-419.3
1.59e-06	-427.5		1.145e-06	-419.1
1.589e-06	-427.3		1.138e-06	-419
1.592e-06	-427.2		1.136e-06	-418.8
1.594e-06	-427		1.133e-06	-418.6
1.592e-06	-426.8		1.128e-06	-418.4
1.595e-06	-426.7		1.127e-06	-418.3
1.596e-06	-426.5		1.127e-06	-418.1
1.592e-06	-426.3		1.125e-06	-417.9
1.591e-06	-426.2		1.127e-06	-417.8
1.59e-06	-426		1.126e-06	-417.6
1.584e-06	-425.8		1.123e-06	-417.4
1.583e-06	-425.7		1.123e-06	-417.3
1.578e-06	-425.5		1.121e-06	-417.1
1.57e-06	-425.3		1.114e-06	-416.9
1.566e-06	-425.2		1.114e-06	-416.8
1.563e-06	-425		1.111e-06	-416.6
1.557e-06	-424.8		1.107e-06	-416.4
1.555e-06	-424.7		1.103e-06	-416.3
1.554e-06	-424.5		1.1e-06	-416.2
1.55e-06	-424.3		1.094e-06	-415.9
1.549e-06	-424.2		1.093e-06	-415.8
1.546e-06	-424		1.088e-06	-415.6
1.539e-06	-423.8		1.084e-06	-415.4
1.535e-06	-423.7		1.08e-06	-415.3
1.53e-06	-423.5		1.076e-06	-415.1
1.521e-06	-423.3		1.068e-06	-414.9
1.517e-06	-423.2		1.068e-06	-414.8
1.512e-06	-423.1		1.064e-06	-414.6
1.508e-06	-422.9		1.055e-06	-414.4
1.497e-06	-422.7		1.052e-06	-414.3
1.491e-06	-422.5		1.048e-06	-414.1
1.484e-06	-422.4		1.042e-06	-413.9
1.475e-06	-422.2		1.037e-06	-413.8
1.47e-06	-422.1		1.032e-06	-413.6
1.465e-06	-421.9		1.029e-06	-413.4
1.452e-06	-421.7		1.027e-06	-413.3
1.444e-06	-421.6		1.024e-06	-413.1
1.436e-06	-421.5		1.02e-06	-412.9
1.431e-06	-421.5		1.017e-06	-412.8
1.429e-06	-421.5		1.014e-06	-412.6
1.429e-06	-421		1.012e-06	-412.4
1.424e-06	-420.6		1.01e-06	-412.3
1.427e-06	-420.5		1.007e-06	-412.1
1.426e-06	-420.4		1.003e-06	-411.9
1.423e-06	-420.2		1.002e-06	-411.8
1.423e-06	-420		1.001e-06	-411.6
1.425e-06	-420		9.935e-07	-411.4
1.419e-06	-419.9		9.921e-07	-411.3
1.417e-06	-419.9		9.886e-07	-411.1
1.412e-06	-419.6		9.82e-07	-410.9
1.404e-06	-419.2		9.83e-07	-410.8
1.396e-06	-419		9.767e-07	-410.6
1.387e-06	-418.9		9.713e-07	-410.4
1.379e-06	-418.7		9.708e-07	-410.3
1.374e-06	-418.6		9.651e-07	-410.1
1.371e-06	-418.4		9.596e-07	-409.9
1.368e-06	-418.3		9.545e-07	-409.8
1.368e-06	-418.3		9.548e-07	-409.6
1.368e-06	-418.2		9.486e-07	-409.4
1.361e-06	-417.7		9.469e-07	-409.3
1.356e-06	-417.5		9.44e-07	-409.1
1.351e-06	-417.4		9.398e-07	-408.9
1.344e-06	-417.2		9.397e-07	-408.8
1.342e-06	-417		9.355e-07	-408.6
1.338e-06	-416.9		9.35e-07	-408.4
1.334e-06	-416.7		9.346e-07	-408.3
1.335e-06	-416.7		9.304e-07	-408.1
1.332e-06	-416.6		9.265e-07	-407.9
1.325e-06	-416.2		9.273e-07	-407.8
1.326e-06	-416		9.266e-07	-407.6
1.322e-06	-415.9		9.212e-07	-407.4
1.315e-06	-415.7		9.197e-07	-407.3
1.314e-06	-415.5		9.164e-07	-407.1
1.312e-06	-415.4		9.102e-07	-406.9
1.306e-06	-415.2		9.069e-07	-406.8
1.306e-06	-415.1		9.05e-07	-406.6
1.299e-06	-415.1		8.973e-07	-406.4
1.29e-06	-414.8		8.963e-07	-406.3
1.287e-06	-414.5		8.951e-07	-406.1
1.285e-06	-414.4		8.908e-07	-405.9
1.277e-06	-414.2		8.892e-07	-405.8
1.273e-06	-414.1		8.917e-07	-405.6
1.27e-06	-413.9		8.837e-07	-405.4
1.263e-06	-413.7		8.825e-07	-405.3
1.261e-06	-413.6		8.782e-07	-405.1
1.257e-06	-413.5		8.738e-07	-404.9
1.248e-06	-413.4		8.696e-07	-404.8
1.247e-06	-413.1		8.645e-07	-404.6
1.242e-06	-412.9		8.579e-07	-404.4
1.238e-06	-412.7		8.592e-07	-404.3
1.235e-06	-412.6		8.542e-07	-404.1
1.233e-06	-412.4		8.526e-07	-404
1.225e-06	-412.2		8.485e-07	-403.8
1.225e-06	-412.1		8.465e-07	-403.6
1.22e-06	-412		8.465e-07	-403.5
1.213e-06	-411.9		8.404e-07	-403.3
1.21e-06	-411.6		8.424e-07	-403.1
1.208e-06	-411.4		8.384e-07	-403
1.198e-06	-411.2		8.367e-07	-402.8
1.198e-06	-411		8.346e-07	-402.6
1.195e-06	-410.9		8.325e-07	-402.5
1.187e-06	-410.7		8.279e-07	-402.3
1.184e-06	-410.6		8.262e-07	-402.1
1.182e-06	-410.4		8.239e-07	-402
1.176e-06	-410.3		8.195e-07	-401.8
1.172e-06	-410.2		8.183e-07	-401.6
1.172e-06	-409.9		8.17e-07	-401.5
1.165e-06	-409.7		8.108e-07	-401.3
1.165e-06	-409.5		8.12e-07	-401.1
1.164e-06	-409.4		8.093e-07	-401
1.157e-06	-409.2		8.05e-07	-400.8
1.153e-06	-409.1		8.006e-07	-400.6
1.151e-06	-408.9		7.992e-07	-400.5
1.141e-06	-408.8		7.981e-07	-400.3
1.136e-06	-408.7		7.95e-07	-400.1
1.131e-06	-408.6		7.919e-07	-400
1.125e-06	-408.2		7.861e-07	-399.8
1.119e-06	-408.1		7.809e-07	-399.6
1.114e-06	-407.9		7.769e-07	-399.5
1.107e-06	-407.7		7.726e-07	-399.3
1.101e-06	-407.6		7.71e-07	-399.1
1.092e-06	-407.4		7.674e-07	-399
1.08e-06	-407.2		7.654e-07	-398.8
1.074e-06	-407.2		7.648e-07	-398.6
1.066e-06	-407.1		7.602e-07	-398.5
1.053e-06	-406.8		7.558e-07	-398.3
1.045e-06	-406.6		7.547e-07	-398.1
1.038e-06	-406.4		7.495e-07	-398
1.031e-06	-406.2		7.43e-07	-397.8
1.024e-06	-406.1		7.432e-07	-397.6
1.019e-06	-405.9		7.397e-07	-397.5
1.013e-06	-405.8		7.34e-07	-397.3
1.005e-06	-405.6		7.298e-07	-397.1
1.002e-06	-405.5		7.271e-07	-397
9.941e-07	-405.3		7.205e-07	-396.8
9.902e-07	-405.1		7.21e-07	-396.6
9.872e-07	-404.9		7.158e-07	-396.5
9.835e-07	-404.8		7.119e-07	-396.3
9.814e-07	-404.6		7.128e-07	-396.1
9.802e-07	-404.4		7.155e-07	-396
9.788e-07	-404.3		7.088e-07	-395.8
9.731e-07	-404.1		7.104e-07	-395.6
9.694e-07	-404		7.111e-07	-395.5
9.642e-07	-403.9		7.062e-07	-395.3
9.529e-07	-403.6		7.052e-07	-395.1
9.447e-07	-403.4		7.07e-07	-395
9.362e-07	-403.3		7.026e-07	-394.8
9.278e-07	-403.1		6.997e-07	-394.6
9.249e-07	-402.9		6.949e-07	-394.5
9.195e-07	-402.8		6.934e-07	-394.3
9.126e-07	-402.6		6.893e-07	-394.1
9.102e-07	-402.4		6.872e-07	-394
9.085e-07	-402.3		6.822e-07	-393.8
9.023e-07	-402.1		6.806e-07	-393.6
8.999e-07	-401.9		6.803e-07	-393.5
8.969e-07	-401.8		6.774e-07	-393.3
8.893e-07	-401.6		6.774e-07	-393.1
8.915e-07	-401.4		6.787e-07	-393
8.89e-07	-401.3		6.712e-07	-392.8
8.84e-07	-401.1		6.698e-07	-392.6
8.837e-07	-400.9		6.692e-07	-392.5
8.819e-07	-400.8		6.669e-07	-392.3
8.756e-07	-400.6		6.677e-07	-392.1
8.721e-07	-400.4		6.656e-07	-392
8.692e-07	-400.3		6.611e-07	-391.8
8.596e-07	-400.1		6.574e-07	-391.6
8.574e-07	-399.9		6.542e-07	-391.5
8.56e-07	-399.8		6.476e-07	-391.3
8.476e-07	-399.6		6.465e-07	-391.1
8.434e-07	-399.4		6.439e-07	-391
8.392e-07	-399.2		6.404e-07	-390.8
8.29e-07	-399.1		6.386e-07	-390.6
8.267e-07	-398.9		6.402e-07	-390.5
8.234e-07	-398.7		6.34e-07	-390.3
8.203e-07	-398.6		6.339e-07	-390.1
8.16e-07	-398.4		6.33e-07	-390
8.147e-07	-398.3		6.296e-07	-389.8
8.088e-07	-398.1		6.263e-07	-389.6
8.07e-07	-397.9		6.265e-07	-389.5
8.066e-07	-397.8		6.201e-07	-389.3
7.985e-07	-397.6		6.203e-07	-389.1
7.993e-07	-397.5		6.188e-07	-389
8.009e-07	-397.3		6.156e-07	-388.8
7.951e-07	-397.1		6.134e-07	-388.6
7.955e-07	-396.9		6.133e-07	-388.5
7.938e-07	-396.8		6.06e-07	-388.3
7.876e-07	-396.6		6.043e-07	-388.1
7.837e-07	-396.5		6.011e-07	-388
7.804e-07	-396.3		5.947e-07	-387.8
7.731e-07	-396.1		5.931e-07	-387.6
7.725e-07	-396		5.912e-07	-387.5
7.7e-07	-395.9		5.918e-07	-387.3
7.645e-07	-395.9		5.852e-07	-387.1
7.664e-07	-395.9		5.844e-07	-387
7.654e-07	-395.4		5.812e-07	-386.8
7.609e-07	-395.1		5.762e-07	-386.6
7.62e-07	-394.9		5.75e-07	-386.5
7.609e-07	-394.8		5.716e-07	-386.3
7.558e-07	-394.6		5.673e-07	-386.1
7.547e-07	-394.4		5.658e-07	-386
7.506e-07	-394.4		5.611e-07	-385.8
7.463e-07	-394.3		5.544e-07	-385.6
7.454e-07	-394.3		5.543e-07	-385.5
7.442e-07	-394		5.496e-07	-385.3
7.375e-07	-393.6		5.443e-07	-385.1
7.346e-07	-393.4		5.442e-07	-385
7.303e-07	-393.3		5.43e-07	-384.8
7.216e-07	-393.1		5.389e-07	-384.6
7.174e-07	-393		5.385e-07	-384.5
7.13e-07	-392.8		5.395e-07	-384.3
7.048e-07	-392.7		5.358e-07	-384.2
7.019e-07	-392.7		5.339e-07	-384
6.986e-07	-392.7		5.315e-07	-383.9
6.913e-07	-392.1		5.249e-07	-383.7
6.9e-07	-391.9		5.266e-07	-383.5
6.861e-07	-391.8		5.21e-07	-383.4
6.777e-07	-391.6		5.16e-07	-383.2
6.764e-07	-391.4		5.143e-07	-383
6.733e-07	-391.3		5.146e-07	-382.9
6.642e-07	-391.2		5.096e-07	-382.7
6.553e-07	-391.1		5.097e-07	-382.5
6.453e-07	-391		5.101e-07	-382.3
6.295e-07	-390.6		5.068e-07	-382.2
6.191e-07	-390.4		5.091e-07	-382
6.12e-07	-390.3		5.08e-07	-381.9
6.009e-07	-390.1		5.028e-07	-381.7
5.953e-07	-389.9		5.048e-07	-381.5
5.925e-07	-389.8		5.067e-07	-381.4
5.914e-07	-389.6		5.024e-07	-381.2
5.873e-07	-389.5		5.034e-07	-381
5.872e-07	-389.5		5.008e-07	-380.9
5.837e-07	-389.2		4.925e-07	-380.7
5.796e-07	-388.9		4.89e-07	-380.5
5.805e-07	-388.8		4.882e-07	-380.3
5.799e-07	-388.6		4.828e-07	-380.2
5.746e-07	-388.4		4.77e-07	-379.8
5.763e-07	-388.3		4.779e-07	-379.6
5.758e-07	-388.1		4.713e-07	-379.4
5.72e-07	-388		4.693e-07	-379.3
5.733e-07	-387.9		4.647e-07	-379.1
5.749e-07	-387.9		4.616e-07	-379
5.74e-07	-387.5		4.598e-07	-378.8
5.745e-07	-387.3		4.573e-07	-378.7
5.782e-07	-387.1		4.52e-07	-378.5
5.79e-07	-386.9		4.485e-07	-378.3
5.811e-07	-386.8		4.45e-07	-378.2
5.83e-07	-386.7		4.406e-07	-378
5.795e-07	-386.4		4.418e-07	-377.8
5.796e-07	-386.4		4.378e-07	-377.7
5.799e-07	-386.3		4.368e-07	-377.5
5.749e-07	-386		4.34e-07	-377.3
5.742e-07	-385.8		4.349e-07	-377.2
5.735e-07	-385.6		4.317e-07	-377
5.691e-07	-385.4		4.299e-07	-376.8
5.681e-07	-385.3		4.286e-07	-376.7
5.658e-07	-385.1		4.236e-07	-376.5
5.611e-07	-384.9		4.231e-07	-376.3
5.587e-07	-384.8		4.209e-07	-376.2
5.522e-07	-384.7		4.194e-07	-376
5.438e-07	-384.6		4.179e-07	-375.8
5.376e-07	-384.3		4.184e-07	-375.7
5.313e-07	-384.1		4.143e-07	-375.5
5.209e-07	-383.9		4.13e-07	-375.3
5.158e-07	-383.8		4.109e-07	-375.2
5.135e-07	-383.6		4.072e-07	-375
5.036e-07	-383.5		4.041e-07	-374.8
5.033e-07	-383.3		4.034e-07	-374.7
5.023e-07	-383.2		3.951e-07	-374.5
4.983e-07	-383.1		3.947e-07	-374.3
4.969e-07	-383		3.93e-07	-374.2
4.962e-07	-382.7		3.902e-07	-374
4.885e-07	-382.4		3.897e-07	-373.8
4.873e-07	-382.3		3.88e-07	-373.7
4.816e-07	-382.1		3.832e-07	-373.5
4.689e-07	-381.7		3.838e-07	-373.3
4.712e-07	-381.6		3.814e-07	-373.2
4.717e-07	-381.5		3.769e-07	-373
4.695e-07	-381.3		3.767e-07	-372.8
4.693e-07	-381.1		3.745e-07	-372.7
4.682e-07	-380.9		3.699e-07	-372.5
4.659e-07	-380.7		3.694e-07	-372.3
4.646e-07	-380.6		3.683e-07	-372.2
4.64e-07	-380.4		3.651e-07	-372
4.582e-07	-380.2		3.646e-07	-371.8
4.557e-07	-380.1		3.655e-07	-371.7
4.532e-07	-380		3.603e-07	-371.5
4.48e-07	-379.9		3.596e-07	-371.4
4.439e-07	-379.6		3.575e-07	-371.2
4.378e-07	-379.4		3.496e-07	-371
4.285e-07	-379.2		3.503e-07	-370.9
4.273e-07	-379.1		3.497e-07	-370.7
4.228e-07	-378.9		3.476e-07	-370.6
4.155e-07	-378.8		3.451e-07	-370.4
4.14e-07	-378.6		3.454e-07	-370.2
4.147e-07	-378.5		3.448e-07	-370.1
4.119e-07	-378.3		3.404e-07	-369.9
4.13e-07	-378.2		3.416e-07	-369.7
4.138e-07	-378		3.379e-07	-369.6
4.023e-07	-377.7		3.379e-07	-369.4
4.122e-07	-377.6		3.382e-07	-369.2
4.15e-07	-377.4		3.404e-07	-369.1
4.169e-07	-377.3		3.357e-07	-368.9
4.126e-07	-377.1		3.314e-07	-368.7
4.089e-07	-377		3.311e-07	-368.6
4.056e-07	-376.8		3.28e-07	-368.4
4.056e-07	-376.7		3.261e-07	-368.2
4.027e-07	-376.5		3.219e-07	-368.1
3.981e-07	-376.3		3.165e-07	-367.9
3.966e-07	-376.1		3.134e-07	-367.7
3.919e-07	-376		3.074e-07	-367.6
3.847e-07	-375.8		3.03e-07	-367.4
3.823e-07	-375.6		3.011e-07	-367.2
3.687e-07	-375.5		2.991e-07	-367.1
3.73e-07	-375.2		2.937e-07	-366.9
3.755e-07	-375.1		2.93e-07	-366.7
3.768e-07	-375		2.919e-07	-366.6
3.712e-07	-374.8		2.89e-07	-366.4
3.721e-07	-374.6		2.876e-07	-366.2
3.72e-07	-374.5		2.861e-07	-366.1
3.682e-07	-374.3		2.817e-07	-365.9
3.685e-07	-374.1		2.802e-07	-365.8
3.695e-07	-374		2.77e-07	-365.6
3.65e-07	-373.8		2.72e-07	-365.4
3.665e-07	-373.6		2.725e-07	-365.2
3.676e-07	-373.5		2.708e-07	-365.1
3.642e-07	-373.3		2.666e-07	-364.9
3.648e-07	-373.1		2.642e-07	-364.7
3.664e-07	-373		2.638e-07	-364.6
3.656e-07	-372.8		2.59e-07	-364.4
3.606e-07	-372.6		2.588e-07	-364.2
3.6e-07	-372.5		2.601e-07	-364.1
3.598e-07	-372.3		2.563e-07	-363.9
3.54e-07	-372.1		2.516e-07	-363.8
3.524e-07	-372		2.516e-07	-363.6
3.477e-07	-371.9		2.463e-07	-363.4
3.427e-07	-371.6		2.439e-07	-363.2
3.403e-07	-371.5		2.429e-07	-363.1
3.393e-07	-371.3		2.387e-07	-362.9
3.329e-07	-371.1		2.394e-07	-362.7
3.326e-07	-371		2.384e-07	-362.6
3.31e-07	-370.9		2.357e-07	-362.4
3.253e-07	-370.7		2.356e-07	-362.3
3.26e-07	-370.5		2.357e-07	-362.1
3.243e-07	-370.4		2.319e-07	-361.9
3.21e-07	-370.3		2.299e-07	-361.8
3.217e-07	-370.3		2.296e-07	-361.6
3.205e-07	-370.3		2.282e-07	-361.4
3.148e-07	-369.8		2.273e-07	-361.3
3.154e-07	-369.5		2.267e-07	-361.1
3.112e-07	-369.4		2.201e-07	-360.9
3.055e-07	-369.2		2.198e-07	-360.8
3.03e-07	-369		2.155e-07	-360.6
3.009e-07	-368.9		2.124e-07	-360.4
2.946e-07	-368.7		2.103e-07	-360.3
2.916e-07	-368.7		2.095e-07	-360.1
2.896e-07	-368.7		2.022e-07	-359.9
2.831e-07	-368.3		2.024e-07	-359.8
2.792e-07	-368		2.007e-07	-359.6
2.757e-07	-367.8		1.981e-07	-359.4
2.675e-07	-367.7		1.966e-07	-359.3
2.643e-07	-367.5		1.949e-07	-359.1
2.581e-07	-367.4		1.908e-07	-358.9
2.492e-07	-367.2		1.877e-07	-358.8
2.473e-07	-367.1		1.864e-07	-358.6
2.471e-07	-367.1		1.838e-07	-358.5
2.414e-07	-366.9		1.817e-07	-358.3
2.432e-07	-366.6		1.806e-07	-358.2
2.404e-07	-366.4		1.762e-07	-358
2.347e-07	-366.2		1.767e-07	-357.9
2.348e-07	-366		1.761e-07	-357.7
2.344e-07	-365.9		1.706e-07	-357.5
2.284e-07	-365.7		1.699e-07	-357.3
2.303e-07	-365.6		1.687e-07	-357.2
2.293e-07	-365.5		1.665e-07	-357
2.261e-07	-365.4		1.631e-07	-356.8
2.255e-07	-365.1		1.597e-07	-356.7
2.262e-07	-364.9		1.581e-07	-356.5
2.245e-07	-364.7		1.545e-07	-356.3
2.243e-07	-364.5		1.538e-07	-356.2
2.237e-07	-364.4		1.496e-07	-356
2.174e-07	-364.2		1.48e-07	-355.8
2.159e-07	-364		1.471e-07	-355.7
2.15e-07	-364		1.424e-07	-355.5
2.086e-07	-363.9		1.441e-07	-355.4
2.072e-07	-363.7		1.421e-07	-355.2
2.04e-07	-363.4		1.387e-07	-355
1.972e-07	-363.2		1.401e-07	-354.9
1.952e-07	-363		1.38e-07	-354.7
1.927e-07	-362.9		1.353e-07	-354.5
1.892e-07	-362.7		1.357e-07	-354.4
1.858e-07	-362.6		1.326e-07	-354.2
1.846e-07	-362.4		1.317e-07	-354.1
1.793e-07	-362.3		1.281e-07	-353.9
1.785e-07	-362.3		1.271e-07	-353.7
1.756e-07	-362		1.252e-07	-353.6
1.688e-07	-361.7		1.202e-07	-353.4
1.679e-07	-361.5		1.201e-07	-353.2
1.662e-07	-361.4		1.191e-07	-353.1
1.602e-07	-361.2		1.125e-07	-352.9
1.598e-07	-361.1		1.098e-07	-352.7
1.567e-07	-360.9		1.116e-07	-352.6
1.52e-07	-360.8		1.103e-07	-352.4
1.52e-07	-360.7		1.076e-07	-352.2
1.498e-07	-360.6		1.035e-07	-352.1
1.465e-07	-360.2		1.008e-07	-351.9
1.466e-07	-360.1		1.014e-07	-351.7
1.45e-07	-359.9		1.008e-07	-351.6
1.415e-07	-359.7		9.521e-08	-351.4
1.415e-07	-359.6		9.612e-08	-351.2
1.407e-07	-359.4		9.365e-08	-351.1
1.36e-07	-359.2		9.31e-08	-350.9
1.373e-07	-359.1		9.271e-08	-350.7
1.372e-07	-359.1		9.156e-08	-350.6
1.316e-07	-358.8		8.736e-08	-350.4
1.32e-07	-358.6		8.214e-08	-350.2
1.299e-07	-358.4		8.275e-08	-350.1
1.255e-07	-358.2		7.791e-08	-349.9
1.216e-07	-358.1		7.85e-08	-349.7
1.184e-07	-358		7.692e-08	-349.6
1.116e-07	-357.8		7.907e-08	-349.4
1.083e-07	-357.6		7.457e-08	-349.2
1.054e-07	-357.5		7.306e-08	-349.1
1.002e-07	-357.5		6.887e-08	-348.9
9.758e-08	-357.2		6.964e-08	-348.7
9.62e-08	-357		6.959e-08	-348.6
9.236e-08	-356.7		6.748e-08	-348.4
9.063e-08	-356.6		6.683e-08	-348.2
8.854e-08	-356.5		6.723e-08	-348.1
8.453e-08	-356.3		6.503e-08	-347.9
7.876e-08	-356.1		6.736e-08	-347.7
7.783e-08	-356		6.532e-08	-347.6
7.431e-08	-355.9		6.099e-08	-347.4
6.799e-08	-355.7		6.213e-08	-347.2
6.528e-08	-355.5		6.062e-08	-347.1
6.102e-08	-355.3		5.612e-08	-346.9
5.163e-08	-355.1		5.631e-08	-346.7
4.826e-08	-355		5.377e-08	-346.6
2.527e-08	-354.7		4.953e-08	-346.4
2.684e-08	-354.5		4.943e-08	-346.3
2.897e-08	-354.4		4.852e-08	-346.1
2.913e-08	-354.3		3.001e-08	-345.8
2.422e-08	-354.1		3.644e-08	-345.6
2.414e-08	-353.9		3.769e-08	-345.4
2.377e-08	-353.7		3.413e-08	-345.3
1.847e-08	-353.6		3.432e-08	-345.1
1.977e-08	-353.4		3.356e-08	-345
1.911e-08	-353.3		2.84e-08	-344.8
1.322e-08	-353.1		2.864e-08	-344.6
1.396e-08	-352.9		2.861e-08	-344.5
1.32e-08	-352.8		2.37e-08	-344.3
7.636e-09	-352.7		2.406e-08	-344.2
7.988e-09	-352.5		2.279e-08	-344
8.214e-09	-352.3		1.705e-08	-343.8
3.776e-09	-352.2		1.674e-08	-343.7
5.513e-09	-352		1.526e-08	-343.5
6.246e-09	-351.8		9.21e-09	-343.4
1.926e-09	-351.7		8.629e-09	-343.2
2.744e-09	-351.5		7.753e-09	-343.1
2.544e-09	-351.4		2.119e-09	-342.9
2.592e-09	-351.2		1.981e-09	-342.8
2.187e-09	-351.1		1.205e-09	-342.6
3.054e-09	-350.9		3.314e-09	-342.4
8.686e-09	-350.7		2.804e-09	-342.3
8.054e-09	-350.6		3.487e-09	-342.2
8.73e-09	-350.4		8.414e-09	-342
1.371e-08	-350.2		7.609e-09	-341.8
1.319e-08	-350.1		8.837e-09	-341.7
1.417e-08	-349.9		1.463e-08	-341.5
1.956e-08	-349.8		1.513e-08	-341.4
1.958e-08	-349.6		1.758e-08	-341.2
2.171e-08	-349.5		2.372e-08	-341.1
2.731e-08	-349.3		2.505e-08	-340.9
2.809e-08	-349.2		2.609e-08	-340.8
2.997e-08	-349		3.184e-08	-340.6
3.557e-08	-348.9		3.174e-08	-340.4
3.656e-08	-348.7		3.326e-08	-340.3
3.887e-08	-348.6		3.734e-08	-340.1
4.673e-08	-348.4		3.693e-08	-340
4.923e-08	-348.3		3.718e-08	-339.8
5.216e-08	-348.1		4.071e-08	-339.6
5.971e-08	-348		3.932e-08	-339.5
7.953e-08	-347.5		3.934e-08	-339.3
7.884e-08	-347.4		4.292e-08	-339.1
8.561e-08	-347.2		4.189e-08	-339
9.145e-08	-347.1		4.228e-08	-338.9
9.737e-08	-346.9		4.645e-08	-338.7
1.055e-07	-346.7		4.687e-08	-338.5
1.116e-07	-346.6		4.864e-08	-338.4
1.17e-07	-346.4		5.386e-08	-338.2
1.23e-07	-346.3		6.643e-08	-337.8
1.242e-07	-346.1		6.446e-08	-337.7
1.257e-07	-345.9		6.682e-08	-337.5
1.306e-07	-345.7		6.751e-08	-337.3
1.3e-07	-345.6		6.943e-08	-337.2
1.295e-07	-345.4		7.027e-08	-337
1.323e-07	-345.3		7.393e-08	-336.8
1.319e-07	-345.1		7.366e-08	-336.7
1.327e-07	-345		7.431e-08	-336.5
1.362e-07	-344.8		7.871e-08	-336.3
1.521e-07	-344.7		7.835e-08	-336.2
1.404e-07	-344.7		7.827e-08	-336
1.4e-07	-344.7		8.058e-08	-335.8
1.407e-07	-344.4		7.982e-08	-335.7
1.42e-07	-343.9		8.158e-08	-335.5
1.446e-07	-343.8		8.352e-08	-335.3
1.459e-07	-343.6		8.23e-08	-335.2
1.471e-07	-343.5		8.47e-08	-335
1.524e-07	-343.3		9.01e-08	-334.8
1.536e-07	-343.2		9.079e-08	-334.7
1.554e-07	-343.1		9.383e-08	-334.5
1.596e-07	-343.1		9.892e-08	-334.3
1.601e-07	-342.9		9.914e-08	-334.2
1.606e-07	-342.5		9.916e-08	-334
1.62e-07	-342.2		1.018e-07	-333.8
1.628e-07	-342.1		1.016e-07	-333.7
1.619e-07	-342		1.013e-07	-333.5
1.675e-07	-341.8		1.069e-07	-333.3
1.667e-07	-341.6		1.082e-07	-333.2
1.693e-07	-341.6		1.119e-07	-333
1.747e-07	-341.5		1.157e-07	-332.9
1.781e-07	-341.4		1.139e-07	-332.7
1.808e-07	-341		1.194e-07	-332.6
1.871e-07	-340.8		1.198e-07	-332.4
1.86e-07	-340.6		1.205e-07	-332.2
1.863e-07	-340.5		1.233e-07	-332.1
1.922e-07	-340.3		1.294e-07	-331.9
1.933e-07	-340.1		1.284e-07	-331.7
1.945e-07	-340		1.301e-07	-331.6
1.997e-07	-339.9		1.316e-07	-331.4
2.074e-07	-339.9		1.319e-07	-331.2
2.115e-07	-339.6		1.3e-07	-331.1
2.168e-07	-339.3		1.326e-07	-330.9
2.233e-07	-339.1		1.347e-07	-330.7
2.244e-07	-339		1.349e-07	-330.6
2.231e-07	-338.8		1.39e-07	-330.4
2.257e-07	-338.7		1.397e-07	-330.2
2.246e-07	-338.5		1.409e-07	-330.1
2.219e-07	-338.4		1.459e-07	-329.9
2.246e-07	-338.3		1.473e-07	-329.7
2.245e-07	-338.2		1.487e-07	-329.6
2.284e-07	-337.9		1.532e-07	-329.4
2.336e-07	-337.6		1.534e-07	-329.2
2.341e-07	-337.5		1.547e-07	-329.1
2.361e-07	-337.3		1.584e-07	-328.9
2.408e-07	-337.1		1.588e-07	-328.7
2.415e-07	-337		1.586e-07	-328.6
2.41e-07	-336.8		1.616e-07	-328.4
2.454e-07	-336.7		1.615e-07	-328.2
2.468e-07	-336.7		1.619e-07	-328.1
2.467e-07	-336.5		1.665e-07	-327.9
2.505e-07	-336.2		1.654e-07	-327.7
2.505e-07	-336		1.667e-07	-327.6
2.525e-07	-335.8		1.684e-07	-327.4
2.556e-07	-335.7		1.706e-07	-327.2
2.545e-07	-335.5		1.702e-07	-327.1
2.565e-07	-335.4		1.742e-07	-326.9
2.592e-07	-335.2		1.746e-07	-326.7
2.596e-07	-335.1		1.775e-07	-326.6
2.589e-07	-335		1.827e-07	-326.4
2.629e-07	-334.7		1.841e-07	-326.2
2.637e-07	-334.5		1.877e-07	-326.1
2.647e-07	-334.3		1.915e-07	-325.9
2.701e-07	-334.1		1.916e-07	-325.7
2.697e-07	-334		1.925e-07	-325.6
2.692e-07	-333.9		1.952e-07	-325.4
2.738e-07	-333.7		1.959e-07	-325.2
2.741e-07	-333.6		1.975e-07	-325.1
2.767e-07	-333.5		1.991e-07	-324.9
2.813e-07	-333.2		2.007e-07	-324.7
2.819e-07	-333		2.019e-07	-324.6
2.844e-07	-332.9		2.055e-07	-324.4
2.883e-07	-332.7		2.045e-07	-324.3
2.882e-07	-332.5		2.059e-07	-324.1
2.871e-07	-332.4		2.07e-07	-323.9
2.922e-07	-332.2		2.074e-07	-323.8
2.911e-07	-332		2.074e-07	-323.6
2.944e-07	-331.9		2.107e-07	-323.4
3.023e-07	-331.9		2.1e-07	-323.3
3.062e-07	-331.6		2.126e-07	-323.1
3.12e-07	-331.4		2.172e-07	-322.9
3.305e-07	-331.1		2.168e-07	-322.7
3.228e-07	-331		2.166e-07	-322.6
3.211e-07	-330.9		2.204e-07	-322.4
3.257e-07	-330.7		2.205e-07	-322.3
3.241e-07	-330.5		2.195e-07	-322.1
3.263e-07	-330.4		2.24e-07	-321.9
3.278e-07	-330.3		2.258e-07	-321.8
3.265e-07	-330.2		2.255e-07	-321.6
3.264e-07	-329.9		2.288e-07	-321.4
3.296e-07	-329.7		2.285e-07	-321.3
3.288e-07	-329.5		2.295e-07	-321.1
3.278e-07	-329.4		2.302e-07	-321
3.34e-07	-329.2		2.357e-07	-320.8
3.35e-07	-329.1		2.34e-07	-320.6
3.385e-07	-328.9		2.351e-07	-320.5
3.464e-07	-328.7		2.401e-07	-320.3
3.489e-07	-328.7		2.406e-07	-320.1
3.498e-07	-328.4		2.419e-07	-320
3.56e-07	-328.2		2.448e-07	-319.8
3.557e-07	-328		2.464e-07	-319.6
3.553e-07	-327.9		2.474e-07	-319.5
3.592e-07	-327.7		2.507e-07	-319.3
3.59e-07	-327.5		2.52e-07	-319.1
3.588e-07	-327.4		2.509e-07	-319
3.601e-07	-327.2		2.561e-07	-318.8
3.594e-07	-327.1		2.56e-07	-318.6
3.556e-07	-327		2.55e-07	-318.5
3.568e-07	-326.7		2.612e-07	-318.3
3.528e-07	-326.5		2.645e-07	-318.1
3.526e-07	-326.4		2.68e-07	-318
3.577e-07	-326.2		2.743e-07	-317.8
3.596e-07	-326.1		2.742e-07	-317.6
3.613e-07	-325.9		2.774e-07	-317.5
3.69e-07	-325.7		2.797e-07	-317.3
3.732e-07	-325.6		2.815e-07	-317.1
3.769e-07	-325.5		2.811e-07	-317
3.819e-07	-325.2		2.864e-07	-316.8
3.833e-07	-325.1		2.843e-07	-316.6
3.863e-07	-324.9		2.837e-07	-316.5
3.902e-07	-324.7		2.876e-07	-316.3
3.914e-07	-324.6		2.887e-07	-316.2
3.925e-07	-324.4		2.915e-07	-316
3.95e-07	-324.2		2.937e-07	-315.8
3.95e-07	-324.1		2.942e-07	-315.6
3.93e-07	-323.9		2.972e-07	-315.5
3.958e-07	-323.7		3e-07	-315.3
3.946e-07	-323.6		2.982e-07	-315.1
3.925e-07	-323.4		2.999e-07	-315
3.966e-07	-323.3		3.04e-07	-314.8
4.025e-07	-323.1		3.05e-07	-314.6
4.06e-07	-322.9		3.063e-07	-314.5
4.104e-07	-322.8		3.089e-07	-314.3
4.188e-07	-322.6		3.099e-07	-314.2
4.218e-07	-322.4		3.11e-07	-314
4.254e-07	-322.3		3.156e-07	-313.8
4.322e-07	-322.1		3.171e-07	-313.7
4.332e-07	-321.9		3.188e-07	-313.5
4.349e-07	-321.8		3.218e-07	-313.3
4.402e-07	-321.6		3.211e-07	-313.1
4.405e-07	-321.4		3.222e-07	-313
4.405e-07	-321.3		3.233e-07	-312.8
4.459e-07	-321.1		3.231e-07	-312.7
4.462e-07	-320.9		3.231e-07	-312.5
4.466e-07	-320.8		3.273e-07	-312.3
4.506e-07	-320.6		3.262e-07	-312.2
4.496e-07	-320.4		3.285e-07	-312
4.5e-07	-320.3		3.312e-07	-311.8
4.525e-07	-320.1		3.325e-07	-311.7
4.512e-07	-319.9		3.333e-07	-311.5
4.508e-07	-319.8		3.367e-07	-311.3
4.553e-07	-319.6		3.37e-07	-311.2
4.557e-07	-319.5		3.377e-07	-311
4.547e-07	-319.3		3.425e-07	-310.8
4.587e-07	-319.2		3.411e-07	-310.7
4.573e-07	-319.1		3.438e-07	-310.5
4.574e-07	-319.1		3.466e-07	-310.3
4.61e-07	-319		3.47e-07	-310.2
4.599e-07	-318.5		3.488e-07	-310
4.591e-07	-318.3		3.531e-07	-309.8
4.631e-07	-318.1		3.532e-07	-309.7
4.652e-07	-318		3.548e-07	-309.5
4.664e-07	-317.8		3.557e-07	-309.3
4.736e-07	-317.6		3.566e-07	-309.2
4.773e-07	-317.5		3.579e-07	-309
4.825e-07	-317.5		3.603e-07	-308.8
4.904e-07	-317.5		3.607e-07	-308.7
4.896e-07	-317.2		3.622e-07	-308.5
4.897e-07	-316.8		3.648e-07	-308.3
4.921e-07	-316.6		3.649e-07	-308.2
4.898e-07	-316.5		3.659e-07	-308
4.892e-07	-316.3		3.679e-07	-307.8
4.924e-07	-316.1		3.702e-07	-307.7
4.925e-07	-316		3.724e-07	-307.5
4.944e-07	-315.9		3.767e-07	-307.3
4.974e-07	-315.9		3.786e-07	-307.2
4.993e-07	-315.6		3.764e-07	-307
4.999e-07	-315.3		3.799e-07	-306.8
5.03e-07	-315.1		3.786e-07	-306.7
5.018e-07	-315		3.81e-07	-306.5
5.039e-07	-314.8		3.814e-07	-306.3
5.048e-07	-314.6		3.806e-07	-306.2
5.065e-07	-314.5		3.797e-07	-306
5.065e-07	-314.4		3.844e-07	-305.8
5.09e-07	-314.3		3.84e-07	-305.7
5.078e-07	-314.2		3.89e-07	-305.5
5.084e-07	-313.8		3.914e-07	-305.3
5.13e-07	-313.6		3.955e-07	-305.2
5.13e-07	-313.4		3.948e-07	-305
5.146e-07	-313.3		3.994e-07	-304.8
5.2e-07	-313.1		4.005e-07	-304.7
5.182e-07	-313		4.004e-07	-304.5
5.182e-07	-312.8		4.016e-07	-304.4
5.198e-07	-312.7		4.046e-07	-304.2
5.177e-07	-312.7		4.058e-07	-304
5.177e-07	-312.4		4.095e-07	-303.9
5.222e-07	-312.1		4.109e-07	-303.7
5.201e-07	-312		4.118e-07	-303.5
5.195e-07	-311.8		4.121e-07	-303.4
5.229e-07	-311.6		4.16e-07	-303.2
5.212e-07	-311.5		4.175e-07	-303.1
5.199e-07	-311.3		4.168e-07	-302.9
5.218e-07	-311.2		4.193e-07	-302.7
5.203e-07	-311.1		4.21e-07	-302.6
5.191e-07	-311		4.228e-07	-302.4
5.214e-07	-310.6		4.24e-07	-302.2
5.184e-07	-310.5		4.245e-07	-302.1
5.179e-07	-310.3		4.251e-07	-301.9
5.225e-07	-310.1		4.296e-07	-301.7
5.216e-07	-310		4.273e-07	-301.6
5.208e-07	-309.8		4.292e-07	-301.4
5.266e-07	-309.6		4.322e-07	-301.2
5.273e-07	-309.5		4.322e-07	-301.1
5.268e-07	-309.5		4.33e-07	-300.9
5.32e-07	-309.2		4.364e-07	-300.7
5.323e-07	-309		4.359e-07	-300.6
5.34e-07	-308.8		4.366e-07	-300.4
5.508e-07	-308.4		4.402e-07	-300.2
5.489e-07	-308.3		4.389e-07	-300.1
5.474e-07	-308.1		4.411e-07	-299.9
5.499e-07	-308		4.431e-07	-299.7
5.473e-07	-307.9		4.456e-07	-299.6
5.468e-07	-307.7		4.446e-07	-299.4
5.53e-07	-307.4		4.5e-07	-299.2
5.532e-07	-307.2		4.495e-07	-299.1
5.583e-07	-307.1		4.503e-07	-298.9
5.601e-07	-306.9		4.552e-07	-298.7
5.633e-07	-306.8		4.576e-07	-298.6
5.657e-07	-306.6		4.588e-07	-298.4
5.698e-07	-306.5		4.626e-07	-298.2
5.747e-07	-306.3		4.63e-07	-298.1
5.752e-07	-306.3		4.646e-07	-297.9
5.727e-07	-306.1		4.681e-07	-297.7
5.772e-07	-305.8		4.673e-07	-297.6
5.765e-07	-305.6		4.689e-07	-297.4
5.75e-07	-305.4		4.708e-07	-297.2
5.784e-07	-305.3		4.706e-07	-297.1
5.79e-07	-305.1		4.726e-07	-296.9
5.814e-07	-305		4.74e-07	-296.7
5.853e-07	-304.8		4.738e-07	-296.6
5.839e-07	-304.7		4.754e-07	-296.4
5.85e-07	-304.7		4.813e-07	-296.2
5.868e-07	-304.3		4.806e-07	-296.1
5.855e-07	-304.1		4.797e-07	-295.9
5.852e-07	-304		4.839e-07	-295.7
5.89e-07	-303.8		4.828e-07	-295.6
5.892e-07	-303.6		4.825e-07	-295.4
5.92e-07	-303.5		4.866e-07	-295.2
5.943e-07	-303.3		4.877e-07	-295.1
5.952e-07	-303.2		4.875e-07	-294.9
5.986e-07	-303.1		4.925e-07	-294.7
6.012e-07	-302.8		4.92e-07	-294.6
6.025e-07	-302.6		4.925e-07	-294.4
6.05e-07	-302.5		4.98e-07	-294.3
6.067e-07	-302.3		4.988e-07	-294.1
6.073e-07	-302.1		5.01e-07	-293.9
6.084e-07	-302		5.043e-07	-293.8
6.107e-07	-301.8		5.037e-07	-293.6
6.103e-07	-301.6		5.05e-07	-293.4
6.091e-07	-301.5		5.091e-07	-293.3
6.124e-07	-301.3		5.089e-07	-293.1
6.12e-07	-301.1		5.105e-07	-293
6.133e-07	-301		5.139e-07	-292.7
6.171e-07	-300.8		5.152e-07	-292.6
6.197e-07	-300.6		5.158e-07	-292.5
6.223e-07	-300.5		5.202e-07	-292.3
6.26e-07	-300.3		5.219e-07	-292.1
6.283e-07	-300.1		5.23e-07	-291.9
6.291e-07	-300		5.248e-07	-291.8
6.302e-07	-299.8		5.248e-07	-291.6
6.305e-07	-299.6		5.266e-07	-291.5
6.307e-07	-299.5		5.296e-07	-291.3
6.334e-07	-299.3		5.304e-07	-291.1
6.322e-07	-299.1		5.322e-07	-291
6.337e-07	-299		5.356e-07	-290.7
6.374e-07	-298.8		5.465e-07	-290.4
6.352e-07	-298.6		5.45e-07	-290.2
6.415e-07	-298.5		5.471e-07	-290
6.431e-07	-298.3		5.45e-07	-289.9
6.462e-07	-298.2		5.455e-07	-289.7
6.475e-07	-298		5.476e-07	-289.5
6.534e-07	-297.8		5.512e-07	-289.4
6.551e-07	-297.6		5.502e-07	-289.2
6.568e-07	-297.5		5.568e-07	-289
6.611e-07	-297.3		5.556e-07	-288.9
6.623e-07	-297.1		5.576e-07	-288.7
6.62e-07	-297		5.605e-07	-288.5
6.654e-07	-296.8		5.606e-07	-288.4
6.669e-07	-296.7		5.64e-07	-288.2
6.677e-07	-296.5		5.658e-07	-288
6.68e-07	-296.3		5.684e-07	-287.9
6.673e-07	-296.1		5.685e-07	-287.7
6.663e-07	-296		5.708e-07	-287.6
6.692e-07	-295.8		5.71e-07	-287.4
6.686e-07	-295.6		5.717e-07	-287.2
6.68e-07	-295.5		5.699e-07	-287.1
6.714e-07	-295.3		5.711e-07	-286.9
6.734e-07	-295.1		5.739e-07	-286.7
6.713e-07	-295		5.727e-07	-286.6
6.776e-07	-294.8		5.741e-07	-286.4
6.772e-07	-294.6		5.734e-07	-286.2
6.789e-07	-294.5		5.75e-07	-286.1
6.846e-07	-294.3		5.787e-07	-285.9
6.861e-07	-294.1		5.802e-07	-285.7
6.903e-07	-294		5.826e-07	-285.6
6.991e-07	-293.8		5.875e-07	-285.4
7.032e-07	-293.6		5.908e-07	-285.2
7.037e-07	-293.6		5.955e-07	-285.1
7.089e-07	-293.5		5.998e-07	-284.9
7.109e-07	-293.5		6e-07	-284.7
7.117e-07	-293.4		6.001e-07	-284.6
7.126e-07	-292.8		6.045e-07	-284.4
7.151e-07	-292.6		6.072e-07	-284.2
7.134e-07	-292.5		6.069e-07	-284.1
7.159e-07	-292.3		6.109e-07	-283.9
7.155e-07	-292.2		6.1e-07	-283.7
7.153e-07	-292		6.114e-07	-283.6
7.201e-07	-291.9		6.146e-07	-283.4
7.21e-07	-291.9		6.142e-07	-283.2
7.211e-07	-291.9		6.155e-07	-283.1
7.259e-07	-291.4		6.176e-07	-282.9
7.277e-07	-291.1		6.152e-07	-282.7
7.279e-07	-291		6.162e-07	-282.6
7.356e-07	-290.8		6.191e-07	-282.4
7.368e-07	-290.7		6.182e-07	-282.2
7.405e-07	-290.5		6.187e-07	-282.1
7.464e-07	-290.4		6.226e-07	-281.9
7.494e-07	-290.3		6.222e-07	-281.7
7.529e-07	-290.3		6.223e-07	-281.6
7.566e-07	-289.9		6.263e-07	-281.4
7.643e-07	-289.6		6.256e-07	-281.3
7.64e-07	-289.5		6.276e-07	-281.1
7.634e-07	-289.3		6.333e-07	-280.9
7.675e-07	-289.1		6.336e-07	-280.8
7.657e-07	-289		6.353e-07	-280.6
7.682e-07	-288.8		6.366e-07	-280.4
7.721e-07	-288.7		6.367e-07	-280.3
7.722e-07	-288.7		6.372e-07	-280.1
7.765e-07	-288.4		6.407e-07	-279.9
7.805e-07	-288.1		6.407e-07	-279.8
7.793e-07	-288		6.408e-07	-279.6
7.794e-07	-287.8		6.461e-07	-279.4
7.831e-07	-287.6		6.465e-07	-279.3
7.802e-07	-287.5		6.451e-07	-279.1
7.832e-07	-287.3		6.475e-07	-278.9
7.849e-07	-287.2		6.474e-07	-278.8
7.849e-07	-287.1		6.47e-07	-278.6
7.841e-07	-287.1		6.486e-07	-278.4
7.869e-07	-286.7		6.495e-07	-278.3
7.885e-07	-286.5		6.46e-07	-278.1
7.867e-07	-286.3		6.496e-07	-277.9
7.894e-07	-286.1		6.494e-07	-277.8
7.904e-07	-286		6.496e-07	-277.6
7.932e-07	-285.8		6.504e-07	-277.4
7.978e-07	-285.6		6.529e-07	-277.3
7.973e-07	-285.6		6.527e-07	-277.1
8.015e-07	-285.5		6.541e-07	-276.9
8.066e-07	-285.2		6.546e-07	-276.7
8.071e-07	-285		6.55e-07	-276.6
8.079e-07	-284.8		6.584e-07	-276.4
8.131e-07	-284.6		6.601e-07	-276.3
8.124e-07	-284.5		6.608e-07	-276.1
8.15e-07	-284.3		6.627e-07	-275.9
8.167e-07	-284.1		6.642e-07	-275.8
8.171e-07	-284		6.637e-07	-275.6
8.176e-07	-283.9		6.674e-07	-275.4
8.219e-07	-283.8		6.677e-07	-275.3
8.202e-07	-283.5		6.68e-07	-275.1
8.222e-07	-283.3		6.73e-07	-274.9
8.247e-07	-283.1		6.741e-07	-274.7
8.276e-07	-283		6.74e-07	-274.6
8.272e-07	-282.8		6.785e-07	-274.4
8.291e-07	-282.6		6.804e-07	-274.2
8.29e-07	-282.5		6.824e-07	-274.1
8.305e-07	-282.4		6.842e-07	-273.9
8.329e-07	-282.3		6.844e-07	-273.7
8.345e-07	-282.1		6.851e-07	-273.6
8.37e-07	-281.8		6.885e-07	-273.4
8.437e-07	-281.6		6.874e-07	-273.3
8.446e-07	-281.5		6.911e-07	-273.1
8.492e-07	-281.3		6.947e-07	-272.9
8.547e-07	-281.1		6.956e-07	-272.8
8.589e-07	-281		6.98e-07	-272.6
8.624e-07	-280.8		6.984e-07	-272.4
8.676e-07	-280.7		6.995e-07	-272.2
8.678e-07	-280.7		6.996e-07	-272.1
8.682e-07	-280.4		7.023e-07	-271.9
8.724e-07	-280.1		7.033e-07	-271.7
8.711e-07	-280		7.018e-07	-271.6
8.709e-07	-279.8		7.047e-07	-271.4
8.742e-07	-279.6		7.05e-07	-271.2
8.734e-07	-279.5		7.073e-07	-271.1
8.724e-07	-279.3		7.054e-07	-270.9
8.765e-07	-279.2		7.115e-07	-270.7
8.725e-07	-279.1		7.112e-07	-270.6
8.717e-07	-278.9		7.113e-07	-270.5
8.695e-07	-278.6		7.149e-07	-270.2
8.672e-07	-278.5		7.159e-07	-270.1
8.636e-07	-278.3		7.147e-07	-270
8.638e-07	-278.1		7.196e-07	-269.7
8.606e-07	-278		7.214e-07	-269.6
8.603e-07	-277.8		7.197e-07	-269.5
8.671e-07	-277.6		7.262e-07	-269.3
8.683e-07	-277.5		7.267e-07	-269.1
8.705e-07	-277.4		7.293e-07	-269
8.803e-07	-277.1		7.338e-07	-268.7
8.815e-07	-277		7.342e-07	-268.6
8.811e-07	-276.8		7.371e-07	-268.5
8.837e-07	-276.6		7.371e-07	-268.3
8.816e-07	-276.5		7.398e-07	-268.1
8.801e-07	-276.3		7.401e-07	-268
8.842e-07	-276.1		7.422e-07	-267.8
8.834e-07	-276		7.436e-07	-267.6
8.83e-07	-275.9		7.458e-07	-267.5
8.824e-07	-275.6		7.497e-07	-267.3
8.838e-07	-275.5		7.513e-07	-267.1
8.836e-07	-275.3		7.504e-07	-267
8.861e-07	-275.1		7.552e-07	-266.7
8.861e-07	-275		7.545e-07	-266.6
8.866e-07	-274.8		7.559e-07	-266.5
8.906e-07	-274.6		7.572e-07	-266.3
8.898e-07	-274.5		7.584e-07	-266.1
8.913e-07	-274.4		7.599e-07	-265.9
8.963e-07	-274.2		7.633e-07	-265.8
8.981e-07	-274		7.635e-07	-265.6
8.98e-07	-273.8		7.649e-07	-265.5
9.042e-07	-273.6		7.679e-07	-265.3
9.077e-07	-273.5		7.678e-07	-265.1
9.11e-07	-273.3		7.663e-07	-265
9.164e-07	-273.2		7.701e-07	-264.8
9.206e-07	-273		7.695e-07	-264.6
9.224e-07	-272.8		7.724e-07	-264.5
9.254e-07	-272.7		7.73e-07	-264.3
9.283e-07	-272.5		7.733e-07	-264.1
9.293e-07	-272.3		7.736e-07	-263.9
9.295e-07	-272.2		7.785e-07	-263.8
9.332e-07	-272		7.792e-07	-263.6
9.338e-07	-271.8		7.811e-07	-263.5
9.358e-07	-271.7		7.841e-07	-263.3
9.412e-07	-271.5		7.857e-07	-263.1
9.417e-07	-271.3		7.846e-07	-263
9.442e-07	-271.2		7.878e-07	-262.7
9.508e-07	-271		7.888e-07	-262.6
9.52e-07	-270.8		7.897e-07	-262.5
9.542e-07	-270.7		7.949e-07	-262.2
9.581e-07	-270.5		7.933e-07	-262.1
9.611e-07	-270.3		7.942e-07	-261.9
9.661e-07	-270.2		7.967e-07	-261.8
9.873e-07	-269.9		7.982e-07	-261.6
9.719e-07	-269.8		8.01e-07	-261.4
9.728e-07	-269.6		8.041e-07	-261.2
9.742e-07	-269.5		8.042e-07	-261.1
9.741e-07	-269.3		8.041e-07	-261
9.752e-07	-269.2		8.086e-07	-260.7
9.762e-07	-269		8.107e-07	-260.6
9.751e-07	-268.8		8.132e-07	-260.4
9.732e-07	-268.7		8.151e-07	-260.2
9.771e-07	-268.5		8.157e-07	-260.1
9.756e-07	-268.4		8.175e-07	-259.9
9.766e-07	-268.2		8.188e-07	-259.8
9.782e-07	-268		8.193e-07	-259.6
9.792e-07	-268		8.189e-07	-259.4
9.797e-07	-267.9		8.208e-07	-259.2
9.828e-07	-267.9		8.229e-07	-259.1
9.825e-07	-267.8		8.222e-07	-259
9.833e-07	-267.2		8.265e-07	-258.7
9.912e-07	-267		8.27e-07	-258.6
9.861e-07	-266.8		8.285e-07	-258.5
9.854e-07	-266.7		8.294e-07	-258.2
9.888e-07	-266.5		8.291e-07	-258.1
9.892e-07	-266.4		8.305e-07	-257.9
9.923e-07	-266.4		8.319e-07	-257.8
9.956e-07	-266.3		8.317e-07	-257.6
1.001e-06	-266		8.307e-07	-257.4
9.999e-07	-265.7		8.338e-07	-257.2
1.003e-06	-265.5		8.343e-07	-257.1
1.007e-06	-265.3		8.344e-07	-257
1.01e-06	-265.2		8.38e-07	-256.7
1.013e-06	-265		8.381e-07	-256.6
1.013e-06	-264.8		8.398e-07	-256.5
1.012e-06	-264.8		8.439e-07	-256.3
1.015e-06	-264.7		8.445e-07	-256.1
1.013e-06	-264.5		8.465e-07	-256
1.014e-06	-264.2		8.482e-07	-255.8
1.017e-06	-264		8.462e-07	-255.7
1.017e-06	-263.8		8.489e-07	-255.5
1.018e-06	-263.7		8.487e-07	-255.3
1.021e-06	-263.5		8.531e-07	-255.2
1.022e-06	-263.3		8.53e-07	-255
1.023e-06	-263.2		8.551e-07	-254.8
1.028e-06	-263.1		8.567e-07	-254.6
1.029e-06	-263		8.587e-07	-254.5
1.031e-06	-262.7		8.604e-07	-254.3
1.034e-06	-262.5		8.609e-07	-254.2
[truncated: 6,994 more rows]

## Sheet: Fig.5d
S32205 Industry-0Nb			S32205 Industry-0.25Nb
Current density (A·cm-2)	Potential (mVSCE)		Current density (A·cm-2)	Potential (mVSCE)
4.591e-05	-511.5		3.747e-05	-500.9
4.231e-05	-511.2		3.526e-05	-501.1
3.973e-05	-511		3.352e-05	-500.9
3.764e-05	-510.8		3.213e-05	-500.7
3.594e-05	-510.7		3.097e-05	-500.6
3.45e-05	-510.6		2.995e-05	-500.4
3.324e-05	-510.3		2.91e-05	-500.2
3.218e-05	-510.2		2.834e-05	-500.1
3.123e-05	-510.1		2.766e-05	-499.9
3.038e-05	-509.9		2.706e-05	-499.8
2.963e-05	-509.7		2.652e-05	-499.6
2.896e-05	-509.5		2.602e-05	-499.4
2.834e-05	-509.4		2.557e-05	-499.3
2.779e-05	-509.2		2.515e-05	-499.1
2.728e-05	-509.1		2.475e-05	-498.9
2.681e-05	-508.9		2.439e-05	-498.8
2.638e-05	-508.7		2.406e-05	-498.6
2.6e-05	-508.6		2.372e-05	-498.4
2.563e-05	-508.4		2.343e-05	-498.3
2.528e-05	-508.2		2.314e-05	-498.2
2.498e-05	-508.1		2.286e-05	-498
2.468e-05	-507.9		2.26e-05	-497.8
2.44e-05	-507.8		2.236e-05	-497.6
2.416e-05	-507.6		2.212e-05	-497.4
2.393e-05	-507.4		2.19e-05	-497.3
2.371e-05	-507.2		2.17e-05	-497.2
2.354e-05	-507.1		2.149e-05	-497
2.337e-05	-507		2.131e-05	-496.8
2.321e-05	-506.7		2.114e-05	-496.7
2.307e-05	-506.6		2.096e-05	-496.5
2.292e-05	-506.4		2.08e-05	-496.3
2.276e-05	-506.2		2.064e-05	-496.2
2.262e-05	-506.1		2.048e-05	-496
2.249e-05	-505.9		2.034e-05	-495.8
2.233e-05	-505.8		2.02e-05	-495.6
2.219e-05	-505.6		2.006e-05	-495.4
2.203e-05	-505.4		1.993e-05	-495.3
2.185e-05	-505.3		1.98e-05	-495.2
2.168e-05	-505.1		1.966e-05	-495
2.151e-05	-505		1.954e-05	-494.8
2.132e-05	-504.7		1.943e-05	-494.7
2.116e-05	-504.6		1.93e-05	-494.5
2.1e-05	-504.5		1.917e-05	-494.3
2.084e-05	-504.2		1.906e-05	-494.2
2.071e-05	-504.1		1.894e-05	-494
2.058e-05	-503.9		1.882e-05	-493.8
2.045e-05	-503.8		1.871e-05	-493.7
2.035e-05	-503.6		1.86e-05	-493.5
2.026e-05	-503.4		1.848e-05	-493.3
2.015e-05	-503.3		1.838e-05	-493.2
2.006e-05	-503.1		1.827e-05	-493
1.998e-05	-503		1.815e-05	-492.8
1.987e-05	-502.7		1.804e-05	-492.7
1.979e-05	-502.6		1.793e-05	-492.5
1.971e-05	-502.5		1.783e-05	-492.3
1.961e-05	-502.3		1.774e-05	-492.2
1.954e-05	-502.1		1.765e-05	-492
1.947e-05	-501.9		1.755e-05	-491.8
1.939e-05	-501.8		1.747e-05	-491.7
1.933e-05	-501.6		1.739e-05	-491.5
1.928e-05	-501.5		1.73e-05	-491.3
1.922e-05	-501.3		1.722e-05	-491.2
1.919e-05	-501.1		1.714e-05	-491
1.917e-05	-501		1.705e-05	-490.8
1.912e-05	-500.7		1.698e-05	-490.7
1.909e-05	-500.6		1.69e-05	-490.5
1.907e-05	-500.5		1.682e-05	-490.3
1.902e-05	-500.3		1.675e-05	-490.2
1.899e-05	-500.1		1.666e-05	-490
1.895e-05	-500		1.658e-05	-489.8
1.889e-05	-499.8		1.651e-05	-489.7
1.883e-05	-499.6		1.644e-05	-489.5
1.877e-05	-499.5		1.636e-05	-489.3
1.868e-05	-499.2		1.629e-05	-489.2
1.86e-05	-499.1		1.623e-05	-489
1.853e-05	-499		1.615e-05	-488.8
1.845e-05	-498.7		1.609e-05	-488.7
1.839e-05	-498.6		1.604e-05	-488.5
1.832e-05	-498.4		1.597e-05	-488.3
1.827e-05	-498.3		1.591e-05	-488.2
1.823e-05	-498.1		1.585e-05	-488
1.819e-05	-497.9		1.578e-05	-487.8
1.815e-05	-497.8		1.572e-05	-487.7
1.813e-05	-497.6		1.566e-05	-487.5
1.81e-05	-497.5		1.561e-05	-487.3
1.807e-05	-497.3		1.558e-05	-487.2
1.805e-05	-497.1		1.555e-05	-487
1.803e-05	-497		1.55e-05	-486.8
1.8e-05	-496.7		1.548e-05	-486.7
1.798e-05	-496.6		1.543e-05	-486.5
1.796e-05	-496.5		1.538e-05	-486.3
1.793e-05	-496.3		1.534e-05	-486.2
1.791e-05	-496.1		1.528e-05	-486
1.788e-05	-496		1.522e-05	-485.8
1.784e-05	-495.8		1.516e-05	-485.7
1.781e-05	-495.6		1.51e-05	-485.5
1.776e-05	-495.5		1.502e-05	-485.3
1.769e-05	-495.3		1.496e-05	-485.2
1.763e-05	-495.1		1.49e-05	-485
1.756e-05	-495		1.483e-05	-484.8
1.747e-05	-494.7		1.477e-05	-484.7
1.738e-05	-494.6		1.471e-05	-484.5
1.729e-05	-494.5		1.464e-05	-484.3
1.719e-05	-494.3		1.458e-05	-484.2
1.71e-05	-494.1		1.452e-05	-484
1.702e-05	-494		1.446e-05	-483.8
1.692e-05	-493.8		1.441e-05	-483.7
1.683e-05	-493.6		1.435e-05	-483.5
1.675e-05	-493.5		1.429e-05	-483.3
1.665e-05	-493.3		1.425e-05	-483.2
1.657e-05	-493.1		1.42e-05	-483
1.649e-05	-493		1.414e-05	-482.8
1.64e-05	-492.8		1.41e-05	-482.7
1.634e-05	-492.6		1.406e-05	-482.5
1.626e-05	-492.5		1.401e-05	-482.3
1.619e-05	-492.3		1.397e-05	-482.2
1.613e-05	-492.2		1.393e-05	-482
1.607e-05	-492		1.388e-05	-481.8
1.602e-05	-491.8		1.384e-05	-481.7
1.595e-05	-491.6		1.381e-05	-481.5
1.59e-05	-491.5		1.375e-05	-481.3
1.586e-05	-491.4		1.371e-05	-481.2
1.581e-05	-491.1		1.367e-05	-481
1.577e-05	-491		1.362e-05	-480.8
1.573e-05	-490.9		1.358e-05	-480.7
1.569e-05	-490.6		1.354e-05	-480.5
1.565e-05	-490.5		1.349e-05	-480.3
1.562e-05	-490.3		1.345e-05	-480.2
1.558e-05	-490.2		1.34e-05	-480
1.556e-05	-490		1.335e-05	-479.8
1.553e-05	-489.8		1.331e-05	-479.7
1.549e-05	-489.7		1.328e-05	-479.5
1.546e-05	-489.5		1.323e-05	-479.3
1.543e-05	-489.4		1.319e-05	-479.1
1.539e-05	-489.1		1.317e-05	-479
1.536e-05	-489		1.311e-05	-478.8
1.533e-05	-488.8		1.308e-05	-478.7
1.528e-05	-488.6		1.304e-05	-478.5
1.524e-05	-488.5		1.299e-05	-478.3
1.521e-05	-488.3		1.295e-05	-478.2
1.516e-05	-488.2		1.292e-05	-478
1.512e-05	-488		1.287e-05	-477.9
1.508e-05	-487.8		1.282e-05	-477.7
1.502e-05	-487.6		1.279e-05	-477.5
1.498e-05	-487.5		1.274e-05	-477.4
1.495e-05	-487.4		1.269e-05	-477.2
1.49e-05	-487.1		1.265e-05	-477
1.486e-05	-487		1.261e-05	-476.9
1.483e-05	-486.9		1.257e-05	-476.7
1.479e-05	-486.7		1.253e-05	-476.5
1.475e-05	-486.5		1.249e-05	-476.4
1.473e-05	-486.4		1.245e-05	-476.2
1.469e-05	-486.2		1.241e-05	-476
1.467e-05	-486		1.237e-05	-475.9
1.464e-05	-485.9		1.233e-05	-475.7
1.46e-05	-485.7		1.229e-05	-475.5
1.458e-05	-485.5		1.226e-05	-475.4
1.455e-05	-485.4		1.221e-05	-475.2
1.451e-05	-485.1		1.217e-05	-475
1.448e-05	-485		1.213e-05	-474.9
1.445e-05	-484.9		1.209e-05	-474.7
1.441e-05	-484.7		1.205e-05	-474.5
1.438e-05	-484.5		1.201e-05	-474.4
1.435e-05	-484.3		1.197e-05	-474.2
1.432e-05	-484.2		1.194e-05	-474
1.429e-05	-484		1.19e-05	-473.9
1.427e-05	-483.8		1.186e-05	-473.7
1.422e-05	-483.7		1.182e-05	-473.5
1.419e-05	-483.5		1.179e-05	-473.4
1.416e-05	-483.4		1.175e-05	-473.2
1.412e-05	-483.1		1.173e-05	-473
1.409e-05	-483		1.17e-05	-472.9
1.406e-05	-482.9		1.166e-05	-472.7
1.403e-05	-482.6		1.163e-05	-472.6
1.4e-05	-482.5		1.16e-05	-472.4
1.397e-05	-482.3		1.157e-05	-472.2
1.393e-05	-482.2		1.154e-05	-472
1.391e-05	-482		1.151e-05	-471.9
1.388e-05	-481.9		1.148e-05	-471.7
1.384e-05	-481.7		1.145e-05	-471.5
1.383e-05	-481.5		1.142e-05	-471.4
1.38e-05	-481.4		1.138e-05	-471.2
1.376e-05	-481.1		1.136e-05	-471.1
1.373e-05	-481		1.133e-05	-470.9
1.369e-05	-480.9		1.129e-05	-470.7
1.365e-05	-480.6		1.127e-05	-470.5
1.361e-05	-480.5		1.124e-05	-470.4
1.357e-05	-480.3		1.12e-05	-470.2
1.353e-05	-480.2		1.117e-05	-470
1.349e-05	-480		1.114e-05	-469.9
1.345e-05	-479.8		1.11e-05	-469.7
1.34e-05	-479.6		1.107e-05	-469.5
1.336e-05	-479.5		1.103e-05	-469.4
1.332e-05	-479.4		1.1e-05	-469.2
1.327e-05	-479.1		1.097e-05	-469
1.323e-05	-479		1.095e-05	-468.9
1.318e-05	-478.8		1.091e-05	-468.7
1.313e-05	-478.6		1.088e-05	-468.5
1.308e-05	-478.5		1.086e-05	-468.4
1.305e-05	-478.3		1.082e-05	-468.2
1.3e-05	-478.2		1.08e-05	-468
1.296e-05	-478		1.077e-05	-467.9
1.292e-05	-477.8		1.074e-05	-467.7
1.287e-05	-477.6		1.072e-05	-467.5
1.284e-05	-477.5		1.07e-05	-467.4
1.281e-05	-477.4		1.068e-05	-467.2
1.277e-05	-477.1		1.065e-05	-467
1.274e-05	-477		1.063e-05	-466.9
1.272e-05	-476.8		1.059e-05	-466.7
1.269e-05	-476.6		1.057e-05	-466.5
1.267e-05	-476.5		1.054e-05	-466.4
1.265e-05	-476.3		1.051e-05	-466.2
1.262e-05	-476.2		1.049e-05	-466
1.26e-05	-476		1.046e-05	-465.9
1.258e-05	-475.8		1.042e-05	-465.7
1.255e-05	-475.6		1.04e-05	-465.5
1.253e-05	-475.5		1.037e-05	-465.4
1.251e-05	-475.4		1.034e-05	-465.2
1.249e-05	-475.2		1.031e-05	-465
1.245e-05	-475		1.028e-05	-464.9
1.243e-05	-474.8		1.025e-05	-464.7
1.24e-05	-474.7		1.023e-05	-464.5
1.236e-05	-474.5		1.019e-05	-464.4
1.233e-05	-474.3		1.016e-05	-464.2
1.23e-05	-474.2		1.013e-05	-464
1.226e-05	-474		1.011e-05	-463.9
1.223e-05	-473.8		1.007e-05	-463.7
1.22e-05	-473.7		1.004e-05	-463.5
1.215e-05	-473.5		1.002e-05	-463.4
1.212e-05	-473.3		9.983e-06	-463.2
1.209e-05	-473.1		9.96e-06	-463
1.204e-05	-473		9.936e-06	-462.9
1.201e-05	-472.8		9.904e-06	-462.7
1.198e-05	-472.7		9.878e-06	-462.5
1.193e-05	-472.5		9.855e-06	-462.4
1.191e-05	-472.3		9.824e-06	-462.2
1.188e-05	-472.2		9.8e-06	-462
1.184e-05	-471.9		9.778e-06	-461.9
1.181e-05	-471.8		9.746e-06	-461.7
1.179e-05	-471.7		9.727e-06	-461.5
1.175e-05	-471.5		9.702e-06	-461.4
1.173e-05	-471.4		9.679e-06	-461.2
1.169e-05	-471.1		9.649e-06	-461
1.166e-05	-471		9.626e-06	-460.9
1.163e-05	-470.8		9.602e-06	-460.7
1.16e-05	-470.7		9.571e-06	-460.5
1.157e-05	-470.5		9.55e-06	-460.4
1.155e-05	-470.3		9.529e-06	-460.3
1.152e-05	-470.2		9.497e-06	-460.1
1.149e-05	-470		9.477e-06	-459.9
1.147e-05	-469.9		9.457e-06	-459.8
1.145e-05	-469.7		9.426e-06	-459.6
1.142e-05	-469.5		9.405e-06	-459.4
1.141e-05	-469.4		9.374e-06	-459.3
1.139e-05	-469.2		9.343e-06	-459.1
1.137e-05	-469		9.317e-06	-458.9
1.135e-05	-468.9		9.297e-06	-458.8
1.135e-05	-468.7		9.273e-06	-458.6
1.133e-05	-468.5		9.252e-06	-458.4
1.132e-05	-468.3		9.231e-06	-458.3
1.131e-05	-468.2		9.207e-06	-458.1
1.128e-05	-468		9.189e-06	-457.9
1.127e-05	-467.8		9.166e-06	-457.8
1.126e-05	-467.7		9.139e-06	-457.6
1.123e-05	-467.5		9.119e-06	-457.4
1.12e-05	-467.4		9.097e-06	-457.3
1.118e-05	-467.2		9.072e-06	-457.1
1.114e-05	-467		9.049e-06	-456.9
1.111e-05	-466.9		9.028e-06	-456.8
1.108e-05	-466.7		9.001e-06	-456.6
1.104e-05	-466.5		8.98e-06	-456.4
1.101e-05	-466.3		8.96e-06	-456.3
1.099e-05	-466.2		8.933e-06	-456.1
1.095e-05	-466		8.909e-06	-455.9
1.092e-05	-465.9		8.888e-06	-455.8
1.09e-05	-465.7		8.862e-06	-455.6
1.086e-05	-465.5		8.842e-06	-455.4
1.084e-05	-465.4		8.826e-06	-455.3
1.081e-05	-465.2		8.802e-06	-455.1
1.077e-05	-465		8.783e-06	-454.9
1.075e-05	-464.9		8.763e-06	-454.8
1.072e-05	-464.7		8.737e-06	-454.6
1.069e-05	-464.5		8.716e-06	-454.4
1.067e-05	-464.4		8.703e-06	-454.3
1.064e-05	-464.2		8.676e-06	-454.1
1.06e-05	-464		8.66e-06	-453.9
1.058e-05	-463.9		8.641e-06	-453.8
1.055e-05	-463.7		8.615e-06	-453.6
1.052e-05	-463.5		8.599e-06	-453.4
1.05e-05	-463.4		8.581e-06	-453.3
1.047e-05	-463.2		8.557e-06	-453.1
1.043e-05	-463		8.537e-06	-452.9
1.041e-05	-462.9		8.518e-06	-452.8
1.039e-05	-462.7		8.493e-06	-452.6
1.036e-05	-462.5		8.474e-06	-452.4
1.034e-05	-462.4		8.455e-06	-452.3
1.031e-05	-462.2		8.435e-06	-452.1
1.029e-05	-462		8.417e-06	-451.9
1.026e-05	-461.9		8.395e-06	-451.8
1.024e-05	-461.7		8.374e-06	-451.6
1.022e-05	-461.5		8.359e-06	-451.4
1.019e-05	-461.4		8.337e-06	-451.3
1.018e-05	-461.2		8.317e-06	-451.1
1.014e-05	-461		8.297e-06	-450.9
1.012e-05	-460.9		8.279e-06	-450.8
1.009e-05	-460.8		8.253e-06	-450.6
1.006e-05	-460.6		8.234e-06	-450.4
1.003e-05	-460.4		8.212e-06	-450.3
1e-05	-460.3		8.193e-06	-450.1
9.972e-06	-460.1		8.175e-06	-449.9
9.945e-06	-459.9		8.157e-06	-449.8
9.919e-06	-459.8		8.133e-06	-449.6
9.89e-06	-459.5		8.114e-06	-449.4
9.866e-06	-459.4		8.098e-06	-449.3
9.845e-06	-459.3		8.075e-06	-449.1
9.816e-06	-459.1		8.057e-06	-448.9
9.798e-06	-458.9		8.038e-06	-448.8
9.778e-06	-458.7		8.016e-06	-448.6
9.754e-06	-458.6		8e-06	-448.4
9.729e-06	-458.4		7.985e-06	-448.3
9.711e-06	-458.3		7.961e-06	-448.1
9.688e-06	-458.1		7.947e-06	-447.9
9.66e-06	-457.9		7.933e-06	-447.8
9.64e-06	-457.8		7.913e-06	-447.6
9.617e-06	-457.6		7.899e-06	-447.4
9.59e-06	-457.4		7.884e-06	-447.3
9.57e-06	-457.3		7.865e-06	-447.1
9.551e-06	-457.1		7.851e-06	-447
9.52e-06	-456.9		7.832e-06	-446.8
9.495e-06	-456.7		7.813e-06	-446.6
9.478e-06	-456.6		7.798e-06	-446.4
9.452e-06	-456.4		7.784e-06	-446.3
9.431e-06	-456.3		7.763e-06	-446.1
9.411e-06	-456.1		7.749e-06	-445.9
9.383e-06	-455.9		7.732e-06	-445.8
9.362e-06	-455.8		7.711e-06	-445.6
9.342e-06	-455.6		7.694e-06	-445.5
9.314e-06	-455.4		7.682e-06	-445.3
9.293e-06	-455.3		7.664e-06	-445.1
9.272e-06	-455.1		7.649e-06	-444.9
9.244e-06	-454.9		7.632e-06	-444.8
9.224e-06	-454.8		7.616e-06	-444.6
9.21e-06	-454.6		7.594e-06	-444.4
9.184e-06	-454.4		7.576e-06	-444.3
9.169e-06	-454.3		7.558e-06	-444.1
9.151e-06	-454.1		7.538e-06	-443.9
9.127e-06	-453.9		7.521e-06	-443.8
9.112e-06	-453.8		7.506e-06	-443.6
9.1e-06	-453.6		7.486e-06	-443.4
9.087e-06	-453.4		7.465e-06	-443.3
9.079e-06	-453.3		7.45e-06	-443.1
9.079e-06	-453.1		7.429e-06	-442.9
9.066e-06	-452.9		7.417e-06	-442.8
9.062e-06	-452.8		7.399e-06	-442.6
9.053e-06	-452.6		7.379e-06	-442.4
9.039e-06	-452.4		7.361e-06	-442.3
9.03e-06	-452.3		7.345e-06	-442.1
9.016e-06	-452.1		7.324e-06	-441.9
8.998e-06	-451.9		7.307e-06	-441.8
8.981e-06	-451.8		7.292e-06	-441.6
8.969e-06	-451.6		7.27e-06	-441.4
8.949e-06	-451.4		7.252e-06	-441.3
8.933e-06	-451.3		7.237e-06	-441.1
8.913e-06	-451.1		7.218e-06	-440.9
8.885e-06	-450.9		7.2e-06	-440.8
8.865e-06	-450.8		7.185e-06	-440.6
8.841e-06	-450.6		7.168e-06	-440.4
8.816e-06	-450.4		7.155e-06	-440.3
8.793e-06	-450.3		7.139e-06	-440.1
8.771e-06	-450.1		7.118e-06	-439.9
8.744e-06	-449.9		7.104e-06	-439.8
8.72e-06	-449.8		7.088e-06	-439.6
8.706e-06	-449.6		7.064e-06	-439.4
8.678e-06	-449.4		7.049e-06	-439.3
8.659e-06	-449.3		7.033e-06	-439.1
8.64e-06	-449.1		7.012e-06	-438.9
8.608e-06	-448.9		6.997e-06	-438.8
8.582e-06	-448.8		6.985e-06	-438.6
8.559e-06	-448.6		6.966e-06	-438.4
8.526e-06	-448.4		6.957e-06	-438.3
8.507e-06	-448.3		6.943e-06	-438.1
8.48e-06	-448.1		6.925e-06	-437.9
8.454e-06	-447.9		6.913e-06	-437.8
8.434e-06	-447.8		6.901e-06	-437.6
8.405e-06	-447.5		6.881e-06	-437.4
8.381e-06	-447.4		6.87e-06	-437.3
8.36e-06	-447.2		6.856e-06	-437.1
8.337e-06	-447.1		6.837e-06	-436.9
8.313e-06	-446.9		6.829e-06	-436.8
8.294e-06	-446.7		6.817e-06	-436.6
8.278e-06	-446.6		6.796e-06	-436.4
8.253e-06	-446.4		6.785e-06	-436.3
8.235e-06	-446.3		6.765e-06	-436.1
8.216e-06	-446.1		6.745e-06	-435.9
8.198e-06	-445.9		6.734e-06	-435.8
8.184e-06	-445.8		6.722e-06	-435.6
8.169e-06	-445.6		6.703e-06	-435.4
8.143e-06	-445.4		6.684e-06	-435.3
8.128e-06	-445.3		6.67e-06	-435.1
8.113e-06	-445.1		6.652e-06	-434.9
8.092e-06	-445		6.634e-06	-434.8
8.08e-06	-444.8		6.62e-06	-434.6
8.062e-06	-444.6		6.598e-06	-434.4
8.045e-06	-444.4		6.585e-06	-434.3
8.029e-06	-444.3		6.574e-06	-434.1
8.016e-06	-444.2		6.552e-06	-433.9
7.993e-06	-443.9		6.54e-06	-433.8
7.976e-06	-443.8		6.526e-06	-433.6
7.953e-06	-443.6		6.511e-06	-433.4
7.933e-06	-443.4		6.495e-06	-433.3
7.914e-06	-443.3		6.483e-06	-433.1
7.894e-06	-443.1		6.462e-06	-432.9
7.868e-06	-442.9		6.451e-06	-432.8
7.845e-06	-442.7		6.436e-06	-432.6
7.82e-06	-442.6		6.42e-06	-432.4
7.792e-06	-442.4		6.408e-06	-432.3
7.768e-06	-442.3		6.397e-06	-432.1
7.744e-06	-442.1		6.379e-06	-431.9
7.724e-06	-442		6.365e-06	-431.8
7.696e-06	-441.8		6.351e-06	-431.6
7.677e-06	-441.6		6.334e-06	-431.4
7.658e-06	-441.5		6.321e-06	-431.3
7.633e-06	-441.3		6.312e-06	-431.1
7.614e-06	-441.1		6.296e-06	-430.9
7.598e-06	-441		6.284e-06	-430.8
7.573e-06	-440.7		6.275e-06	-430.6
7.556e-06	-440.6		6.258e-06	-430.4
7.544e-06	-440.5		6.243e-06	-430.3
7.524e-06	-440.3		6.228e-06	-430.1
7.512e-06	-440.2		6.211e-06	-429.9
7.497e-06	-440		6.198e-06	-429.8
7.478e-06	-439.8		6.181e-06	-429.6
7.469e-06	-439.6		6.164e-06	-429.4
7.455e-06	-439.5		6.149e-06	-429.3
7.438e-06	-439.3		6.143e-06	-429.1
7.427e-06	-439.1		6.125e-06	-428.9
7.415e-06	-439		6.11e-06	-428.8
7.399e-06	-438.8		6.097e-06	-428.6
7.39e-06	-438.6		6.08e-06	-428.4
7.378e-06	-438.5		6.069e-06	-428.3
7.361e-06	-438.3		6.053e-06	-428.1
7.35e-06	-438.2		6.044e-06	-428
7.337e-06	-438		6.029e-06	-427.8
7.316e-06	-437.8		6.018e-06	-427.6
7.305e-06	-437.6		6.01e-06	-427.5
7.293e-06	-437.5		5.989e-06	-427.3
7.272e-06	-437.3		5.978e-06	-427.1
7.26e-06	-437.1		5.961e-06	-427
7.245e-06	-437		5.948e-06	-426.8
7.224e-06	-436.8		5.936e-06	-426.6
7.21e-06	-436.6		5.921e-06	-426.5
7.194e-06	-436.5		5.907e-06	-426.3
7.175e-06	-436.3		5.896e-06	-426.1
7.164e-06	-436.1		5.883e-06	-426
7.147e-06	-435.9		5.869e-06	-425.8
7.127e-06	-435.8		5.857e-06	-425.6
7.115e-06	-435.6		5.844e-06	-425.5
7.097e-06	-435.5		5.827e-06	-425.3
7.079e-06	-435.3		5.817e-06	-425.1
7.061e-06	-435.1		5.804e-06	-425
7.046e-06	-435		5.784e-06	-424.8
7.026e-06	-434.8		5.771e-06	-424.6
7.014e-06	-434.7		5.763e-06	-424.5
6.996e-06	-434.5		5.747e-06	-424.3
6.975e-06	-434.3		5.735e-06	-424.1
6.96e-06	-434.2		5.724e-06	-424
6.948e-06	-434		5.709e-06	-423.8
6.924e-06	-433.8		5.7e-06	-423.6
6.914e-06	-433.6		5.688e-06	-423.5
6.894e-06	-433.5		5.673e-06	-423.3
6.873e-06	-433.3		5.663e-06	-423.1
6.854e-06	-433.1		5.652e-06	-423
6.837e-06	-433		5.639e-06	-422.8
6.813e-06	-432.7		5.632e-06	-422.6
6.798e-06	-432.6		5.622e-06	-422.5
6.783e-06	-432.5		5.607e-06	-422.3
6.76e-06	-432.3		5.598e-06	-422.1
6.742e-06	-432.2		5.586e-06	-422
6.728e-06	-432		5.57e-06	-421.8
6.703e-06	-431.8		5.559e-06	-421.7
6.687e-06	-431.6		5.551e-06	-421.5
6.669e-06	-431.5		5.534e-06	-421.3
6.652e-06	-431.3		5.524e-06	-421.1
6.631e-06	-431.1		5.515e-06	-421
6.614e-06	-431		5.501e-06	-420.8
6.594e-06	-430.8		5.491e-06	-420.6
6.577e-06	-430.6		5.484e-06	-420.5
6.559e-06	-430.5		5.469e-06	-420.3
6.534e-06	-430.3		5.455e-06	-420.1
6.522e-06	-430.2		5.443e-06	-420
6.503e-06	-430		5.426e-06	-419.8
6.481e-06	-429.8		5.417e-06	-419.6
6.464e-06	-429.6		5.407e-06	-419.5
6.446e-06	-429.5		5.391e-06	-419.3
6.425e-06	-429.3		5.381e-06	-419.1
6.41e-06	-429.1		5.375e-06	-419
6.394e-06	-429		5.358e-06	-418.8
6.375e-06	-428.8		5.347e-06	-418.6
6.359e-06	-428.6		5.336e-06	-418.5
6.344e-06	-428.5		5.321e-06	-418.3
6.325e-06	-428.3		5.311e-06	-418.1
6.314e-06	-428.2		5.301e-06	-418
6.3e-06	-428		5.285e-06	-417.8
6.284e-06	-427.8		5.272e-06	-417.6
6.274e-06	-427.6		5.262e-06	-417.5
6.264e-06	-427.5		5.248e-06	-417.3
6.247e-06	-427.3		5.238e-06	-417.1
6.239e-06	-427.1		5.227e-06	-416.9
6.226e-06	-427		5.207e-06	-416.8
6.214e-06	-426.8		5.198e-06	-416.6
6.203e-06	-426.6		5.187e-06	-416.4
6.193e-06	-426.5		5.173e-06	-416.3
6.181e-06	-426.3		5.163e-06	-416.1
6.171e-06	-426.2		5.15e-06	-416
6.165e-06	-426		5.134e-06	-415.8
6.15e-06	-425.8		5.125e-06	-415.6
6.146e-06	-425.6		5.118e-06	-415.5
6.142e-06	-425.5		5.103e-06	-415.3
6.134e-06	-425.4		5.092e-06	-415.1
6.122e-06	-425.1		5.082e-06	-415
6.116e-06	-425		5.067e-06	-414.8
6.107e-06	-424.8		5.056e-06	-414.6
6.09e-06	-424.6		5.047e-06	-414.5
6.084e-06	-424.5		5.031e-06	-414.3
6.077e-06	-424.3		5.022e-06	-414.1
6.062e-06	-424.2		5.01e-06	-414
6.054e-06	-424		4.993e-06	-413.8
6.051e-06	-423.8		4.984e-06	-413.6
6.04e-06	-423.6		4.974e-06	-413.5
6.034e-06	-423.5		4.961e-06	-413.3
6.024e-06	-423.4		4.951e-06	-413.1
6.009e-06	-423.1		4.938e-06	-413
6e-06	-423		4.926e-06	-412.8
5.993e-06	-422.8		4.917e-06	-412.6
5.982e-06	-422.6		4.903e-06	-412.5
5.975e-06	-422.5		4.894e-06	-412.3
5.97e-06	-422.3		4.882e-06	-412.1
5.955e-06	-422.1		4.873e-06	-412
5.95e-06	-421.9		4.861e-06	-411.8
5.947e-06	-421.8		4.841e-06	-411.4
5.933e-06	-421.6		4.835e-06	-411.2
5.924e-06	-421.5		4.825e-06	-411.1
5.918e-06	-421.3		4.812e-06	-410.9
5.903e-06	-421.1		4.804e-06	-410.7
5.894e-06	-421		4.794e-06	-410.6
5.884e-06	-420.8		4.78e-06	-410.4
5.866e-06	-420.6		4.771e-06	-410.2
5.854e-06	-420.5		4.762e-06	-410.1
5.842e-06	-420.3		4.749e-06	-409.9
5.822e-06	-420.2		4.74e-06	-409.7
5.81e-06	-419.9		4.729e-06	-409.6
5.794e-06	-419.8		4.715e-06	-409.4
5.773e-06	-419.6		4.709e-06	-409.3
5.761e-06	-419.5		4.698e-06	-409.1
5.74e-06	-419.4		4.685e-06	-408.9
5.719e-06	-419.1		4.677e-06	-408.8
5.698e-06	-419		4.667e-06	-408.6
5.682e-06	-418.8		4.655e-06	-408.4
5.656e-06	-418.7		4.646e-06	-408.3
5.638e-06	-418.5		4.637e-06	-408.1
5.618e-06	-418.3		4.624e-06	-407.9
5.595e-06	-418.2		4.614e-06	-407.8
5.576e-06	-418		4.608e-06	-407.6
5.555e-06	-417.8		4.593e-06	-407.4
5.528e-06	-417.6		4.586e-06	-407.3
5.509e-06	-417.5		4.574e-06	-407.1
5.488e-06	-417.4		4.561e-06	-407
5.463e-06	-417.1		4.552e-06	-406.8
5.444e-06	-417		4.544e-06	-406.6
5.424e-06	-416.8		4.527e-06	-406.4
5.399e-06	-416.6		4.52e-06	-406.3
5.383e-06	-416.5		4.509e-06	-406.1
5.369e-06	-416.3		4.5e-06	-405.9
5.346e-06	-416.2		4.491e-06	-405.8
5.327e-06	-416		4.484e-06	-405.6
5.314e-06	-415.9		4.472e-06	-405.4
5.292e-06	-415.7		4.463e-06	-405.3
5.274e-06	-415.5		4.456e-06	-405.1
5.258e-06	-415.4		4.444e-06	-404.9
5.237e-06	-415.1		4.435e-06	-404.8
5.221e-06	-415		4.428e-06	-404.6
5.205e-06	-414.8		4.414e-06	-404.4
5.187e-06	-414.7		4.405e-06	-404.3
5.173e-06	-414.5		4.398e-06	-404.1
5.152e-06	-414.3		4.385e-06	-403.9
5.132e-06	-414.2		4.377e-06	-403.8
5.123e-06	-414		4.369e-06	-403.6
5.111e-06	-413.8		4.355e-06	-403.4
5.091e-06	-413.6		4.345e-06	-403.3
5.079e-06	-413.5		4.337e-06	-403.1
5.069e-06	-413.4		4.326e-06	-402.9
5.055e-06	-413.1		4.317e-06	-402.8
5.045e-06	-413		4.307e-06	-402.6
5.032e-06	-412.9		4.297e-06	-402.5
5.017e-06	-412.7		4.289e-06	-402.3
5.007e-06	-412.5		4.281e-06	-402.2
4.997e-06	-412.3		4.267e-06	-402
4.981e-06	-412.2		4.259e-06	-401.8
4.97e-06	-412		4.25e-06	-401.7
4.954e-06	-411.8		4.238e-06	-401.5
4.94e-06	-411.6		4.23e-06	-401.3
4.929e-06	-411.5		4.222e-06	-401.2
4.915e-06	-411.4		4.209e-06	-401
4.894e-06	-411.1		4.202e-06	-400.8
4.88e-06	-411		4.196e-06	-400.7
4.868e-06	-410.9		4.184e-06	-400.5
4.851e-06	-410.7		4.175e-06	-400.3
4.825e-06	-410.3		4.165e-06	-400.2
4.814e-06	-410.2		4.154e-06	-400
4.797e-06	-409.9		4.148e-06	-399.8
4.781e-06	-409.8		4.14e-06	-399.7
4.767e-06	-409.6		4.126e-06	-399.5
4.75e-06	-409.4		4.119e-06	-399.3
4.737e-06	-409.3		4.114e-06	-399.2
4.721e-06	-409.1		4.101e-06	-399
4.707e-06	-409		4.094e-06	-398.8
4.693e-06	-408.8		4.086e-06	-398.7
4.678e-06	-408.6		4.073e-06	-398.5
4.666e-06	-408.5		4.066e-06	-398.3
4.651e-06	-408.3		4.055e-06	-398.2
4.639e-06	-408.1		4.044e-06	-398
4.627e-06	-408		4.037e-06	-397.8
4.612e-06	-407.8		4.027e-06	-397.7
4.599e-06	-407.6		4.015e-06	-397.5
4.588e-06	-407.5		4.005e-06	-397.3
4.574e-06	-407.3		3.999e-06	-397.2
4.564e-06	-407.1		3.987e-06	-397
4.556e-06	-407		3.98e-06	-396.8
4.54e-06	-406.8		3.971e-06	-396.7
4.533e-06	-406.6		3.96e-06	-396.5
4.527e-06	-406.5		3.951e-06	-396.4
4.514e-06	-406.3		3.945e-06	-396.2
4.51e-06	-406.2		3.934e-06	-396
4.506e-06	-406		3.927e-06	-395.9
4.496e-06	-405.8		3.918e-06	-395.7
4.489e-06	-405.6		3.908e-06	-395.5
4.486e-06	-405.5		3.899e-06	-395.3
4.476e-06	-405.3		3.893e-06	-395.2
4.471e-06	-405.1		3.881e-06	-394.9
4.464e-06	-405		3.875e-06	-394.8
4.457e-06	-404.8		3.867e-06	-394.7
4.451e-06	-404.6		3.86e-06	-394.5
4.445e-06	-404.5		3.846e-06	-394.3
4.436e-06	-404.3		3.842e-06	-394.2
4.43e-06	-404.2		3.833e-06	-394
4.423e-06	-404		3.82e-06	-393.8
4.411e-06	-403.8		3.813e-06	-393.7
4.408e-06	-403.7		3.805e-06	-393.5
4.402e-06	-403.5		3.794e-06	-393.3
4.393e-06	-403.3		3.788e-06	-393.2
4.385e-06	-403.1		3.78e-06	-393
4.382e-06	-403		3.767e-06	-392.8
4.368e-06	-402.8		3.761e-06	-392.7
4.362e-06	-402.6		3.753e-06	-392.5
4.357e-06	-402.5		3.742e-06	-392.3
4.344e-06	-402.3		3.734e-06	-392.2
4.339e-06	-402.2		3.729e-06	-392
4.329e-06	-402		3.716e-06	-391.8
4.319e-06	-401.8		3.709e-06	-391.7
4.311e-06	-401.6		3.703e-06	-391.5
4.307e-06	-401.5		3.691e-06	-391.3
4.296e-06	-401.3		3.687e-06	-391.2
4.288e-06	-401.1		3.679e-06	-391
4.282e-06	-401		3.667e-06	-390.9
4.27e-06	-400.8		3.659e-06	-390.7
4.264e-06	-400.6		3.653e-06	-390.5
4.259e-06	-400.5		3.639e-06	-390.3
4.248e-06	-400.3		3.632e-06	-390.2
4.241e-06	-400.2		3.624e-06	-390
4.234e-06	-400		3.614e-06	-389.8
4.219e-06	-399.8		3.607e-06	-389.7
4.21e-06	-399.7		3.601e-06	-389.5
4.2e-06	-399.5		3.589e-06	-389.3
4.181e-06	-399.3		3.582e-06	-389.2
4.174e-06	-399.1		3.576e-06	-389
4.161e-06	-399		3.564e-06	-388.8
4.149e-06	-398.8		3.558e-06	-388.7
4.142e-06	-398.7		3.55e-06	-388.5
4.13e-06	-398.5		3.539e-06	-388.3
4.116e-06	-398.3		3.532e-06	-388.2
4.106e-06	-398.2		3.526e-06	-388
4.1e-06	-398		3.518e-06	-387.8
4.086e-06	-397.8		3.509e-06	-387.7
4.078e-06	-397.7		3.504e-06	-387.5
4.068e-06	-397.5		3.496e-06	-387.3
4.053e-06	-397.3		3.487e-06	-387.2
4.047e-06	-397.1		3.481e-06	-387
4.034e-06	-397		3.471e-06	-386.8
4.02e-06	-396.7		3.462e-06	-386.7
4.008e-06	-396.7		3.455e-06	-386.6
3.996e-06	-396.5		3.446e-06	-386.3
3.98e-06	-396.3		3.437e-06	-386.2
3.971e-06	-396.2		3.432e-06	-386.1
3.96e-06	-395.9		3.421e-06	-385.8
3.945e-06	-395.8		3.414e-06	-385.7
3.936e-06	-395.6		3.407e-06	-385.6
3.922e-06	-395.5		3.394e-06	-385.3
3.906e-06	-395.3		3.387e-06	-385.2
3.898e-06	-395.1		3.381e-06	-385.1
3.888e-06	-395		3.372e-06	-384.8
3.873e-06	-394.8		3.366e-06	-384.7
3.863e-06	-394.7		3.359e-06	-384.6
3.852e-06	-394.5		3.348e-06	-384.3
3.839e-06	-394.3		3.341e-06	-384.2
3.83e-06	-394.2		3.334e-06	-384.1
3.818e-06	-394		3.326e-06	-383.8
3.802e-06	-393.8		3.319e-06	-383.7
3.793e-06	-393.7		3.312e-06	-383.5
3.783e-06	-393.5		3.301e-06	-383.4
3.764e-06	-393.3		3.294e-06	-383.2
3.757e-06	-393.2		3.287e-06	-383.1
3.745e-06	-393		3.277e-06	-382.8
3.731e-06	-392.8		3.273e-06	-382.7
3.721e-06	-392.7		3.265e-06	-382.5
3.712e-06	-392.5		3.256e-06	-382.3
3.699e-06	-392.3		3.248e-06	-382.2
3.689e-06	-392.2		3.243e-06	-382
3.685e-06	-392		3.231e-06	-381.9
3.677e-06	-391.9		3.225e-06	-381.7
3.665e-06	-391.7		3.217e-06	-381.5
3.657e-06	-391.5		3.206e-06	-381.4
3.648e-06	-391.4		3.202e-06	-381.2
3.636e-06	-391.1		3.194e-06	-381.1
3.629e-06	-391		3.183e-06	-380.9
3.618e-06	-390.9		3.177e-06	-380.7
3.608e-06	-390.7		3.172e-06	-380.5
3.599e-06	-390.6		3.162e-06	-380.4
3.592e-06	-390.4		3.156e-06	-380.2
3.579e-06	-390.2		3.15e-06	-380
3.573e-06	-390		3.139e-06	-379.9
3.566e-06	-389.9		3.133e-06	-379.7
3.554e-06	-389.7		3.126e-06	-379.5
3.548e-06	-389.5		3.117e-06	-379.4
3.54e-06	-389.4		3.111e-06	-379.2
3.532e-06	-389.2		3.105e-06	-379
3.522e-06	-389		3.094e-06	-378.9
3.514e-06	-388.9		3.086e-06	-378.7
3.501e-06	-388.7		3.081e-06	-378.6
3.491e-06	-388.6		3.073e-06	-378.4
3.483e-06	-388.4		3.065e-06	-378.2
3.467e-06	-388.2		3.06e-06	-378.1
3.459e-06	-388		3.053e-06	-377.9
3.445e-06	-387.9		3.044e-06	-377.7
3.428e-06	-387.7		3.037e-06	-377.6
3.413e-06	-387.5		3.03e-06	-377.4
3.401e-06	-387.4		3.021e-06	-377.2
3.384e-06	-387.2		3.015e-06	-377.1
3.369e-06	-387.1		3.008e-06	-376.9
3.353e-06	-386.9		2.998e-06	-376.7
3.333e-06	-386.7		2.992e-06	-376.6
3.319e-06	-386.6		2.988e-06	-376.4
3.3e-06	-386.4		2.976e-06	-376.2
3.283e-06	-386.2		2.972e-06	-376.1
3.273e-06	-386.1		2.966e-06	-375.9
3.264e-06	-385.9		2.956e-06	-375.7
3.255e-06	-385.7		2.95e-06	-375.6
3.251e-06	-385.5		2.943e-06	-375.4
3.245e-06	-385.4		2.934e-06	-375.2
3.237e-06	-385.2		2.928e-06	-375.1
3.231e-06	-385.1		2.922e-06	-374.9
3.226e-06	-384.9		2.913e-06	-374.7
3.218e-06	-384.7		2.906e-06	-374.6
3.212e-06	-384.6		2.9e-06	-374.4
3.206e-06	-384.4		2.893e-06	-374.2
3.195e-06	-384.2		2.888e-06	-374.1
3.192e-06	-384.1		2.88e-06	-373.9
3.185e-06	-383.9		2.871e-06	-373.7
3.176e-06	-383.8		2.868e-06	-373.6
3.169e-06	-383.6		2.862e-06	-373.4
3.161e-06	-383.5		2.852e-06	-373.2
3.154e-06	-383.2		2.847e-06	-373.1
3.146e-06	-383.1		2.841e-06	-372.9
3.142e-06	-382.9		2.832e-06	-372.7
3.13e-06	-382.7		2.828e-06	-372.6
3.126e-06	-382.6		2.822e-06	-372.4
3.12e-06	-382.4		2.816e-06	-372.2
3.109e-06	-382.2		2.808e-06	-372.1
3.104e-06	-382.1		2.806e-06	-371.9
3.098e-06	-381.9		2.795e-06	-371.7
3.09e-06	-381.7		2.791e-06	-371.6
3.083e-06	-381.5		2.788e-06	-371.4
3.074e-06	-381.4		2.777e-06	-371.2
3.067e-06	-381.2		2.771e-06	-371.1
3.063e-06	-381.1		2.767e-06	-370.9
3.055e-06	-380.9		2.759e-06	-370.7
3.045e-06	-380.7		2.756e-06	-370.6
3.04e-06	-380.6		2.749e-06	-370.5
3.034e-06	-380.4		2.738e-06	-370.3
3.022e-06	-380.2		2.733e-06	-370.1
3.014e-06	-380.1		2.726e-06	-369.9
3.009e-06	-379.9		2.716e-06	-369.7
2.995e-06	-379.7		2.711e-06	-369.6
2.988e-06	-379.6		2.702e-06	-369.4
2.983e-06	-379.4		2.676e-06	-369.2
2.971e-06	-379.2		2.686e-06	-369.1
2.964e-06	-379.1		2.68e-06	-368.9
2.959e-06	-378.9		2.672e-06	-368.7
2.947e-06	-378.7		2.667e-06	-368.6
2.94e-06	-378.6		2.662e-06	-368.4
2.933e-06	-378.4		2.654e-06	-368.2
2.923e-06	-378.2		2.649e-06	-368.1
2.918e-06	-378.1		2.644e-06	-367.9
2.912e-06	-377.9		2.635e-06	-367.7
2.901e-06	-377.7		2.631e-06	-367.6
2.897e-06	-377.6		2.624e-06	-367.4
2.888e-06	-377.4		2.616e-06	-367.2
2.877e-06	-377.2		2.612e-06	-367.1
2.871e-06	-377.1		2.607e-06	-366.9
2.866e-06	-376.9		2.598e-06	-366.7
2.856e-06	-376.7		2.59e-06	-366.6
2.848e-06	-376.6		2.587e-06	-366.4
2.842e-06	-376.4		2.577e-06	-366.2
2.829e-06	-376.2		2.572e-06	-366.1
2.823e-06	-376.1		2.567e-06	-365.9
2.816e-06	-375.9		2.56e-06	-365.7
2.803e-06	-375.7		2.554e-06	-365.6
2.799e-06	-375.6		2.55e-06	-365.4
2.791e-06	-375.4		2.541e-06	-365.2
2.784e-06	-375.3		2.536e-06	-365.1
2.77e-06	-375.1		2.53e-06	-364.9
2.767e-06	-375		2.522e-06	-364.7
2.76e-06	-374.8		2.516e-06	-364.6
2.75e-06	-374.6		2.513e-06	-364.4
2.742e-06	-374.4		2.505e-06	-364.2
2.738e-06	-374.3		2.499e-06	-364.1
2.723e-06	-374.1		2.494e-06	-363.9
2.72e-06	-373.9		2.484e-06	-363.7
2.714e-06	-373.8		2.48e-06	-363.6
2.702e-06	-373.6		2.475e-06	-363.4
2.697e-06	-373.4		2.466e-06	-363.2
2.69e-06	-373.3		2.461e-06	-363.1
2.681e-06	-373.1		2.458e-06	-362.9
2.673e-06	-373		2.449e-06	-362.7
2.667e-06	-372.8		2.445e-06	-362.6
2.656e-06	-372.6		2.438e-06	-362.4
2.65e-06	-372.4		2.429e-06	-362.2
2.641e-06	-372.3		2.425e-06	-362.1
2.629e-06	-372.1		2.418e-06	-361.9
2.618e-06	-371.9		2.411e-06	-361.7
2.613e-06	-371.8		2.405e-06	-361.6
2.603e-06	-371.6		2.401e-06	-361.4
2.596e-06	-371.4		2.396e-06	-361.3
2.59e-06	-371.2		2.387e-06	-361.1
2.579e-06	-371.1		2.38e-06	-360.9
2.572e-06	-370.9		2.375e-06	-360.8
2.565e-06	-370.7		2.366e-06	-360.6
2.555e-06	-370.6		2.361e-06	-360.4
2.55e-06	-370.4		2.356e-06	-360.3
2.542e-06	-370.3		2.347e-06	-360.1
2.532e-06	-370		2.344e-06	-359.9
2.53e-06	-369.9		2.337e-06	-359.8
2.523e-06	-369.8		2.329e-06	-359.6
2.511e-06	-369.5		2.324e-06	-359.4
2.507e-06	-369.5		2.317e-06	-359.3
2.498e-06	-369.3		2.31e-06	-359.1
2.489e-06	-369.1		2.307e-06	-359
2.481e-06	-369		2.3e-06	-358.8
2.471e-06	-368.7		2.293e-06	-358.6
2.461e-06	-368.6		2.286e-06	-358.4
2.456e-06	-368.4		2.284e-06	-358.3
2.447e-06	-368.3		2.275e-06	-358.1
2.436e-06	-368.1		2.27e-06	-358
2.427e-06	-367.9		2.264e-06	-357.8
2.417e-06	-367.8		2.256e-06	-357.6
2.408e-06	-367.6		2.251e-06	-357.5
2.401e-06	-367.5		2.247e-06	-357.3
2.387e-06	-367.3		2.239e-06	-357.1
2.375e-06	-367.1		2.233e-06	-357
2.365e-06	-367		2.228e-06	-356.8
2.355e-06	-366.8		2.221e-06	-356.6
2.34e-06	-366.6		2.215e-06	-356.5
2.33e-06	-366.5		2.209e-06	-356.3
2.32e-06	-366.3		2.202e-06	-356.1
2.307e-06	-366.1		2.198e-06	-356
2.299e-06	-365.9		2.192e-06	-355.8
2.291e-06	-365.8		2.184e-06	-355.6
2.279e-06	-365.6		2.179e-06	-355.5
2.272e-06	-365.5		2.173e-06	-355.3
2.261e-06	-365.3		2.162e-06	-355.1
2.253e-06	-365.1		2.159e-06	-355
2.246e-06	-365		2.155e-06	-354.8
2.239e-06	-364.8		2.149e-06	-354.6
2.229e-06	-364.6		2.143e-06	-354.5
2.223e-06	-364.5		2.139e-06	-354.3
2.214e-06	-364.3		2.13e-06	-354.1
2.205e-06	-364.1		2.126e-06	-354
2.201e-06	-363.9		2.121e-06	-353.8
2.196e-06	-363.8		2.112e-06	-353.6
2.188e-06	-363.6		2.108e-06	-353.5
2.183e-06	-363.5		2.104e-06	-353.3
2.178e-06	-363.3		2.096e-06	-353.1
2.169e-06	-363.1		2.092e-06	-353
2.164e-06	-363		2.088e-06	-352.8
2.161e-06	-362.8		2.078e-06	-352.6
2.152e-06	-362.6		2.074e-06	-352.5
2.149e-06	-362.5		2.068e-06	-352.3
2.144e-06	-362.3		2.062e-06	-352.1
2.137e-06	-362.2		2.057e-06	-352
2.131e-06	-362		2.051e-06	-351.8
2.128e-06	-361.8		2.046e-06	-351.6
2.118e-06	-361.6		2.041e-06	-351.5
2.114e-06	-361.5		2.037e-06	-351.3
2.107e-06	-361.4		2.028e-06	-351.1
2.099e-06	-361.1		2.024e-06	-351
2.096e-06	-361		2.02e-06	-350.8
2.089e-06	-360.8		2.01e-06	-350.6
2.079e-06	-360.6		2.008e-06	-350.5
2.075e-06	-360.5		2.002e-06	-350.3
2.073e-06	-360.3		1.997e-06	-350.1
2.063e-06	-360.2		1.991e-06	-350
2.058e-06	-360		1.988e-06	-349.8
2.053e-06	-359.8		1.98e-06	-349.6
2.044e-06	-359.6		1.976e-06	-349.5
2.034e-06	-359.5		1.971e-06	-349.3
2.027e-06	-359.3		1.963e-06	-349.1
2.014e-06	-359.1		1.959e-06	-349
2.009e-06	-359		1.953e-06	-348.8
2.004e-06	-358.8		1.947e-06	-348.6
2e-06	-358.7		1.944e-06	-348.5
1.989e-06	-358.5		1.926e-06	-348.3
1.979e-06	-358.4		1.93e-06	-348.1
1.969e-06	-358.2		1.926e-06	-348
1.95e-06	-358		1.923e-06	-347.8
1.938e-06	-357.9		1.914e-06	-347.6
1.925e-06	-357.8		1.911e-06	-347.5
1.912e-06	-357.5		1.907e-06	-347.3
1.907e-06	-357.4		1.899e-06	-347.1
1.903e-06	-357.2		1.894e-06	-347
1.899e-06	-357		1.891e-06	-346.8
1.897e-06	-356.9		1.883e-06	-346.6
1.897e-06	-356.7		1.877e-06	-346.5
1.892e-06	-356.5		1.873e-06	-346.3
1.894e-06	-356.4		1.865e-06	-346.1
1.893e-06	-356.2		1.862e-06	-346
1.889e-06	-356		1.857e-06	-345.8
1.889e-06	-355.9		1.849e-06	-345.6
1.888e-06	-355.7		1.848e-06	-345.5
1.884e-06	-355.5		1.842e-06	-345.3
1.885e-06	-355.4		1.836e-06	-345.2
1.88e-06	-355.2		1.831e-06	-345
1.875e-06	-355		1.827e-06	-344.9
1.872e-06	-354.9		1.821e-06	-344.7
1.867e-06	-354.7		1.814e-06	-344.5
1.86e-06	-354.6		1.81e-06	-344.4
1.856e-06	-354.4		1.806e-06	-344.2
1.85e-06	-354.2		1.797e-06	-344
1.847e-06	-354		1.793e-06	-343.8
1.844e-06	-353.9		1.788e-06	-343.7
1.841e-06	-353.8		1.78e-06	-343.5
1.832e-06	-353.5		1.775e-06	-343.3
1.826e-06	-353.4		1.769e-06	-343.2
1.819e-06	-353.2		1.76e-06	-343
1.808e-06	-353		1.756e-06	-342.9
1.804e-06	-352.9		1.751e-06	-342.7
1.796e-06	-352.7		1.744e-06	-342.5
1.789e-06	-352.6		1.741e-06	-342.4
1.784e-06	-352.4		1.737e-06	-342.2
1.777e-06	-352.2		1.729e-06	-342
1.771e-06	-352		1.725e-06	-341.8
1.768e-06	-351.9		1.721e-06	-341.7
1.764e-06	-351.8		1.714e-06	-341.5
1.758e-06	-351.5		1.71e-06	-341.4
1.754e-06	-351.4		1.707e-06	-341.2
1.75e-06	-351.2		1.7e-06	-341
1.742e-06	-351		1.696e-06	-340.8
1.739e-06	-350.9		1.692e-06	-340.7
1.734e-06	-350.7		1.686e-06	-340.5
1.729e-06	-350.6		1.684e-06	-340.3
1.724e-06	-350.4		1.68e-06	-340.2
1.723e-06	-350.2		1.674e-06	-340
1.718e-06	-350		1.669e-06	-339.9
1.714e-06	-349.9		1.665e-06	-339.7
1.706e-06	-349.8		1.658e-06	-339.5
1.696e-06	-349.5		1.653e-06	-339.3
1.692e-06	-349.4		1.65e-06	-339.2
1.688e-06	-349.3		1.641e-06	-339
1.675e-06	-349		1.639e-06	-338.8
1.669e-06	-348.9		1.637e-06	-338.7
1.663e-06	-348.7		1.628e-06	-338.5
1.653e-06	-348.6		1.625e-06	-338.4
1.648e-06	-348.4		1.621e-06	-338.2
1.645e-06	-348.2		1.614e-06	-338
1.639e-06	-348		1.61e-06	-337.8
1.636e-06	-347.9		1.605e-06	-337.7
1.632e-06	-347.8		1.598e-06	-337.5
1.626e-06	-347.5		1.593e-06	-337.3
1.622e-06	-347.4		1.591e-06	-337.2
1.619e-06	-347.2		1.585e-06	-337
1.612e-06	-347		1.58e-06	-336.8
1.608e-06	-346.9		1.576e-06	-336.7
1.602e-06	-346.7		1.569e-06	-336.5
1.594e-06	-346.6		1.566e-06	-336.3
1.587e-06	-346.4		1.562e-06	-336.2
1.582e-06	-346.2		1.554e-06	-336
1.571e-06	-346		1.549e-06	-335.8
1.568e-06	-345.9		1.545e-06	-335.7
1.562e-06	-345.7		1.537e-06	-335.5
1.551e-06	-345.5		1.536e-06	-335.3
1.545e-06	-345.4		1.532e-06	-335.2
1.539e-06	-345.2		1.525e-06	-335
1.531e-06	-345.1		1.521e-06	-334.8
1.526e-06	-344.9		1.516e-06	-334.7
1.52e-06	-344.7		1.509e-06	-334.5
1.51e-06	-344.5		1.504e-06	-334.3
1.505e-06	-344.3		1.501e-06	-334.2
1.497e-06	-344.3		1.492e-06	-334
1.489e-06	-344		1.489e-06	-333.8
1.484e-06	-343.9		1.486e-06	-333.7
1.479e-06	-343.8		1.48e-06	-333.5
1.469e-06	-343.5		1.474e-06	-333.3
1.463e-06	-343.4		1.47e-06	-333.2
1.458e-06	-343.2		1.463e-06	-333
1.451e-06	-343.1		1.46e-06	-332.9
1.445e-06	-342.9		1.457e-06	-332.7
1.439e-06	-342.7		1.449e-06	-332.5
1.433e-06	-342.6		1.445e-06	-332.4
1.426e-06	-342.4		1.441e-06	-332.2
1.421e-06	-342.3		1.436e-06	-332
1.416e-06	-342.1		1.433e-06	-331.9
1.408e-06	-341.9		1.43e-06	-331.7
1.401e-06	-341.8		1.422e-06	-331.5
1.398e-06	-341.5		1.42e-06	-331.3
1.389e-06	-341.4		1.414e-06	-331.2
1.386e-06	-341.2		1.409e-06	-331
1.383e-06	-341.1		1.407e-06	-330.8
1.376e-06	-340.9		1.404e-06	-330.7
1.373e-06	-340.7		1.396e-06	-330.5
1.368e-06	-340.6		1.394e-06	-330.4
1.362e-06	-340.4		1.388e-06	-330.2
1.356e-06	-340.3		1.382e-06	-330
1.349e-06	-340.1		1.378e-06	-329.9
1.343e-06	-339.9		1.372e-06	-329.7
1.342e-06	-339.8		1.364e-06	-329.5
1.338e-06	-339.6		1.36e-06	-329.3
1.331e-06	-339.4		1.356e-06	-329.2
1.329e-06	-339.3		1.349e-06	-329
1.327e-06	-339.1		1.345e-06	-328.8
1.318e-06	-338.9		1.34e-06	-328.7
1.316e-06	-338.7		1.334e-06	-328.5
1.311e-06	-338.6		1.333e-06	-328.4
1.305e-06	-338.4		1.329e-06	-328.2
1.302e-06	-338.3		1.324e-06	-328
1.298e-06	-338.1		1.32e-06	-327.8
1.293e-06	-337.9		1.315e-06	-327.7
1.287e-06	-337.8		1.314e-06	-327.6
1.285e-06	-337.6		1.309e-06	-327.4
1.279e-06	-337.4		1.304e-06	-327.2
1.274e-06	-337.3		1.301e-06	-327.1
1.27e-06	-337.1		1.295e-06	-326.9
1.261e-06	-336.9		1.293e-06	-326.7
1.255e-06	-336.7		1.288e-06	-326.6
1.243e-06	-336.6		1.283e-06	-326.4
1.232e-06	-336.4		1.281e-06	-326.2
1.222e-06	-336.3		1.279e-06	-326.1
1.215e-06	-336.1		1.272e-06	-325.8
1.204e-06	-335.9		1.27e-06	-325.7
1.2e-06	-335.8		1.267e-06	-325.6
1.195e-06	-335.6		1.259e-06	-325.4
1.186e-06	-335.4		1.256e-06	-325.2
1.182e-06	-335.3		1.253e-06	-325
1.179e-06	-335.1		1.245e-06	-324.8
1.172e-06	-334.9		1.243e-06	-324.7
1.17e-06	-334.8		1.24e-06	-324.5
1.168e-06	-334.6		1.233e-06	-324.3
1.162e-06	-334.4		1.232e-06	-324.2
1.155e-06	-334.3		1.227e-06	-324
1.156e-06	-334.1		1.224e-06	-323.9
1.149e-06	-333.9		1.219e-06	-323.7
1.145e-06	-333.8		1.217e-06	-323.5
1.144e-06	-333.6		1.21e-06	-323.3
1.138e-06	-333.4		1.207e-06	-323.2
1.137e-06	-333.3		1.205e-06	-323.1
1.137e-06	-333.1		1.198e-06	-322.8
1.135e-06	-332.9		1.194e-06	-322.7
1.133e-06	-332.8		1.193e-06	-322.5
1.135e-06	-332.7		1.185e-06	-322.4
1.131e-06	-332.4		1.183e-06	-322.2
1.132e-06	-332.3		1.18e-06	-322.1
1.131e-06	-332.2		1.174e-06	-321.8
1.128e-06	-331.9		1.171e-06	-321.7
1.125e-06	-331.8		1.168e-06	-321.6
1.127e-06	-331.6		1.16e-06	-321.4
1.121e-06	-331.4		1.158e-06	-321.2
1.119e-06	-331.3		1.154e-06	-321.1
1.118e-06	-331.1		1.148e-06	-320.9
1.111e-06	-331		1.145e-06	-320.7
1.113e-06	-330.8		1.143e-06	-320.6
1.107e-06	-330.6		1.136e-06	-320.4
1.102e-06	-330.4		1.133e-06	-320.2
1.098e-06	-330.3		1.13e-06	-320.1
1.097e-06	-330.2		1.126e-06	-319.9
1.088e-06	-329.9		1.123e-06	-319.7
1.087e-06	-329.8		1.118e-06	-319.6
1.081e-06	-329.6		1.113e-06	-319.4
1.074e-06	-329.4		1.109e-06	-319.2
1.072e-06	-329.3		1.106e-06	-319.1
1.066e-06	-329.1		1.1e-06	-318.9
1.059e-06	-329		1.097e-06	-318.7
1.056e-06	-328.8		1.092e-06	-318.6
1.053e-06	-328.6		1.087e-06	-318.4
1.046e-06	-328.4		1.084e-06	-318.2
1.042e-06	-328.3		1.08e-06	-318.1
1.04e-06	-328.2		1.075e-06	-317.9
1.03e-06	-327.9		1.071e-06	-317.7
1.03e-06	-327.8		1.069e-06	-317.6
1.026e-06	-327.6		1.064e-06	-317.4
1.019e-06	-327.4		1.06e-06	-317.3
1.017e-06	-327.3		1.057e-06	-317.1
1.013e-06	-327.1		1.05e-06	-316.9
1.006e-06	-327		1.048e-06	-316.7
1.003e-06	-326.8		1.045e-06	-316.5
9.98e-07	-326.6		1.038e-06	-316.4
9.92e-07	-326.4		1.036e-06	-316.2
9.883e-07	-326.3		1.032e-06	-316.1
9.856e-07	-326.2		1.028e-06	-315.9
9.804e-07	-325.9		1.026e-06	-315.7
9.763e-07	-325.8		1.022e-06	-315.6
9.751e-07	-325.6		1.017e-06	-315.3
9.718e-07	-325.5		1.014e-06	-315.2
9.686e-07	-325.3		1.01e-06	-315.1
9.665e-07	-325.1		1.004e-06	-314.9
9.653e-07	-325		1.003e-06	-314.7
9.576e-07	-324.8		9.995e-07	-314.6
9.56e-07	-324.6		9.945e-07	-314.4
9.53e-07	-324.5		9.905e-07	-314.2
9.485e-07	-324.3		9.873e-07	-314.1
9.472e-07	-324.2		9.794e-07	-313.9
9.468e-07	-324		9.774e-07	-313.7
9.415e-07	-323.8		9.754e-07	-313.6
9.402e-07	-323.6		9.698e-07	-313.4
9.37e-07	-323.5		9.66e-07	-313.2
9.33e-07	-323.3		9.635e-07	-313.1
9.27e-07	-323.1		9.573e-07	-312.9
9.226e-07	-323		9.538e-07	-312.7
9.181e-07	-322.8		9.497e-07	-312.6
9.129e-07	-322.6		9.459e-07	-312.4
9.063e-07	-322.5		9.427e-07	-312.2
8.981e-07	-322.3		9.393e-07	-312.1
8.933e-07	-322.2		9.343e-07	-311.9
8.891e-07	-322		9.327e-07	-311.7
8.778e-07	-321.8		9.285e-07	-311.6
8.747e-07	-321.6		9.263e-07	-311.4
8.695e-07	-321.5		9.202e-07	-311.2
8.621e-07	-321.3		9.19e-07	-311.1
8.546e-07	-321.1		9.151e-07	-310.9
8.478e-07	-321		9.083e-07	-310.7
8.386e-07	-320.8		9.058e-07	-310.6
8.309e-07	-320.6		9.015e-07	-310.4
8.233e-07	-320.5		8.974e-07	-310.2
8.158e-07	-320.3		8.932e-07	-310.1
8.124e-07	-320.1		8.902e-07	-309.9
8.08e-07	-319.9		8.845e-07	-309.7
7.999e-07	-319.8		8.83e-07	-309.6
7.975e-07	-319.6		8.766e-07	-309.4
7.946e-07	-319.5		8.733e-07	-309.2
7.87e-07	-319.2		8.706e-07	-309.1
7.846e-07	-319.1		8.668e-07	-308.9
7.809e-07	-319		8.604e-07	-308.7
7.767e-07	-318.7		8.575e-07	-308.5
7.716e-07	-318.7		8.531e-07	-308.4
7.673e-07	-318.5		8.484e-07	-308.2
7.603e-07	-318.3		8.433e-07	-308.1
7.555e-07	-318.2		8.433e-07	-307.9
7.511e-07	-317.9		8.366e-07	-307.7
7.463e-07	-317.8		8.356e-07	-307.6
7.398e-07	-317.6		8.318e-07	-307.4
7.389e-07	-317.5		8.26e-07	-307.2
7.319e-07	-317.3		8.23e-07	-307.1
7.268e-07	-317.1		8.213e-07	-306.9
7.244e-07	-317		8.166e-07	-306.8
7.18e-07	-316.8		8.121e-07	-306.6
7.142e-07	-316.7		8.09e-07	-306.5
7.085e-07	-316.5		8.016e-07	-306.3
7.021e-07	-316.3		7.986e-07	-306.1
7.013e-07	-316.2		7.953e-07	-305.9
6.99e-07	-315.9		7.895e-07	-305.7
6.95e-07	-315.8		7.858e-07	-305.6
6.955e-07	-315.6		7.835e-07	-305.4
6.955e-07	-315.5		7.794e-07	-305.2
6.937e-07	-315.3		7.755e-07	-305.1
6.92e-07	-315.1		7.724e-07	-305
6.909e-07	-315		7.684e-07	-304.8
6.894e-07	-314.8		7.687e-07	-304.6
6.869e-07	-314.7		7.635e-07	-304.5
6.85e-07	-314.5		7.579e-07	-304.3
6.829e-07	-314.3		7.56e-07	-304.1
6.81e-07	-314.2		7.535e-07	-304
6.801e-07	-314		7.469e-07	-303.8
6.765e-07	-313.8		7.456e-07	-303.6
6.721e-07	-313.7		7.426e-07	-303.5
6.729e-07	-313.5		7.354e-07	-303.3
6.688e-07	-313.3		7.33e-07	-303.1
6.684e-07	-313.1		7.309e-07	-303
6.668e-07	-313		7.241e-07	-302.7
6.627e-07	-312.8		7.207e-07	-302.6
6.576e-07	-312.7		7.345e-07	-302.5
6.574e-07	-312.5		7.151e-07	-302.2
6.524e-07	-312.3		7.119e-07	-302.1
6.461e-07	-312.2		7.083e-07	-302
6.452e-07	-312		7.03e-07	-301.8
6.394e-07	-311.8		7.002e-07	-301.6
6.37e-07	-311.7		6.984e-07	-301.5
6.329e-07	-311.5		6.912e-07	-301.3
6.267e-07	-311.3		6.879e-07	-301.1
6.228e-07	-311.1		6.869e-07	-301
6.214e-07	-311		6.811e-07	-300.8
6.175e-07	-310.8		6.795e-07	-300.6
6.168e-07	-310.7		6.754e-07	-300.5
6.166e-07	-310.5		6.699e-07	-300.3
6.132e-07	-310.3		6.674e-07	-300.1
6.123e-07	-310.2		6.657e-07	-300
6.094e-07	-310		6.615e-07	-299.8
6.071e-07	-309.8		6.587e-07	-299.6
6.035e-07	-309.7		6.569e-07	-299.5
6.022e-07	-309.5		6.515e-07	-299.3
5.964e-07	-309.3		6.472e-07	-299.1
5.944e-07	-309.1		6.435e-07	-299
5.926e-07	-309		6.402e-07	-298.8
5.89e-07	-308.9		6.372e-07	-298.6
5.828e-07	-308.7		6.348e-07	-298.5
5.805e-07	-308.5		6.295e-07	-298.3
5.767e-07	-308.3		6.266e-07	-298.1
5.719e-07	-308.2		6.234e-07	-298
5.67e-07	-308		6.191e-07	-297.8
5.635e-07	-307.9		6.178e-07	-297.6
5.575e-07	-307.7		6.161e-07	-297.5
5.548e-07	-307.5		6.103e-07	-297.3
5.517e-07	-307.4		6.085e-07	-297.1
5.445e-07	-307.1		6.074e-07	-297
5.405e-07	-307		6.014e-07	-296.8
5.391e-07	-306.9		5.998e-07	-296.6
5.324e-07	-306.7		5.965e-07	-296.5
5.311e-07	-306.5		5.914e-07	-296.3
5.242e-07	-306.3		5.905e-07	-296.1
5.176e-07	-306.2		5.888e-07	-296
5.166e-07	-306		5.827e-07	-295.8
5.119e-07	-305.9		5.808e-07	-295.6
5.069e-07	-305.7		5.794e-07	-295.5
5.054e-07	-305.5		5.741e-07	-295.3
4.996e-07	-305.4		5.704e-07	-295.1
4.942e-07	-305.1		5.675e-07	-295
4.903e-07	-305		5.647e-07	-294.8
4.866e-07	-304.9		5.613e-07	-294.6
4.769e-07	-304.7		5.59e-07	-294.5
4.671e-07	-304.3		5.559e-07	-294.3
4.643e-07	-304.2		5.502e-07	-294.1
4.586e-07	-303.9		5.484e-07	-294
4.542e-07	-303.8		5.469e-07	-293.8
4.505e-07	-303.7		5.41e-07	-293.6
4.413e-07	-303.5		5.388e-07	-293.5
4.356e-07	-303.3		5.351e-07	-293.3
4.297e-07	-303.1		5.305e-07	-293.1
4.226e-07	-303		5.277e-07	-293
4.18e-07	-302.8		5.264e-07	-292.8
4.133e-07	-302.7		5.185e-07	-292.6
4.085e-07	-302.5		5.179e-07	-292.5
4.076e-07	-302.3		5.163e-07	-292.3
4.061e-07	-302.2		5.084e-07	-292.1
4.015e-07	-302		5.079e-07	-292
4.011e-07	-301.8		5.032e-07	-291.8
3.996e-07	-301.7		4.996e-07	-291.7
3.946e-07	-301.5		4.99e-07	-291.5
3.954e-07	-301.4		4.952e-07	-291.3
3.942e-07	-301.2		4.911e-07	-291.1
3.929e-07	-301		4.882e-07	-290.9
3.914e-07	-300.8		4.867e-07	-290.8
3.921e-07	-300.7		4.814e-07	-290.6
3.893e-07	-300.5		4.735e-07	-290.3
3.909e-07	-300.3		4.746e-07	-290.1
3.911e-07	-300.2		4.711e-07	-289.9
3.894e-07	-300		4.696e-07	-289.8
3.867e-07	-299.9		4.675e-07	-289.6
3.863e-07	-299.7		4.641e-07	-289.4
3.842e-07	-299.5		4.635e-07	-289.3
3.813e-07	-299.4		4.602e-07	-289.1
3.828e-07	-299.2		4.552e-07	-288.9
3.795e-07	-299		4.542e-07	-288.8
3.795e-07	-298.9		4.522e-07	-288.6
3.785e-07	-298.7		4.476e-07	-288.4
3.767e-07	-298.5		4.455e-07	-288.3
3.747e-07	-298.3		4.436e-07	-288.1
3.739e-07	-298.2		4.374e-07	-287.9
3.69e-07	-298		4.371e-07	-287.8
3.673e-07	-297.9		4.339e-07	-287.6
3.636e-07	-297.7		4.302e-07	-287.4
3.608e-07	-297.5		4.279e-07	-287.3
3.573e-07	-297.4		4.248e-07	-287.1
3.55e-07	-297.2		4.199e-07	-286.9
3.473e-07	-297		4.18e-07	-286.8
3.455e-07	-296.9		4.158e-07	-286.6
3.436e-07	-296.7		4.108e-07	-286.4
3.37e-07	-296.5		4.093e-07	-286.3
3.347e-07	-296.3		4.077e-07	-286.1
3.315e-07	-296.2		4.035e-07	-285.9
3.268e-07	-296		4.011e-07	-285.8
3.237e-07	-295.9		3.992e-07	-285.7
3.209e-07	-295.7		3.95e-07	-285.5
3.169e-07	-295.5		3.934e-07	-285.3
3.138e-07	-295.4		3.915e-07	-285.2
3.115e-07	-295.2		3.863e-07	-285
3.079e-07	-295		3.855e-07	-284.8
3.04e-07	-294.9		3.838e-07	-284.6
3.022e-07	-294.7		3.781e-07	-284.5
2.943e-07	-294.5		3.767e-07	-284.3
2.896e-07	-294.3		3.75e-07	-284.2
2.859e-07	-294.3		3.691e-07	-284
2.778e-07	-294		3.687e-07	-283.8
2.739e-07	-293.9		3.661e-07	-283.7
2.728e-07	-293.8		3.607e-07	-283.5
2.663e-07	-293.5		3.592e-07	-283.3
2.638e-07	-293.4		3.568e-07	-283.2
2.634e-07	-293.2		3.525e-07	-283
2.583e-07	-293.1		3.496e-07	-282.8
2.576e-07	-292.9		3.48e-07	-282.7
2.555e-07	-292.7		3.436e-07	-282.5
2.508e-07	-292.6		3.404e-07	-282.3
2.496e-07	-292.3		3.389e-07	-282.2
2.483e-07	-292.3		3.326e-07	-282
2.457e-07	-292.1		3.331e-07	-281.8
2.414e-07	-291.9		3.299e-07	-281.7
2.437e-07	-291.8		3.265e-07	-281.5
2.41e-07	-291.6		3.239e-07	-281.3
2.379e-07	-291.4		3.221e-07	-281.2
2.374e-07	-291.3		3.175e-07	-281
2.322e-07	-291.1		3.157e-07	-280.9
2.297e-07	-290.9		3.143e-07	-280.7
2.26e-07	-290.7		3.091e-07	-280.5
2.236e-07	-290.6		3.086e-07	-280.3
2.199e-07	-290.4		3.057e-07	-280.2
2.174e-07	-290.3		3.017e-07	-280
2.156e-07	-290.2		3.004e-07	-279.8
2.122e-07	-289.9		2.989e-07	-279.7
2.096e-07	-289.8		2.937e-07	-279.5
2.026e-07	-289.6		2.921e-07	-279.4
1.947e-07	-289.5		2.898e-07	-279.2
1.906e-07	-289.3		2.848e-07	-279
1.863e-07	-289.1		2.831e-07	-278.9
1.815e-07	-289		2.806e-07	-278.7
1.769e-07	-288.8		2.763e-07	-278.5
1.745e-07	-288.7		2.752e-07	-278.4
1.716e-07	-288.5		2.715e-07	-278.2
1.7e-07	-288.3		2.704e-07	-278.1
1.691e-07	-288.2		2.65e-07	-277.9
1.663e-07	-287.9		2.634e-07	-277.7
1.66e-07	-287.8		2.624e-07	-277.6
1.653e-07	-287.7		2.57e-07	-277.4
1.626e-07	-287.5		2.562e-07	-277.2
1.621e-07	-287.3		2.536e-07	-277.1
1.602e-07	-287.1		2.493e-07	-276.9
1.545e-07	-287		2.47e-07	-276.7
1.539e-07	-286.8		2.457e-07	-276.6
1.519e-07	-286.7		2.412e-07	-276.4
1.453e-07	-286.5		2.383e-07	-276.2
1.441e-07	-286.3		2.357e-07	-276.1
1.428e-07	-286.2		2.315e-07	-275.9
1.384e-07	-286		2.308e-07	-275.7
1.374e-07	-285.8		2.287e-07	-275.6
1.388e-07	-285.7		2.237e-07	-275.4
1.334e-07	-285.5		2.22e-07	-275.2
1.337e-07	-285.3		2.21e-07	-275.1
1.337e-07	-285.2		2.149e-07	-274.9
1.32e-07	-285		2.147e-07	-274.7
1.324e-07	-284.8		2.112e-07	-274.6
1.323e-07	-284.7		2.071e-07	-274.4
1.289e-07	-284.5		2.04e-07	-274.3
1.281e-07	-284.3		2.012e-07	-274.1
1.272e-07	-284.2		1.967e-07	-273.9
1.26e-07	-283.9		1.942e-07	-273.7
1.24e-07	-283.8		1.925e-07	-273.6
1.245e-07	-283.7		1.88e-07	-273.4
1.198e-07	-283.5		1.861e-07	-273.3
1.218e-07	-283.4		1.842e-07	-273.1
1.205e-07	-283.2		1.789e-07	-272.9
1.165e-07	-283		1.771e-07	-272.8
1.164e-07	-282.8		1.755e-07	-272.6
1.149e-07	-282.7		1.705e-07	-272.4
1.092e-07	-282.5		1.674e-07	-272.3
1.096e-07	-282.3		1.667e-07	-272.1
1.076e-07	-282.2		1.629e-07	-271.9
1.021e-07	-282		1.612e-07	-271.8
1.017e-07	-281.9		1.589e-07	-271.6
1.013e-07	-281.7		1.552e-07	-271.4
9.656e-08	-281.5		1.533e-07	-271.3
9.454e-08	-281.4		1.502e-07	-271.1
9.334e-08	-281.2		1.487e-07	-270.9
8.807e-08	-281		1.456e-07	-270.8
8.641e-08	-280.9		1.441e-07	-270.6
8.426e-08	-280.7		1.391e-07	-270.4
7.984e-08	-280.5		1.385e-07	-270.3
7.868e-08	-280.3		1.37e-07	-270.1
7.577e-08	-280.2		1.301e-07	-269.9
7.097e-08	-280		1.299e-07	-269.8
6.805e-08	-279.9		1.285e-07	-269.6
6.506e-08	-279.7		1.247e-07	-269.4
6.088e-08	-279.5		1.206e-07	-269.3
5.777e-08	-279.4		1.202e-07	-269.1
5.58e-08	-279.2		1.166e-07	-268.9
5.064e-08	-279		1.148e-07	-268.8
4.97e-08	-278.9		1.124e-07	-268.6
4.718e-08	-278.7		1.074e-07	-268.4
3.012e-08	-278.4		1.073e-07	-268.3
3.52e-08	-278.2		1.059e-07	-268.2
3.568e-08	-278.1		1.007e-07	-268
3.072e-08	-277.9		9.945e-08	-267.8
3.002e-08	-277.8		9.71e-08	-267.7
2.866e-08	-277.6		9.347e-08	-267.5
2.438e-08	-277.4		9.105e-08	-267.3
2.37e-08	-277.3		8.844e-08	-267.2
2.103e-08	-277.1		8.546e-08	-266.9
1.488e-08	-277		8.258e-08	-266.8
1.362e-08	-276.8		8.149e-08	-266.7
1.134e-08	-276.7		7.663e-08	-266.5
4.271e-09	-276.5		7.521e-08	-266.3
1.891e-09	-276.4		7.285e-08	-266.2
2.706e-09	-276.3		6.785e-08	-266
9.076e-09	-276.1		6.788e-08	-265.8
9.734e-09	-275.9		6.559e-08	-265.7
1.094e-08	-275.8		6.077e-08	-265.5
1.237e-08	-275.7		5.882e-08	-265.3
1.608e-08	-275.5		5.763e-08	-265.2
1.538e-08	-275.4		5.345e-08	-265
1.625e-08	-275.2		5.164e-08	-264.8
1.945e-08	-275		5.058e-08	-264.7
1.906e-08	-274.8		4.565e-08	-264.5
1.857e-08	-274.7		3.051e-08	-264.2
2.235e-08	-274.5		3.493e-08	-264
2.157e-08	-274.3		3.142e-08	-263.9
2.109e-08	-274.2		3.217e-08	-263.7
2.382e-08	-274		3.101e-08	-263.6
2.225e-08	-273.9		2.609e-08	-263.4
2.211e-08	-273.7		2.597e-08	-263.2
2.538e-08	-273.5		2.485e-08	-263.1
2.438e-08	-273.4		1.984e-08	-262.9
2.467e-08	-273.2		1.969e-08	-262.8
2.955e-08	-273		1.804e-08	-262.6
2.912e-08	-272.9		1.349e-08	-262.4
3.079e-08	-272.7		1.301e-08	-262.3
3.516e-08	-272.6		1.164e-08	-262.1
3.523e-08	-272.4		6.725e-09	-262
3.588e-08	-272.3		6.419e-09	-261.8
3.952e-08	-272.1		4.965e-09	-261.7
3.884e-08	-271.9		3.4e-09	-261.5
3.936e-08	-271.8		1.569e-09	-261.4
4.343e-08	-271.6		1.773e-09	-261.2
4.343e-08	-271.5		3.096e-09	-261.1
4.482e-08	-271.3		7.968e-09	-260.9
4.923e-08	-271.1		7.959e-09	-260.7
4.957e-08	-271		9.685e-09	-260.6
5.079e-08	-270.9		1.423e-08	-260.4
5.488e-08	-270.7		1.43e-08	-260.3
6.773e-08	-270.3		1.581e-08	-260.1
6.577e-08	-270.2		2.075e-08	-260
6.917e-08	-269.9		2.084e-08	-259.8
7.005e-08	-269.8		2.233e-08	-259.7
7.057e-08	-269.6		2.68e-08	-259.5
7.458e-08	-269.4		2.655e-08	-259.3
7.444e-08	-269.3		2.807e-08	-259.2
7.62e-08	-269.1		3.238e-08	-259
7.993e-08	-268.9		3.248e-08	-258.9
8.054e-08	-268.7		3.334e-08	-258.7
8.146e-08	-268.6		3.817e-08	-258.6
8.553e-08	-268.3		3.77e-08	-258.4
8.684e-08	-268.3		3.882e-08	-258.3
8.83e-08	-268.1		4.365e-08	-258.1
9.151e-08	-267.9		4.375e-08	-257.9
9.307e-08	-267.8		4.431e-08	-257.8
9.556e-08	-267.5		4.93e-08	-257.6
9.882e-08	-267.5		4.954e-08	-257.4
1.009e-07	-267.3		5.135e-08	-257.3
1.017e-07	-267.1		5.585e-08	-257.1
1.059e-07	-266.9		6.631e-08	-256.7
1.073e-07	-266.7		6.534e-08	-256.6
1.087e-07	-266.7		6.87e-08	-256.4
1.133e-07	-266.4		6.899e-08	-256.2
1.141e-07	-266.3		7.092e-08	-256.1
1.163e-07	-266.2		7.419e-08	-255.9
1.202e-07	-265.9		7.614e-08	-255.7
1.215e-07	-265.8		7.786e-08	-255.6
1.232e-07	-265.6		8.028e-08	-255.4
1.278e-07	-265.5		8.148e-08	-255.3
1.296e-07	-265.3		8.391e-08	-255.1
1.297e-07	-265.1		8.663e-08	-254.9
1.314e-07	-265		8.86e-08	-254.8
1.324e-07	-264.7		8.997e-08	-254.6
1.341e-07	-264.7		9.407e-08	-254.4
1.379e-07	-264.4		9.424e-08	-254.3
1.395e-07	-264.3		9.612e-08	-254.1
1.435e-07	-264.2		1.013e-07	-253.9
1.46e-07	-263.9		1.013e-07	-253.8
1.47e-07	-263.8		1.045e-07	-253.6
1.486e-07	-263.7		1.07e-07	-253.4
1.533e-07	-263.5		1.09e-07	-253.3
1.543e-07	-263.3		1.095e-07	-253.1
1.576e-07	-263.1		1.135e-07	-252.9
1.602e-07	-263		1.154e-07	-252.8
1.604e-07	-262.8		1.167e-07	-252.6
1.625e-07	-262.7		1.201e-07	-252.4
1.699e-07	-262.5		1.198e-07	-252.3
1.718e-07	-262.3		1.219e-07	-252.1
1.789e-07	-262.2		1.248e-07	-251.9
1.836e-07	-262		1.259e-07	-251.8
1.844e-07	-261.8		1.267e-07	-251.6
1.835e-07	-261.7		1.313e-07	-251.4
1.861e-07	-261.5		1.317e-07	-251.3
1.863e-07	-261.4		1.338e-07	-251.1
1.857e-07	-261.2		1.374e-07	-250.9
1.892e-07	-261		1.388e-07	-250.8
1.872e-07	-260.9		1.391e-07	-250.6
1.894e-07	-260.7		1.431e-07	-250.4
1.92e-07	-260.5		1.451e-07	-250.3
1.92e-07	-260.3		1.453e-07	-250.2
1.939e-07	-260.2		1.493e-07	-249.9
1.971e-07	-260		1.506e-07	-249.8
1.979e-07	-259.9		1.513e-07	-249.6
1.978e-07	-259.7		1.558e-07	-249.4
1.992e-07	-259.5		1.576e-07	-249.3
1.985e-07	-259.4		1.596e-07	-249.1
2.001e-07	-259.2		1.619e-07	-249
1.996e-07	-259.1		1.634e-07	-248.8
2.035e-07	-258.9		1.652e-07	-248.7
2.03e-07	-258.7		1.687e-07	-248.5
2.054e-07	-258.6		1.692e-07	-248.3
2.081e-07	-258.3		1.707e-07	-248.2
2.079e-07	-258.2		1.751e-07	-248
2.085e-07	-258.1		1.758e-07	-247.8
2.11e-07	-257.9		1.781e-07	-247.7
2.125e-07	-257.7		1.812e-07	-247.5
2.134e-07	-257.5		1.818e-07	-247.3
2.161e-07	-257.4		1.834e-07	-247.2
2.159e-07	-257.2		1.888e-07	-247
2.184e-07	-257.1		1.884e-07	-246.8
2.202e-07	-256.9		1.894e-07	-246.7
2.213e-07	-256.7		1.943e-07	-246.5
2.206e-07	-256.6		1.95e-07	-246.3
2.249e-07	-256.3		1.984e-07	-246.2
2.242e-07	-256.2		2.016e-07	-246
2.267e-07	-256.1		2.023e-07	-245.8
2.295e-07	-255.9		2.037e-07	-245.7
2.314e-07	-255.8		2.071e-07	-245.5
2.314e-07	-255.6		2.077e-07	-245.3
2.348e-07	-255.4		2.097e-07	-245.2
2.355e-07	-255.3		2.103e-07	-245
2.365e-07	-255.1		2.159e-07	-244.8
2.407e-07	-254.9		2.161e-07	-244.7
2.403e-07	-254.7		2.171e-07	-244.5
2.421e-07	-254.6		2.209e-07	-244.3
2.48e-07	-254.4		2.22e-07	-244.2
2.466e-07	-254.3		2.242e-07	-244
2.49e-07	-254.1		2.287e-07	-243.8
2.532e-07	-253.9		2.283e-07	-243.7
2.567e-07	-253.8		2.298e-07	-243.5
2.596e-07	-253.6		2.336e-07	-243.3
2.633e-07	-253.4		2.341e-07	-243.2
2.655e-07	-253.3		2.371e-07	-243
2.664e-07	-253.1		2.387e-07	-242.8
2.706e-07	-252.9		2.396e-07	-242.7
2.722e-07	-252.8		2.413e-07	-242.6
2.734e-07	-252.6		2.441e-07	-242.4
2.759e-07	-252.4		2.446e-07	-242.2
2.745e-07	-252.3		2.455e-07	-242.1
2.764e-07	-252.1		2.494e-07	-241.9
2.784e-07	-251.9		2.511e-07	-241.7
2.786e-07	-251.8		2.512e-07	-241.6
2.792e-07	-251.6		2.547e-07	-241.4
2.81e-07	-251.4		2.556e-07	-241.2
2.819e-07	-251.3		2.565e-07	-241.1
2.825e-07	-251.1		2.614e-07	-240.9
2.856e-07	-251		2.616e-07	-240.7
2.845e-07	-250.8		2.631e-07	-240.6
2.865e-07	-250.6		2.667e-07	-240.4
2.901e-07	-250.4		2.678e-07	-240.2
2.897e-07	-250.3		2.682e-07	-240.1
2.909e-07	-250.2		2.728e-07	-239.9
2.944e-07	-249.9		2.735e-07	-239.7
2.951e-07	-249.8		2.76e-07	-239.6
2.962e-07	-249.6		2.795e-07	-239.4
2.992e-07	-249.4		2.81e-07	-239.2
3.001e-07	-249.3		2.812e-07	-239.1
3.014e-07	-249.1		2.854e-07	-238.9
3.065e-07	-249		2.867e-07	-238.7
3.06e-07	-248.8		2.876e-07	-238.6
3.065e-07	-248.7		2.915e-07	-238.4
3.093e-07	-248.5		2.926e-07	-238.2
3.096e-07	-248.3		2.944e-07	-238.1
3.104e-07	-248.2		2.975e-07	-237.9
3.123e-07	-247.9		2.988e-07	-237.7
3.128e-07	-247.8		2.996e-07	-237.6
3.131e-07	-247.7		3.035e-07	-237.4
3.167e-07	-247.5		3.044e-07	-237.2
3.182e-07	-247.3		3.062e-07	-237.1
3.187e-07	-247.1		3.09e-07	-236.9
3.227e-07	-247		3.093e-07	-236.7
3.226e-07	-246.8		3.114e-07	-236.6
3.229e-07	-246.7		3.14e-07	-236.4
3.254e-07	-246.5		3.17e-07	-236.2
3.267e-07	-246.3		3.166e-07	-236.1
3.285e-07	-246.2		3.197e-07	-235.9
3.333e-07	-245.9		3.229e-07	-235.7
3.344e-07	-245.8		3.245e-07	-235.6
3.357e-07	-245.7		3.275e-07	-235.4
3.398e-07	-245.5		3.28e-07	-235.3
3.41e-07	-245.3		3.292e-07	-235.1
3.428e-07	-245.2		3.323e-07	-234.9
3.46e-07	-245		3.332e-07	-234.8
3.476e-07	-244.8		3.342e-07	-234.6
3.503e-07	-244.7		3.386e-07	-234.4
3.546e-07	-244.5		3.389e-07	-234.3
3.558e-07	-244.3		3.392e-07	-234.1
3.576e-07	-244.2		3.429e-07	-233.9
3.62e-07	-244		3.449e-07	-233.8
3.622e-07	-243.8		3.456e-07	-233.6
3.617e-07	-243.7		3.482e-07	-233.4
3.665e-07	-243.5		3.496e-07	-233.3
3.668e-07	-243.3		3.506e-07	-233.1
3.694e-07	-243.2		3.537e-07	-232.9
3.727e-07	-243		3.554e-07	-232.8
3.727e-07	-242.9		3.551e-07	-232.6
3.749e-07	-242.8		3.575e-07	-232.4
3.753e-07	-242.6		3.596e-07	-232.3
3.787e-07	-242.4		3.605e-07	-232.1
3.79e-07	-242.3		3.632e-07	-231.9
3.791e-07	-242.1		3.646e-07	-231.8
3.84e-07	-241.9		3.661e-07	-231.6
3.859e-07	-241.8		3.682e-07	-231.4
3.862e-07	-241.6		3.695e-07	-231.3
3.919e-07	-241.4		3.7e-07	-231.1
3.947e-07	-241.3		3.736e-07	-230.9
3.95e-07	-241.1		3.747e-07	-230.8
3.995e-07	-240.9		3.757e-07	-230.6
4.003e-07	-240.8		3.795e-07	-230.4
4.028e-07	-240.6		3.807e-07	-230.3
4.058e-07	-240.4		3.818e-07	-230.1
4.06e-07	-240.3		3.85e-07	-229.9
4.089e-07	-240.1		3.875e-07	-229.8
4.098e-07	-239.9		3.882e-07	-229.6
4.098e-07	-239.8		3.918e-07	-229.4
4.082e-07	-239.6		3.915e-07	-229.3
4.132e-07	-239.4		3.927e-07	-229.1
4.144e-07	-239.3		3.972e-07	-228.9
4.132e-07	-239.1		3.973e-07	-228.8
4.164e-07	-238.9		3.985e-07	-228.6
4.138e-07	-238.8		3.995e-07	-228.5
4.142e-07	-238.6		4.035e-07	-228.3
4.175e-07	-238.4		4.046e-07	-228.1
4.178e-07	-238.3		4.058e-07	-228
4.185e-07	-238.1		4.095e-07	-227.8
4.202e-07	-237.9		4.103e-07	-227.7
4.203e-07	-237.8		4.115e-07	-227.5
4.218e-07	-237.6		4.149e-07	-227.3
4.248e-07	-237.4		4.166e-07	-227.2
4.244e-07	-237.3		4.168e-07	-227
4.263e-07	-237.1		4.21e-07	-226.8
4.289e-07	-236.9		4.209e-07	-226.7
4.29e-07	-236.8		4.223e-07	-226.5
4.307e-07	-236.6		4.247e-07	-226.3
4.344e-07	-236.4		4.271e-07	-226.2
4.352e-07	-236.3		4.272e-07	-226
4.366e-07	-236.1		4.306e-07	-225.8
4.4e-07	-235.9		4.298e-07	-225.7
4.402e-07	-235.8		4.32e-07	-225.5
4.396e-07	-235.7		4.349e-07	-225.3
4.438e-07	-235.5		4.347e-07	-225.2
4.46e-07	-235.3		4.367e-07	-225
4.477e-07	-235.2		4.398e-07	-224.8
4.531e-07	-235		4.404e-07	-224.7
4.552e-07	-234.8		4.422e-07	-224.5
4.574e-07	-234.7		4.436e-07	-224.3
4.593e-07	-234.5		4.441e-07	-224.2
4.593e-07	-234.3		4.457e-07	-224
4.606e-07	-234.1		4.516e-07	-223.8
4.617e-07	-234		4.501e-07	-223.7
4.618e-07	-233.8		4.523e-07	-223.5
4.603e-07	-233.7		4.56e-07	-223.3
4.622e-07	-233.5		4.571e-07	-223.2
4.609e-07	-233.3		4.581e-07	-223
4.598e-07	-233.2		4.615e-07	-222.8
4.634e-07	-233		4.629e-07	-222.7
4.61e-07	-232.8		4.656e-07	-222.5
4.599e-07	-232.7		4.681e-07	-222.3
4.622e-07	-232.5		4.685e-07	-222.2
4.615e-07	-232.3		4.686e-07	-222
4.623e-07	-232.2		4.736e-07	-221.8
4.643e-07	-232		4.732e-07	-221.7
4.643e-07	-231.8		4.751e-07	-221.5
4.646e-07	-231.7		4.777e-07	-221.3
4.682e-07	-231.5		4.779e-07	-221.2
4.677e-07	-231.3		4.792e-07	-221
4.691e-07	-231.2		4.823e-07	-220.8
4.711e-07	-231		4.832e-07	-220.7
4.712e-07	-230.8		4.852e-07	-220.5
4.746e-07	-230.7		4.888e-07	-220.3
4.758e-07	-230.5		4.881e-07	-220.2
4.761e-07	-230.3		4.892e-07	-220
4.761e-07	-230.2		4.909e-07	-219.8
4.78e-07	-230		4.926e-07	-219.7
4.8e-07	-229.8		4.928e-07	-219.5
4.804e-07	-229.7		4.97e-07	-219.3
4.816e-07	-229.5		4.972e-07	-219.2
4.812e-07	-229.3		4.974e-07	-219
4.842e-07	-229.2		5.008e-07	-218.8
4.861e-07	-229		5.005e-07	-218.7
4.88e-07	-228.8		5.018e-07	-218.5
4.891e-07	-228.7		5.051e-07	-218.3
4.927e-07	-228.5		5.055e-07	-218.2
4.943e-07	-228.3		5.058e-07	-218
4.948e-07	-228.2		5.095e-07	-217.8
4.971e-07	-228		5.099e-07	-217.7
4.981e-07	-227.8		5.099e-07	-217.5
5.001e-07	-227.7		5.135e-07	-217.3
5.012e-07	-227.5		5.134e-07	-217.2
5.033e-07	-227.3		5.14e-07	-217
5.03e-07	-227.2		5.177e-07	-216.8
5.059e-07	-227		5.183e-07	-216.7
5.075e-07	-226.8		5.191e-07	-216.5
5.082e-07	-226.7		5.22e-07	-216.3
5.112e-07	-226.5		5.226e-07	-216.2
5.108e-07	-226.3		5.242e-07	-216
5.123e-07	-226.2		5.268e-07	-215.8
5.126e-07	-226		5.271e-07	-215.7
5.162e-07	-225.8		5.275e-07	-215.5
5.167e-07	-225.7		5.302e-07	-215.3
5.177e-07	-225.5		5.317e-07	-215.2
5.211e-07	-225.3		5.318e-07	-215
5.227e-07	-225.2		5.354e-07	-214.9
5.234e-07	-225		5.46e-07	-214.4
5.244e-07	-224.8		5.435e-07	-214.3
5.249e-07	-224.7		5.474e-07	-214.1
5.252e-07	-224.5		5.48e-07	-213.9
5.278e-07	-224.3		5.477e-07	-213.8
5.29e-07	-224.2		5.51e-07	-213.6
5.322e-07	-224		5.511e-07	-213.4
5.338e-07	-223.8		5.524e-07	-213.3
5.466e-07	-223.5		5.553e-07	-213.1
5.463e-07	-223.3		5.548e-07	-212.9
5.477e-07	-223.1		5.566e-07	-212.8
5.473e-07	-223		5.594e-07	-212.6
5.478e-07	-222.8		5.606e-07	-212.5
5.52e-07	-222.6		5.61e-07	-212.3
5.521e-07	-222.5		5.644e-07	-212.1
5.521e-07	-222.3		5.639e-07	-211.9
5.54e-07	-222.1		5.647e-07	-211.8
5.546e-07	-222		5.67e-07	-211.7
5.539e-07	-221.8		5.712e-07	-211.5
5.564e-07	-221.6		5.705e-07	-211.3
5.577e-07	-221.5		5.729e-07	-211.2
5.573e-07	-221.3		5.761e-07	-211
5.602e-07	-221.1		5.772e-07	-210.8
5.602e-07	-221		5.791e-07	-210.6
5.6e-07	-220.8		5.824e-07	-210.4
5.619e-07	-220.6		5.81e-07	-210.3
5.621e-07	-220.5		5.842e-07	-210.1
5.618e-07	-220.3		5.861e-07	-209.9
5.638e-07	-220.1		5.859e-07	-209.8
5.638e-07	-220		5.875e-07	-209.6
5.654e-07	-219.8		5.908e-07	-209.4
5.68e-07	-219.6		5.907e-07	-209.3
5.68e-07	-219.5		5.925e-07	-209.1
5.692e-07	-219.3		5.935e-07	-209
5.72e-07	-219.1		5.954e-07	-208.8
5.731e-07	-219		5.977e-07	-208.6
5.753e-07	-218.8		6.015e-07	-208.4
5.789e-07	-218.6		6.027e-07	-208.3
5.796e-07	-218.5		6.021e-07	-208.1
5.814e-07	-218.3		6.064e-07	-207.9
5.846e-07	-218.1		6.064e-07	-207.8
5.842e-07	-218		6.077e-07	-207.7
5.854e-07	-217.8		6.1e-07	-207.5
5.881e-07	-217.6		6.114e-07	-207.3
5.873e-07	-217.5		6.114e-07	-207.2
5.876e-07	-217.3		6.13e-07	-207
5.888e-07	-217.1		6.142e-07	-206.8
5.892e-07	-217		6.142e-07	-206.6
5.889e-07	-216.8		6.156e-07	-206.4
5.913e-07	-216.6		6.177e-07	-206.3
5.907e-07	-216.5		6.189e-07	-206.1
5.907e-07	-216.3		6.228e-07	-205.9
5.923e-07	-216.1		6.228e-07	-205.8
5.921e-07	-216		6.235e-07	-205.6
5.915e-07	-215.8		6.266e-07	-205.5
5.93e-07	-215.6		6.275e-07	-205.3
5.934e-07	-215.5		6.289e-07	-205.1
5.942e-07	-215.3		6.325e-07	-205
5.945e-07	-215.1		6.322e-07	-204.8
5.964e-07	-215		6.329e-07	-204.7
5.975e-07	-214.8		6.366e-07	-204.5
5.998e-07	-214.6		6.365e-07	-204.3
6.013e-07	-214.5		6.379e-07	-204.2
6.046e-07	-214.3		6.416e-07	-204
6.079e-07	-214.1		6.418e-07	-203.8
6.114e-07	-214		6.422e-07	-203.7
6.138e-07	-213.8		6.438e-07	-203.5
6.151e-07	-213.6		6.458e-07	-203.3
6.161e-07	-213.5		6.464e-07	-203.2
6.164e-07	-213.3		6.511e-07	-203
6.179e-07	-213.1		6.506e-07	-202.8
6.182e-07	-213		6.513e-07	-202.7
6.196e-07	-212.8		6.532e-07	-202.5
6.218e-07	-212.6		6.54e-07	-202.3
6.221e-07	-212.5		6.552e-07	-202.2
6.241e-07	-212.3		6.575e-07	-201.9
6.249e-07	-212.1		6.587e-07	-201.8
6.261e-07	-212		6.597e-07	-201.7
6.26e-07	-211.8		6.623e-07	-201.5
6.277e-07	-211.6		6.621e-07	-201.3
6.287e-07	-211.5		6.632e-07	-201.2
6.266e-07	-211.3		6.653e-07	-201
6.283e-07	-211.1		6.666e-07	-200.8
6.265e-07	-211		6.673e-07	-200.6
6.28e-07	-210.8		6.696e-07	-200.4
6.275e-07	-210.6		6.703e-07	-200.3
6.287e-07	-210.5		6.706e-07	-200.2
6.286e-07	-210.3		6.737e-07	-200
6.31e-07	-210.1		6.734e-07	-199.8
6.319e-07	-210		6.756e-07	-199.7
6.326e-07	-209.8		6.774e-07	-199.5
6.342e-07	-209.6		6.788e-07	-199.3
6.354e-07	-209.5		6.796e-07	-199.2
6.355e-07	-209.3		6.834e-07	-199
6.376e-07	-209.2		6.834e-07	-198.8
6.403e-07	-209		6.842e-07	-198.7
6.416e-07	-208.8		6.88e-07	-198.5
6.422e-07	-208.7		6.88e-07	-198.3
6.456e-07	-208.5		6.882e-07	-198.2
6.459e-07	-208.3		6.905e-07	-198
6.482e-07	-208.2		6.918e-07	-197.8
6.521e-07	-208		6.922e-07	-197.7
6.539e-07	-207.8		6.945e-07	-197.5
6.542e-07	-207.7		6.963e-07	-197.3
6.585e-07	-207.5		6.97e-07	-197.2
6.585e-07	-207.3		6.996e-07	-197
6.597e-07	-207.2		7.006e-07	-196.8
6.627e-07	-207		7.006e-07	-196.7
6.64e-07	-206.8		7.026e-07	-196.5
6.647e-07	-206.7		7.038e-07	-196.3
6.677e-07	-206.5		7.045e-07	-196.2
6.689e-07	-206.3		7.074e-07	-196
6.695e-07	-206.2		7.086e-07	-195.8
6.697e-07	-206		7.084e-07	-195.7
6.696e-07	-205.8		7.111e-07	-195.5
6.711e-07	-205.7		7.121e-07	-195.3
6.736e-07	-205.5		7.132e-07	-195.2
6.74e-07	-205.3		7.133e-07	-195
6.738e-07	-205.2		7.15e-07	-194.8
6.771e-07	-205		7.156e-07	-194.7
6.78e-07	-204.8		7.16e-07	-194.5
6.794e-07	-204.7		7.185e-07	-194.3
6.81e-07	-204.5		7.175e-07	-194.2
6.827e-07	-204.3		7.187e-07	-194
6.826e-07	-204.2		7.211e-07	-193.8
6.836e-07	-204		7.217e-07	-193.7
6.826e-07	-203.8		7.219e-07	-193.5
6.826e-07	-203.7		7.251e-07	-193.3
6.85e-07	-203.5		7.244e-07	-193.2
6.822e-07	-203.3		7.249e-07	-193
6.822e-07	-203.2		7.276e-07	-192.8
6.846e-07	-203		7.273e-07	-192.7
6.818e-07	-202.8		7.283e-07	-192.5
6.832e-07	-202.7		7.314e-07	-192.3
6.838e-07	-202.5		7.305e-07	-192.2
6.832e-07	-202.3		7.317e-07	-192
6.839e-07	-202.2		7.349e-07	-191.8
6.863e-07	-202		7.349e-07	-191.7
6.846e-07	-201.8		7.351e-07	-191.5
6.858e-07	-201.7		7.364e-07	-191.3
6.875e-07	-201.5		7.377e-07	-191.2
6.877e-07	-201.3		7.382e-07	-191
6.89e-07	-201.2		7.408e-07	-190.8
6.909e-07	-201		7.403e-07	-190.7
6.925e-07	-200.8		7.413e-07	-190.5
6.909e-07	-200.7		7.438e-07	-190.3
6.937e-07	-200.5		7.44e-07	-190.2
6.938e-07	-200.3		7.437e-07	-190
6.946e-07	-200.2		7.461e-07	-189.8
6.971e-07	-200		7.474e-07	-189.7
6.989e-07	-199.8		7.467e-07	-189.5
6.986e-07	-199.7		7.488e-07	-189.3
6.998e-07	-199.5		7.513e-07	-189.2
7.009e-07	-199.3		7.514e-07	-189
7.014e-07	-199.2		7.531e-07	-188.8
7.044e-07	-199		7.53e-07	-188.7
7.045e-07	-198.8		7.538e-07	-188.5
7.054e-07	-198.7		7.566e-07	-188.3
7.079e-07	-198.5		7.571e-07	-188.2
7.091e-07	-198.3		7.58e-07	-188
7.12e-07	-198.2		7.589e-07	-187.8
7.144e-07	-198		7.605e-07	-187.7
7.154e-07	-197.8		7.617e-07	-187.5
7.151e-07	-197.7		7.643e-07	-187.3
7.172e-07	-197.5		7.655e-07	-187.2
7.19e-07	-197.3		7.654e-07	-187
7.193e-07	-197.2		7.673e-07	-186.8
7.223e-07	-197		7.684e-07	-186.7
7.213e-07	-196.8		7.69e-07	-186.5
7.223e-07	-196.7		7.722e-07	-186.3
7.237e-07	-196.5		7.729e-07	-186.2
7.236e-07	-196.3		7.749e-07	-186
7.217e-07	-196.2		7.769e-07	-185.8
7.24e-07	-196		7.787e-07	-185.7
7.246e-07	-195.8		7.785e-07	-185.5
7.239e-07	-195.7		7.804e-07	-185.3
7.24e-07	-195.5		7.827e-07	-185.2
7.246e-07	-195.3		7.83e-07	-185
7.253e-07	-195.2		7.856e-07	-184.8
7.257e-07	-195		7.862e-07	-184.7
7.256e-07	-194.8		7.869e-07	-184.5
7.268e-07	-194.7		7.881e-07	-184.3
7.294e-07	-194.5		7.89e-07	-184.2
7.28e-07	-194.3		7.881e-07	-184
7.284e-07	-194.2		7.912e-07	-183.8
7.309e-07	-194		7.913e-07	-183.7
7.321e-07	-193.8		7.911e-07	-183.5
7.331e-07	-193.7		7.937e-07	-183.3
7.375e-07	-193.5		7.933e-07	-183.2
7.377e-07	-193.3		7.942e-07	-183
7.378e-07	-193.2		7.963e-07	-182.8
7.395e-07	-193		7.966e-07	-182.7
7.4e-07	-192.8		7.966e-07	-182.5
7.4e-07	-192.7		7.989e-07	-182.3
7.405e-07	-192.5		7.991e-07	-182.2
7.414e-07	-192.3		8.002e-07	-182
7.414e-07	-192.2		8.027e-07	-181.8
7.439e-07	-192		8.013e-07	-181.7
7.478e-07	-191.8		8.028e-07	-181.5
7.503e-07	-191.7		8.048e-07	-181.3
7.487e-07	-191.5		8.134e-07	-181.2
7.541e-07	-191.3		7.963e-07	-181
7.517e-07	-191.2		8.081e-07	-180.8
7.521e-07	-191		8.079e-07	-180.7
7.537e-07	-190.8		8.092e-07	-180.5
7.527e-07	-190.7		8.11e-07	-180.3
7.525e-07	-190.5		8.118e-07	-180.2
7.54e-07	-190.3		8.114e-07	-180
7.54e-07	-190.2		8.148e-07	-179.8
7.551e-07	-190		8.146e-07	-179.7
7.574e-07	-189.8		8.151e-07	-179.5
7.573e-07	-189.7		8.165e-07	-179.3
7.574e-07	-189.5		8.163e-07	-179.2
7.59e-07	-189.3		8.169e-07	-179
7.588e-07	-189.2		8.187e-07	-178.8
7.589e-07	-189		8.183e-07	-178.7
7.606e-07	-188.8		8.196e-07	-178.5
7.601e-07	-188.7		8.199e-07	-178.4
7.606e-07	-188.5		8.217e-07	-178.2
7.62e-07	-188.3		8.206e-07	-178
7.627e-07	-188.2		8.219e-07	-177.9
7.623e-07	-188		8.238e-07	-177.7
7.637e-07	-187.8		8.245e-07	-177.5
7.644e-07	-187.7		8.242e-07	-177.4
7.653e-07	-187.5		8.26e-07	-177.2
7.675e-07	-187.3		8.268e-07	-177
7.672e-07	-187.2		8.271e-07	-176.9
7.687e-07	-187.1		8.292e-07	-176.7
7.708e-07	-186.8		8.303e-07	-176.5
7.696e-07	-186.7		8.301e-07	-176.4
7.723e-07	-186.6		8.331e-07	-176.2
7.741e-07	-186.3		8.322e-07	-176
7.745e-07	-186.2		8.332e-07	-175.9
7.759e-07	-186		8.357e-07	-175.7
7.766e-07	-185.8		8.36e-07	-175.5
7.775e-07	-185.7		8.368e-07	-175.4
7.795e-07	-185.5		8.391e-07	-175.1
7.802e-07	-185.3		8.381e-07	-175
7.805e-07	-185.2		8.403e-07	-174.8
7.817e-07	-185		8.421e-07	-174.6
7.832e-07	-184.9		8.403e-07	-174.5
7.831e-07	-184.7		8.429e-07	-174.4
7.84e-07	-184.6		8.435e-07	-174.2
7.854e-07	-184.4		8.445e-07	-174
7.85e-07	-184.2		8.45e-07	-173.9
7.847e-07	-184		8.473e-07	-173.7
7.862e-07	-183.9		8.474e-07	-173.5
7.857e-07	-183.7		8.475e-07	-173.4
7.878e-07	-183.5		8.494e-07	-173.2
7.887e-07	-183.3		8.501e-07	-173
7.89e-07	-183.2		8.498e-07	-172.9
7.892e-07	-183.1		8.516e-07	-172.7
7.928e-07	-182.9		8.517e-07	-172.5
7.941e-07	-182.7		8.543e-07	-172.4
7.956e-07	-182.5		8.549e-07	-172.2
7.963e-07	-182.3		8.556e-07	-172
7.972e-07	-182.2		8.56e-07	-171.9
7.985e-07	-182.1		8.576e-07	-171.7
8.002e-07	-181.9		8.602e-07	-171.5
7.996e-07	-181.7		8.606e-07	-171.4
8.006e-07	-181.6		8.618e-07	-171.2
8.025e-07	-181.4		8.617e-07	-171
8.007e-07	-181.2		8.604e-07	-170.9
8.016e-07	-181.1		8.655e-07	-170.7
8.028e-07	-180.9		8.645e-07	-170.5
8.018e-07	-180.7		8.653e-07	-170.4
8.021e-07	-180.6		8.672e-07	-170.2
8.031e-07	-180.4		8.683e-07	-170
8.032e-07	-180.2		8.681e-07	-169.9
8.022e-07	-180		8.702e-07	-169.7
8.046e-07	-179.9		8.703e-07	-169.5
8.053e-07	-179.7		8.708e-07	-169.4
8.058e-07	-179.6		8.725e-07	-169.2
8.082e-07	-179.4		8.715e-07	-169
[truncated: 4,521 more rows]
