# Supplementary material for: Design for improving corrosion resistance of duplex stainless steels by wrapping inclusions with niobium armour
Source: Nat Commun. 2023 Nov 30;14:7869. doi: 10.1038/s41467-023-43752-8 (PMC10689471; doi:10.1038/s41467-023-43752-8)
Supplement: Supplementary file 3 — Source Data [file 41467_2023_43752_MOESM3_ESM.zip › Source Data/Supplementary Fig. 1.xlsx]

## Sheet: Supplementary Fig.1a
Cr22.0				Cr22.5				Cr23.0
Temperature (℃)	Mass fraction of phase (%)			Temperature (℃)	Mass fraction of phase (%)			Temperature (℃)	Mass fraction of phase (%)
	Z	(Cr,Nb)N			Z	(Cr,Nb)N			Z	(Cr,Nb)N
500	0.439			500	0.439			500	0.439
501.3	0.439			504.2	0.439			510	0.439
511.3	0.439			514.2	0.439			520	0.44
521.3	0.44			524.2	0.44			530	0.44
531.3	0.44			534.2	0.44			540	0.441
541.3	0.441			544.2	0.441			550	0.441
551.3	0.441			554.2	0.442			560	0.442
561.3	0.442			564.2	0.442			570	0.442
571.3	0.442			574.2	0.443			579.685	0.443
577.836	0.443			578.774	0.443			579.685	0.443
577.836	0.443			578.774	0.443			580	0.443
581.3	0.443			584.2	0.443			580	0.443
591.3	0.443			584.2	0.443			590	0.443
591.3	0.443			594.2	0.444			600	0.444
601.3	0.444			604.2	0.444			610	0.444
611.3	0.444			614.2	0.444			620	0.445
621.3	0.445			624.2	0.445			630	0.445
631.3	0.445			634.2	0.446			640	0.446
641.3	0.446			644.2	0.446			650	0.446
651.3	0.447			654.2	0.447			660	0.447
661.3	0.447			662.338	0.447			660.924	0.447
662.759	0.447			662.338	0.447			660.924	0.447
662.759	0.447			662.338	0.447			670	0.448
662.759	0.447			664.2	0.447			680	0.448
669.268	0.448			664.935	0.447			690	0.45
669.268	0.448			664.935	0.447			700	0.451
671.3	0.448			674.2	0.448			710	0.452
681.3	0.449			684.2	0.449			720	0.454
691.3	0.45			694.2	0.45			730	0.455
701.3	0.451			704.2	0.451			737.161	0.457
701.413	0.451			704.355	0.451			737.161	0.457
701.413	0.451			704.355	0.451			740	0.457
701.5	0.451			704.4	0.451			750	0.456
701.6	0.451			704.5	0.451			760	0.456
701.7	0.451			704.6	0.451			770	0.456
701.8	0.451			704.7	0.451			780	0.455
701.9	0.451			704.8	0.451			790	0.455
702	0.451			704.9	0.451			800	0.455
702.1	0.451			705	0.452			810	0.456
702.2	0.451			705.1	0.452			820	0.456
702.3	0.451			705.2	0.452			830	0.457
702.4	0.451			705.3	0.452			840	0.458
702.5	0.451			705.4	0.452			850	0.46
702.6	0.451			705.5	0.452			851.604	0.46
702.7	0.451			705.6	0.452			851.604	0.46
702.8	0.451			705.7	0.452			851.604	0.46
702.9	0.451			705.8	0.452			860	0.462
703	0.451			705.9	0.452			870	0.464
703.1	0.451			706	0.452			880	0.466
703.2	0.451			706.1	0.452			890	0.468
703.3	0.451			706.2	0.452			900	0.471
703.4	0.451			706.3	0.452			902.691	0.471
703.5	0.451			706.4	0.452			902.691	0.471
703.6	0.451			706.5	0.452			910	0.474
703.7	0.451			706.6	0.452			920	0.478
703.8	0.451			706.7	0.452			930	0.482
703.9	0.451			706.8	0.452			940	0.486
704	0.451			706.9	0.452			950	0.49
704.1	0.451			707	0.452			955.869	0.493
704.2	0.451			707.1	0.452			955.869	0.493
704.3	0.451			707.2	0.452			960	0.495
704.4	0.451			707.3	0.452			966.337	0.499
704.5	0.451			707.4	0.452			966.337	0.499
704.6	0.451			707.5	0.452			970	0.498
704.7	0.451			707.6	0.452			980	0.495
704.8	0.451			707.7	0.452			990	0.492
704.9	0.451			707.8	0.452			1000	0.489
705	0.452			707.9	0.452			1000	0.489
705.1	0.452			708	0.452			1010	0.485
705.2	0.452			708.1	0.452			1020	0.482
705.3	0.452			708.2	0.452			1030	0.478
705.4	0.452			708.3	0.452			1040	0.474
705.5	0.452			708.4	0.452			1050	0.47
705.6	0.452			708.5	0.452			1060	0.466
705.7	0.452			708.6	0.452			1070	0.462
705.8	0.452			708.7	0.452			1080	0.457
705.9	0.452			708.8	0.452			1090	0.452
706	0.452			708.9	0.452			1100	0.447
706.1	0.452			709	0.452			1110	0.441
706.2	0.452			709.1	0.452			1120	0.435
706.3	0.452			709.2	0.452			1130	0.429
706.4	0.452			709.3	0.452			1140	0.423
706.5	0.452			709.4	0.452			1150	0.416
706.6	0.452			709.5	0.452			1160	0.409
706.7	0.452			709.6	0.452			1170	0.401
706.8	0.452			709.7	0.452			1180	0.393
706.9	0.452			709.8	0.452			1190	0.384
707	0.452			709.8	0.452			1200	0.375
707.1	0.452			709.9	0.452			1210	0.366
707.2	0.452			710	0.452			1220	0.356
707.3	0.452			710.1	0.452			1230	0.346
707.4	0.452			710.2	0.452			1240	0.335
707.5	0.452			710.3	0.452			1243.16	0.331
707.6	0.452			710.4	0.452			1243.16	0.331	0
707.7	0.452			710.5	0.452			1250	0.188	0.102
707.8	0.452			710.6	0.452			1257.56	0	0.237
707.9	0.452			710.7	0.452			1257.56		0.237
708	0.452			710.8	0.452			1257.56		0.237
708.1	0.452			710.9	0.452			1260		0.236
708.2	0.452			711	0.452			1270		0.23
708.3	0.452			711.1	0.452			1280		0.224
708.4	0.452			711.2	0.452			1290		0.218
708.5	0.452			711.3	0.452			1300		0.212
708.6	0.452			711.4	0.452			1310		0.206
708.7	0.452			711.5	0.452			1320		0.199
708.8	0.452			711.6	0.452			1322.26		0.198
708.9	0.452			711.7	0.452			1322.26		0.198
708.9	0.452			711.8	0.452			1322.26		0.198
709	0.452			711.9	0.452			1330		0.184
709.1	0.452			712	0.452			1340		0.165
709.2	0.452			712.1	0.452			1350		0.146
709.3	0.452			712.2	0.452			1356.84		0.132
709.4	0.452			712.3	0.453			1356.84		0.132
709.5	0.452			712.4	0.453			1360		0.0828642
709.6	0.452			712.5	0.453			1364.24		0
709.7	0.452			712.6	0.453			1364.24
709.8	0.452			712.7	0.453			1364.24
709.9	0.452			712.8	0.453			1370
710	0.452			712.9	0.453			1380
710.1	0.452			713	0.453			1390
710.2	0.452			713.1	0.453			1400
710.3	0.452			713.2	0.453			1410
710.4	0.452			713.3	0.453			1420
710.5	0.452			713.4	0.453			1430
710.6	0.452			713.5	0.453			1440
710.7	0.452			713.6	0.453			1450
710.8	0.452			713.7	0.453			1460
710.9	0.452			713.8	0.453			1468.74
711	0.452			713.9	0.453			1468.74
711.1	0.452			714	0.453			1468.74
711.2	0.452			714.1	0.453			1470
711.3	0.452			714.2	0.453			1480
711.4	0.452			714.3	0.453			1490
711.5	0.452			714.4	0.453			1500
711.6	0.452			714.5	0.453			1480
711.7	0.452			714.6	0.453			1490
711.8	0.452			714.7	0.453			1500
711.9	0.452			714.8	0.453
712	0.452			714.9	0.453
712.1	0.452			715	0.453
712.2	0.452			715.1	0.453
712.3	0.452			715.2	0.453
712.4	0.453			715.3	0.453
712.5	0.453			715.4	0.453
712.6	0.453			715.5	0.453
712.7	0.453			715.6	0.453
712.8	0.453			715.7	0.453
712.9	0.453			715.8	0.453
713	0.453			715.9	0.453
713.1	0.453			716	0.453
713.2	0.453			716.1	0.453
713.3	0.453			716.2	0.453
713.4	0.453			716.3	0.453
713.5	0.453			716.4	0.453
713.6	0.453			716.5	0.453
713.7	0.453			716.6	0.453
713.8	0.453			716.7	0.453
713.9	0.453			716.8	0.453
714	0.453			716.9	0.453
714.1	0.453			717	0.453
714.2	0.453			717.1	0.453
714.3	0.453			717.2	0.453
714.4	0.453			717.3	0.453
714.5	0.453			717.4	0.453
714.6	0.453			717.5	0.453
714.7	0.453			717.6	0.453
714.8	0.453			717.7	0.453
714.9	0.453			717.8	0.453
715	0.453			717.9	0.453
715.1	0.453			718	0.453
715.2	0.453			718.1	0.453
715.3	0.453			718.2	0.453
715.4	0.453			718.3	0.453
715.5	0.453			718.4	0.453
715.6	0.453			718.5	0.453
715.7	0.453			718.6	0.453
715.8	0.453			718.7	0.453
715.9	0.453			718.8	0.453
716	0.453			718.9	0.453
716.1	0.453			719	0.454
716.2	0.453			719.1	0.454
716.3	0.453			719.2	0.454
716.4	0.453			719.3	0.454
716.5	0.453			719.4	0.454
716.6	0.453			719.5	0.454
716.7	0.453			719.6	0.454
716.8	0.453			719.7	0.454
716.9	0.453			719.8	0.454
717	0.453			719.9	0.454
717.1	0.453			720	0.454
717.2	0.453			730	0.455
717.3	0.453			740	0.457
717.4	0.453			741.499	0.458
717.5	0.453			741.499	0.458
717.6	0.453			741.499	0.458
717.7	0.453			750	0.457
717.8	0.453			760	0.457
717.9	0.453			770	0.457
718	0.453			780	0.457
718.1	0.453			790	0.457
718.2	0.453			800	0.457
718.3	0.453			810	0.457
718.4	0.453			820	0.458
718.5	0.453			830	0.459
718.6	0.453			840	0.46
718.7	0.453			850	0.462
718.8	0.453			857.279	0.463
718.9	0.453			857.279	0.463
719	0.453			857.279	0.463
719.1	0.453			860	0.464
719.2	0.454			870	0.466
719.3	0.454			880	0.468
719.4	0.454			890	0.471
719.5	0.454			898.896	0.473
719.6	0.454			898.896	0.473
719.7	0.454			900	0.474
719.8	0.454			910	0.478
719.9	0.454			920	0.482
720	0.454			930	0.486
730	0.455			940	0.49
740	0.457			950	0.495
746.234	0.459			955.048	0.497
746.234	0.459			955.048	0.497
746.234	0.459			960	0.501
750	0.458			960.558	0.501
760	0.458			960.558	0.501
770	0.458			970	0.498
780	0.458			980	0.495
790	0.458			990	0.492
800	0.458			1000	0.489
810	0.459			1000	0.489
820	0.459			1010	0.485
830	0.46			1020	0.482
840	0.462			1030	0.478
850	0.464			1040	0.474
860	0.466			1050	0.47
863.752	0.467			1060	0.466
863.752	0.467			1070	0.461
863.752	0.467			1080	0.457
870	0.468			1090	0.452
880	0.471			1100	0.446
890	0.474			1110	0.441
895.048	0.475			1120	0.435
895.048	0.475			1130	0.429
900	0.477			1140	0.422
910	0.481			1150	0.415
920	0.485			1160	0.408
930	0.49			1170	0.4
940	0.495			1180	0.392
950	0.5			1190	0.383
954.328	0.502			1200	0.374
954.328	0.502			1210	0.364
955.099	0.503			1220	0.354
955.099	0.503			1230	0.344
960	0.501			1240	0.332
970	0.498			1242.15	0.33
980	0.495			1242.15	0.33	0
990	0.492			1250	0.162	0.119
1000	0.489			1256.42	0	0.234
1000	0.489			1256.42		0.234
1010	0.485			1256.42		0.234
1020	0.482			1260		0.232
1030	0.478			1270		0.227
1040	0.474			1280		0.221
1050	0.47			1290		0.214
1060	0.466			1300		0.208
1070	0.461			1310		0.202
1080	0.456			1320		0.196
1090	0.451			1330		0.189
1100	0.446			1331.33		0.188
1110	0.44			1331.33		0.188
1120	0.434			1331.33		0.188
1130	0.428			1340		0.172
1140	0.421			1350		0.153
1150	0.414			1357.9		0.137
1160	0.407			1357.9		0.137
1170	0.399			1360		0.106
1180	0.39			1365.62		0
1190	0.382			1365.62
1200	0.372			1365.62
1210	0.362			1370
1220	0.352			1380
1230	0.341			1390
1240	0.33			1400
1241.06	0.329			1410
1241.06	0.329	0		1420
1250	0.134	0.137		1430
1255.19	0	0.232		1440
1255.19	0	0.232		1450
1255.19		0.232		1460
1260		0.229		1468.06
1270		0.223		1468.06
1280		0.217		1468.06
1290		0.211		1470
1300		0.205		1480
1310		0.198		1490
1320		0.192		1500
1330		0.185
1340		0.178
1340.37		0.178
1340.37		0.178
1340.37		0.178
1350		0.16
1359		0.142
1359		0.142
1360		0.128
1367.04		0
1367.04
1367.04
1370
1380
1390
1400
1410
1420
1430
1440
1450
1460
1467.43
1467.43
1467.43
1470
1480
1490
1500

## Sheet: Supplementary Fig.1b
Mo3.0				Mo3.2				Mo3.5
Temperature (℃)	Mass fraction of phase (%)			Temperature (℃)	Mass fraction of phase (%)			Temperature (℃)	Mass fraction of phase (%)
	Z	(Cr,Nb)N			Z	(Cr,Nb)N			Z	(Cr,Nb)N
500	0.439			500	0.439			500	0.439
510	0.439			504.2	0.439			504.3	0.439
520	0.44			514.2	0.439			514.3	0.439
530	0.44			524.2	0.44			524.3	0.44
540	0.441			534.2	0.44			534.3	0.44
550	0.441			544.2	0.441			544.3	0.441
560	0.442			554.2	0.442			554.3	0.441
570	0.442			564.2	0.442			564.3	0.442
579.294	0.443			574.2	0.443			574.3	0.442
579.294	0.443			578.774	0.443			577.988	0.443
580	0.443			578.774	0.443			577.988	0.443
590	0.443			584.2	0.443			584.3	0.443
590	0.443			584.2	0.443			584.3	0.443
600	0.444			594.2	0.444			594.3	0.443
610	0.444			604.2	0.444			604.3	0.444
620	0.445			614.2	0.444			614.3	0.444
630	0.445			624.2	0.445			624.3	0.445
640	0.446			634.2	0.446			634.3	0.445
650	0.447			644.2	0.446			644.3	0.446
660	0.447			654.2	0.447			654.3	0.446
662.151	0.447			662.338	0.447			662.62	0.447
662.151	0.447			662.338	0.447			662.62	0.447
662.151	0.447			662.338	0.447			662.62	0.447
666.215	0.448			664.2	0.447			663.06	0.447
666.215	0.448			664.935	0.447			663.06	0.447
670	0.448			664.935	0.447			664.3	0.447
680	0.449			674.2	0.448			674.3	0.448
690	0.45			684.2	0.449			684.3	0.449
700	0.451			694.2	0.45			694.3	0.45
704.275	0.452			704.2	0.451			704.3	0.451
704.275	0.452			704.355	0.451			704.471	0.451
710	0.453			704.355	0.451			704.471	0.451
720	0.454			704.4	0.451			704.5	0.451
730	0.456			704.5	0.451			704.6	0.451
735.423	0.457			704.6	0.451			704.7	0.451
735.423	0.457			704.7	0.451			704.8	0.451
735.423	0.457			704.8	0.451			704.9	0.451
740	0.457			704.9	0.451			705	0.451
750	0.456			705	0.452			705.1	0.451
760	0.456			705.1	0.452			705.2	0.451
770	0.456			705.2	0.452			705.3	0.451
780	0.456			705.3	0.452			705.4	0.451
790	0.456			705.4	0.452			705.5	0.451
800	0.456			705.5	0.452			705.6	0.451
810	0.456			705.6	0.452			705.7	0.451
820	0.457			705.7	0.452			705.8	0.451
830	0.458			705.8	0.452			705.9	0.451
840	0.459			705.9	0.452			706	0.451
850	0.461			706	0.452			706.1	0.451
850.169	0.461			706.1	0.452			706.2	0.451
850.169	0.461			706.2	0.452			706.3	0.451
850.169	0.461			706.3	0.452			706.4	0.451
860	0.463			706.4	0.452			706.5	0.451
870	0.465			706.5	0.452			706.6	0.451
880	0.468			706.6	0.452			706.7	0.451
890	0.47			706.7	0.452			706.8	0.451
898.152	0.473			706.8	0.452			706.9	0.451
898.152	0.473			706.9	0.452			707	0.451
900	0.473			707	0.452			707.1	0.451
910	0.477			707.1	0.452			707.2	0.451
920	0.481			707.2	0.452			707.3	0.451
930	0.485			707.3	0.452			707.4	0.451
940	0.49			707.4	0.452			707.5	0.451
946.087	0.493			707.5	0.452			707.6	0.451
946.087	0.493			707.6	0.452			707.7	0.451
950	0.495			707.7	0.452			707.8	0.451
955.952	0.499			707.8	0.452			707.9	0.451
955.952	0.499			707.9	0.452			708	0.451
960	0.498			708	0.452			708.1	0.451
970	0.495			708.1	0.452			708.2	0.451
980	0.492			708.2	0.452			708.3	0.451
990	0.488			708.3	0.452			708.4	0.451
1000	0.485			708.4	0.452			708.5	0.451
1000	0.485			708.5	0.452			708.6	0.451
1010	0.482			708.6	0.452			708.7	0.451
1020	0.478			708.7	0.452			708.8	0.451
1030	0.475			708.8	0.452			708.9	0.451
1040	0.471			708.9	0.452			709	0.451
1050	0.467			709	0.452			709.1	0.451
1060	0.462			709.1	0.452			709.2	0.451
1070	0.458			709.2	0.452			709.3	0.451
1080	0.453			709.3	0.452			709.4	0.451
1090	0.448			709.4	0.452			709.5	0.451
1100	0.443			709.5	0.452			709.6	0.451
1110	0.437			709.6	0.452			709.7	0.452
1120	0.431			709.7	0.452			709.8	0.452
1130	0.425			709.8	0.452			709.8	0.452
1140	0.418			709.8	0.452			709.9	0.452
1150	0.411			709.9	0.452			710	0.452
1160	0.404			710	0.452			710.1	0.452
1170	0.396			710.1	0.452			710.2	0.452
1180	0.388			710.2	0.452			710.3	0.452
1190	0.379			710.3	0.452			710.4	0.452
1200	0.37			710.4	0.452			710.5	0.452
1210	0.36			710.5	0.452			710.6	0.452
1220	0.35			710.6	0.452			710.7	0.452
1230	0.34			710.7	0.452			710.8	0.452
1240	0.328			710.8	0.452			710.9	0.452
1241.89	0.326			710.9	0.452			711	0.452
1241.89	0.326	0		711	0.452			711.1	0.452
1250	0.156	0.12		711.1	0.452			711.2	0.452
1256.32	0	0.231		711.2	0.452			711.3	0.452
1256.32		0.231		711.3	0.452			711.4	0.452
1256.32		0.231		711.4	0.452			711.5	0.452
1260		0.229		711.5	0.452			711.6	0.452
1270		0.223		711.6	0.452			711.7	0.452
1280		0.217		711.7	0.452			711.8	0.452
1290		0.211		711.8	0.452			711.9	0.452
1300		0.205		711.9	0.452			712	0.452
1310		0.198		712	0.452			712.1	0.452
1320		0.192		712.1	0.452			712.2	0.452
1330		0.185		712.2	0.452			712.3	0.452
1334.76		0.182		712.3	0.453			712.4	0.452
1334.76		0.182		712.4	0.453			712.5	0.452
1334.76		0.182		712.5	0.453			712.6	0.452
1340		0.172		712.6	0.453			712.7	0.452
1350		0.153		712.7	0.453			712.8	0.452
1358.46		0.136		712.8	0.453			712.9	0.452
1358.46		0.136		712.9	0.453			713	0.452
1360		0.113		713	0.453			713.1	0.452
1366.03		0		713.1	0.453			713.2	0.452
1366.03				713.2	0.453			713.3	0.452
1366.03				713.3	0.453			713.4	0.452
1370				713.4	0.453			713.5	0.452
1380				713.5	0.453			713.6	0.452
1390				713.6	0.453			713.7	0.452
1400				713.7	0.453			713.8	0.452
1410				713.8	0.453			713.9	0.452
1420				713.9	0.453			714	0.452
1430				714	0.453			714.1	0.452
1440				714.1	0.453			714.2	0.452
1450				714.2	0.453			714.3	0.452
1460				714.3	0.453			714.4	0.452
1467.66				714.4	0.453			714.5	0.452
1467.66				714.5	0.453			714.6	0.452
1467.66				714.6	0.453			714.7	0.452
1470				714.7	0.453			714.8	0.452
1480				714.8	0.453			714.9	0.452
1490				714.9	0.453			715	0.452
1500				715	0.453			715.1	0.452
				715.1	0.453			715.2	0.452
				715.2	0.453			715.3	0.452
				715.3	0.453			715.4	0.452
				715.4	0.453			715.5	0.452
				715.5	0.453			715.6	0.452
				715.6	0.453			715.7	0.452
				715.7	0.453			715.8	0.452
				715.8	0.453			715.9	0.452
				715.9	0.453			716	0.452
				716	0.453			716.1	0.452
				716.1	0.453			716.2	0.452
				716.2	0.453			716.3	0.452
				716.3	0.453			716.4	0.452
				716.4	0.453			716.5	0.452
				716.5	0.453			716.6	0.452
				716.6	0.453			716.7	0.452
				716.7	0.453			716.8	0.452
				716.8	0.453			716.9	0.453
				716.9	0.453			717	0.453
				717	0.453			717.1	0.453
				717.1	0.453			717.2	0.453
				717.2	0.453			717.3	0.453
				717.3	0.453			717.4	0.453
				717.4	0.453			717.5	0.453
				717.5	0.453			717.6	0.453
				717.6	0.453			717.7	0.453
				717.7	0.453			717.8	0.453
				717.8	0.453			717.9	0.453
				717.9	0.453			718	0.453
				718	0.453			718.1	0.453
				718.1	0.453			718.2	0.453
				718.2	0.453			718.3	0.453
				718.3	0.453			718.4	0.453
				718.4	0.453			718.5	0.453
				718.5	0.453			718.6	0.453
				718.6	0.453			718.7	0.453
				718.7	0.453			718.8	0.453
				718.8	0.453			718.9	0.453
				718.9	0.453			719	0.453
				719	0.454			719.1	0.453
				719.1	0.454			719.2	0.453
				719.2	0.454			719.3	0.453
				719.3	0.454			719.4	0.453
				719.4	0.454			719.5	0.453
				719.5	0.454			719.6	0.453
				719.6	0.454			719.7	0.453
				719.7	0.454			719.8	0.453
				719.8	0.454			719.9	0.453
				719.9	0.454			720	0.453
				720	0.454			730	0.455
				730	0.455			740	0.457
				740	0.457			749.944	0.459
				741.499	0.458			749.944	0.459
				741.499	0.458			749.944	0.459
				741.499	0.458			750	0.459
				750	0.457			760	0.458
				760	0.457			770	0.458
				770	0.457			780	0.458
				780	0.457			790	0.458
				790	0.457			800	0.458
				800	0.457			810	0.458
				810	0.457			820	0.459
				820	0.458			830	0.46
				830	0.459			840	0.461
				840	0.46			850	0.462
				850	0.462			860	0.464
				857.279	0.463			867.373	0.466
				857.279	0.463			867.373	0.466
				857.279	0.463			867.373	0.466
				860	0.464			870	0.467
				870	0.466			880	0.469
				880	0.468			890	0.472
				890	0.471			899.995	0.475
				898.896	0.473			899.995	0.475
				898.896	0.473			900	0.475
				900	0.474			910	0.478
				910	0.478			920	0.482
				920	0.482			930	0.486
				930	0.486			940	0.491
				940	0.49			950	0.495
				950	0.495			960	0.5
				955.048	0.497			967.09	0.504
				955.048	0.497			967.09	0.504
				960	0.501			967.79	0.504
				960.558	0.501			967.79	0.504
				960.558	0.501			970	0.503
				970	0.498			980	0.5
				980	0.495			990	0.497
				990	0.492			1000	0.494
				1000	0.489			1000	0.494
				1000	0.489			1010	0.49
				1010	0.485			1020	0.487
				1020	0.482			1030	0.483
				1030	0.478			1040	0.479
				1040	0.474			1050	0.475
				1050	0.47			1060	0.471
				1060	0.466			1070	0.466
				1070	0.461			1080	0.462
				1080	0.457			1090	0.457
				1090	0.452			1100	0.451
				1100	0.446			1110	0.446
				1110	0.441			1120	0.44
				1120	0.435			1130	0.434
				1130	0.429			1140	0.427
				1140	0.422			1150	0.42
				1150	0.415			1160	0.413
				1160	0.408			1170	0.405
				1170	0.4			1180	0.397
				1180	0.392			1190	0.388
				1190	0.383			1200	0.379
				1200	0.374			1210	0.37
				1210	0.364			1220	0.36
				1220	0.354			1230	0.35
				1230	0.344			1240	0.339
				1240	0.332			1242.58	0.336
				1242.15	0.33			1242.58	0.336	0
				1242.15	0.33	0		1250	0.172	0.116
				1250	0.162	0.119		1256.61	0	0.239
				1256.42	0	0.234		1256.61		0.239
				1256.42		0.234		1256.61		0.239
				1256.42		0.234		1260		0.237
				1260		0.232		1270		0.231
				1270		0.227		1280		0.226
				1280		0.221		1290		0.22
				1290		0.214		1300		0.214
				1300		0.208		1310		0.208
				1310		0.202		1320		0.201
				1320		0.196		1326.28		0.197
				1330		0.189		1326.28		0.197
				1331.33		0.188		1326.28		0.197
				1331.33		0.188		1330		0.19
				1331.33		0.188		1340		0.172
				1340		0.172		1350		0.153
				1350		0.153		1357.04		0.139
				1357.9		0.137		1357.04		0.139
				1357.9		0.137		1360		0.0944696
				1360		0.106		1365		0
				1365.62		0		1365
				1365.62				1365
				1365.62				1370
				1370				1380
				1380				1390
				1390				1400
				1400				1410
				1410				1420
				1420				1430
				1430				1440
				1440				1450
				1450				1460
				1460				1468.66
				1468.06				1468.66
				1468.06				1468.66
				1468.06				1470
				1470				1480
				1480				1490
				1490				1500
				1500

## Sheet: Supplementary Fig.1c
N0.14				N0.16				N0.20
Temperature (℃)	Mass fraction of phase (%)			Temperature (℃)	Mass fraction of phase (%)			Temperature (℃)	Mass fraction of phase (%)
	Z	(Cr,Nb)N			Z	(Cr,Nb)N			Z	(Cr,Nb)N
500	0.439			500	0.439			500	0.437
504.7	0.44			504.2	0.439			503.2	0.437
514.7	0.44			514.2	0.439			513.2	0.438
524.7	0.441			524.2	0.44			523.2	0.438
534.7	0.441			534.2	0.44			533.2	0.438
544.7	0.442			544.2	0.441			543.2	0.439
554.7	0.443			554.2	0.442			553.2	0.439
564.7	0.443			564.2	0.442			563.2	0.439
574.7	0.444			574.2	0.443			573.2	0.44
579.09	0.444			578.774	0.443			578.14	0.44
579.09	0.444			578.774	0.443			578.14	0.44
584.7	0.445			584.2	0.443			583.2	0.44
584.7	0.445			584.2	0.443			583.2	0.44
594.7	0.445			594.2	0.444			593.2	0.44
604.7	0.446			604.2	0.444			603.2	0.44
614.7	0.446			614.2	0.444			613.2	0.441
624.7	0.447			624.2	0.445			623.2	0.441
634.7	0.448			634.2	0.446			633.2	0.441
644.7	0.449			644.2	0.446			643.2	0.441
654.7	0.449			654.2	0.447			653.2	0.441
662.132	0.45			662.338	0.447			662.766	0.442
662.132	0.45			662.338	0.447			662.766	0.442
662.132	0.45			662.338	0.447			662.766	0.442
664.439	0.45			664.2	0.447			663.2	0.442
664.439	0.45			664.935	0.447			665.942	0.442
664.7	0.45			664.935	0.447			665.942	0.442
674.7	0.451			674.2	0.448			673.2	0.442
684.7	0.452			684.2	0.449			683.2	0.443
694.7	0.454			694.2	0.45			693.2	0.443
704.7	0.455			704.2	0.451			703.2	0.444
704.86	0.455			704.355	0.451			703.364	0.444
704.86	0.455			704.355	0.451			703.364	0.444
704.9	0.455			704.4	0.451			703.4	0.444
705	0.455			704.5	0.451			703.5	0.444
705.1	0.455			704.6	0.451			703.6	0.444
705.2	0.455			704.7	0.451			703.7	0.444
705.3	0.455			704.8	0.451			703.8	0.444
705.4	0.455			704.9	0.451			703.9	0.444
705.5	0.455			705	0.452			704	0.444
705.6	0.455			705.1	0.452			704.1	0.444
705.7	0.455			705.2	0.452			704.2	0.444
705.8	0.455			705.3	0.452			704.3	0.444
705.9	0.455			705.4	0.452			704.4	0.444
706	0.455			705.5	0.452			704.5	0.444
706.1	0.455			705.6	0.452			704.6	0.444
706.2	0.455			705.7	0.452			704.7	0.444
706.3	0.455			705.8	0.452			704.8	0.444
706.4	0.455			705.9	0.452			704.9	0.444
706.5	0.455			706	0.452			705	0.444
706.6	0.455			706.1	0.452			705.1	0.444
706.7	0.455			706.2	0.452			705.2	0.444
706.8	0.455			706.3	0.452			705.3	0.444
706.9	0.455			706.4	0.452			705.4	0.444
707	0.455			706.5	0.452			705.5	0.444
707.1	0.455			706.6	0.452			705.6	0.444
707.2	0.455			706.7	0.452			705.7	0.444
707.3	0.456			706.8	0.452			705.8	0.444
707.4	0.456			706.9	0.452			705.9	0.444
707.5	0.456			707	0.452			706	0.444
707.6	0.456			707.1	0.452			706.1	0.444
707.7	0.456			707.2	0.452			706.2	0.444
707.8	0.456			707.3	0.452			706.3	0.444
707.9	0.456			707.4	0.452			706.4	0.444
708	0.456			707.5	0.452			706.5	0.444
708.1	0.456			707.6	0.452			706.6	0.444
708.2	0.456			707.7	0.452			706.7	0.444
708.3	0.456			707.8	0.452			706.8	0.444
708.4	0.456			707.9	0.452			706.9	0.444
708.5	0.456			708	0.452			707	0.444
708.6	0.456			708.1	0.452			707.1	0.444
708.7	0.456			708.2	0.452			707.2	0.444
708.8	0.456			708.3	0.452			707.3	0.444
708.9	0.456			708.4	0.452			707.4	0.444
709	0.456			708.5	0.452			707.5	0.444
709.1	0.456			708.6	0.452			707.6	0.444
709.2	0.456			708.7	0.452			707.7	0.444
709.3	0.456			708.8	0.452			707.8	0.444
709.4	0.456			708.9	0.452			707.9	0.444
709.5	0.456			709	0.452			708	0.444
709.6	0.456			709.1	0.452			708.1	0.445
709.7	0.456			709.2	0.452			708.2	0.445
709.8	0.456			709.3	0.452			708.3	0.445
709.8	0.456			709.4	0.452			708.4	0.445
709.9	0.456			709.5	0.452			708.5	0.445
710	0.456			709.6	0.452			708.6	0.445
710.1	0.456			709.7	0.452			708.7	0.445
710.2	0.456			709.8	0.452			708.8	0.445
710.3	0.456			709.8	0.452			708.9	0.445
710.4	0.456			709.9	0.452			709	0.445
710.5	0.456			710	0.452			709.1	0.445
710.6	0.456			710.1	0.452			709.2	0.445
710.7	0.456			710.2	0.452			709.3	0.445
710.8	0.456			710.3	0.452			709.4	0.445
710.9	0.456			710.4	0.452			709.5	0.445
711	0.456			710.5	0.452			709.6	0.445
711.1	0.456			710.6	0.452			709.7	0.445
711.2	0.456			710.7	0.452			709.8	0.445
711.3	0.456			710.8	0.452			709.8	0.445
711.4	0.456			710.9	0.452			709.9	0.445
711.5	0.456			711	0.452			710	0.445
711.6	0.456			711.1	0.452			710.1	0.445
711.7	0.456			711.2	0.452			710.2	0.445
711.8	0.456			711.3	0.452			710.3	0.445
711.9	0.456			711.4	0.452			710.4	0.445
712	0.456			711.5	0.452			710.5	0.445
712.1	0.456			711.6	0.452			710.6	0.445
712.2	0.456			711.7	0.452			710.7	0.445
712.3	0.456			711.8	0.452			710.8	0.445
712.4	0.456			711.9	0.452			710.9	0.445
712.5	0.456			712	0.452			711	0.445
712.6	0.456			712.1	0.452			711.1	0.445
712.7	0.456			712.2	0.452			711.2	0.445
712.8	0.456			712.3	0.453			711.3	0.445
712.9	0.456			712.4	0.453			711.4	0.445
713	0.456			712.5	0.453			711.5	0.445
713.1	0.456			712.6	0.453			711.6	0.445
713.2	0.456			712.7	0.453			711.7	0.445
713.3	0.456			712.8	0.453			711.8	0.445
713.4	0.457			712.9	0.453			711.9	0.445
713.5	0.457			713	0.453			712	0.445
713.6	0.457			713.1	0.453			712.1	0.445
713.7	0.457			713.2	0.453			712.2	0.445
713.8	0.457			713.3	0.453			712.3	0.445
713.9	0.457			713.4	0.453			712.4	0.445
714	0.457			713.5	0.453			712.5	0.445
714.1	0.457			713.6	0.453			712.6	0.445
714.2	0.457			713.7	0.453			712.7	0.445
714.3	0.457			713.8	0.453			712.8	0.445
714.4	0.457			713.9	0.453			712.9	0.445
714.5	0.457			714	0.453			713	0.445
714.6	0.457			714.1	0.453			713.1	0.445
714.7	0.457			714.2	0.453			713.2	0.445
714.8	0.457			714.3	0.453			713.3	0.445
714.9	0.457			714.4	0.453			713.4	0.445
715	0.457			714.5	0.453			713.5	0.445
715.1	0.457			714.6	0.453			713.6	0.445
715.2	0.457			714.7	0.453			713.7	0.445
715.3	0.457			714.8	0.453			713.8	0.445
715.4	0.457			714.9	0.453			713.9	0.445
715.5	0.457			715	0.453			714	0.445
715.6	0.457			715.1	0.453			714.1	0.445
715.7	0.457			715.2	0.453			714.2	0.445
715.8	0.457			715.3	0.453			714.3	0.445
715.9	0.457			715.4	0.453			714.4	0.445
716	0.457			715.5	0.453			714.5	0.445
716.1	0.457			715.6	0.453			714.6	0.445
716.2	0.457			715.7	0.453			714.7	0.445
716.3	0.457			715.8	0.453			714.8	0.445
716.4	0.457			715.9	0.453			714.9	0.445
716.5	0.457			716	0.453			715	0.445
716.6	0.457			716.1	0.453			715.1	0.445
716.7	0.457			716.2	0.453			715.2	0.445
716.8	0.457			716.3	0.453			715.3	0.445
716.9	0.457			716.4	0.453			715.4	0.445
717	0.457			716.5	0.453			715.5	0.445
717.1	0.457			716.6	0.453			715.6	0.445
717.2	0.457			716.7	0.453			715.7	0.445
717.3	0.457			716.8	0.453			715.8	0.445
717.4	0.457			716.9	0.453			715.9	0.445
717.5	0.457			717	0.453			716	0.445
717.6	0.457			717.1	0.453			716.1	0.445
717.7	0.457			717.2	0.453			716.2	0.445
717.8	0.457			717.3	0.453			716.3	0.445
717.9	0.457			717.4	0.453			716.4	0.445
718	0.457			717.5	0.453			716.5	0.445
718.1	0.457			717.6	0.453			716.6	0.445
718.2	0.457			717.7	0.453			716.7	0.445
718.3	0.457			717.8	0.453			716.8	0.445
718.4	0.457			717.9	0.453			716.9	0.445
718.5	0.457			718	0.453			717	0.445
718.6	0.457			718.1	0.453			717.1	0.445
718.7	0.457			718.2	0.453			717.2	0.445
718.8	0.457			718.3	0.453			717.3	0.445
718.9	0.457			718.4	0.453			717.4	0.445
719	0.457			718.5	0.453			717.5	0.445
719.1	0.458			718.6	0.453			717.6	0.445
719.2	0.458			718.7	0.453			717.7	0.445
719.3	0.458			718.8	0.453			717.8	0.445
719.4	0.458			718.9	0.453			717.9	0.445
719.5	0.458			719	0.454			718	0.445
719.6	0.458			719.1	0.454			718.1	0.445
719.7	0.458			719.2	0.454			718.2	0.445
719.8	0.458			719.3	0.454			718.3	0.445
719.9	0.458			719.4	0.454			718.4	0.445
720	0.458			719.5	0.454			718.5	0.446
730	0.46			719.6	0.454			718.6	0.446
740	0.462			719.7	0.454			718.7	0.446
740.769	0.462			719.8	0.454			718.8	0.446
740.769	0.462			719.9	0.454			718.9	0.446
740.769	0.462			720	0.454			719	0.446
750	0.462			730	0.455			719.1	0.446
760	0.462			740	0.457			719.2	0.446
770	0.462			741.499	0.458			719.3	0.446
780	0.462			741.499	0.458			719.4	0.446
790	0.462			741.499	0.458			719.5	0.446
800	0.463			750	0.457			719.6	0.446
810	0.464			760	0.457			719.7	0.446
820	0.465			770	0.457			719.8	0.446
830	0.466			780	0.457			719.9	0.446
840	0.468			790	0.457			720	0.446
850	0.47			800	0.457			730	0.447
855.766	0.472			810	0.457			740	0.448
855.766	0.472			820	0.458			743.009	0.449
855.766	0.472			830	0.459			743.009	0.449
860	0.472			840	0.46			743.009	0.449
870	0.475			850	0.462			750	0.448
880	0.478			857.279	0.463			760	0.447
890	0.481			857.279	0.463			770	0.446
900	0.484			857.279	0.463			780	0.445
905.908	0.486			860	0.464			790	0.445
905.908	0.486			870	0.466			800	0.444
910	0.488			880	0.468			810	0.444
920	0.492			890	0.471			820	0.444
929.007	0.497			898.896	0.473			830	0.444
929.007	0.497			898.896	0.473			840	0.444
930	0.497			900	0.474			850	0.445
940	0.497			910	0.478			860	0.447
950	0.497			920	0.482			860.432	0.447
953.76	0.498			930	0.486			860.432	0.447
953.76	0.498			940	0.49			860.432	0.447
960	0.496			950	0.495			870	0.448
970	0.493			955.048	0.497			880	0.449
980	0.489			955.048	0.497			885.848	0.45
990	0.486			960	0.501			885.848	0.45
1000	0.483			960.558	0.501			890	0.451
1000	0.483			960.558	0.501			900	0.454
1010	0.479			970	0.498			910	0.457
1020	0.476			980	0.495			920	0.46
1030	0.472			990	0.492			930	0.463
1040	0.468			1000	0.489			940	0.467
1050	0.464			1000	0.489			950	0.47
1060	0.459			1010	0.485			954.655	0.472
1070	0.454			1020	0.482			954.655	0.472
1080	0.449			1030	0.478			960	0.475
1090	0.444			1040	0.474			970	0.481
1100	0.439			1050	0.47			980	0.489
1110	0.433			1060	0.466			990	0.498
1120	0.427			1070	0.461			992.193	0.5
1130	0.42			1080	0.457			992.193	0.5
1140	0.413			1090	0.452			1000	0.498
1150	0.406			1100	0.446			1000	0.498
1160	0.398			1110	0.441			1010	0.494
1170	0.39			1120	0.435			1020	0.491
1180	0.381			1130	0.429			1030	0.488
1190	0.372			1140	0.422			1040	0.484
1200	0.363			1150	0.415			1050	0.48
1210	0.353			1160	0.408			1060	0.476
1220	0.343			1170	0.4			1070	0.472
1230	0.332			1180	0.392			1080	0.467
1235.76	0.326			1190	0.383			1090	0.463
1235.76	0.326	0		1200	0.374			1100	0.458
1240	0.256	0.0476433		1210	0.364			1110	0.453
1250	0.0652964	0.181		1220	0.354			1120	0.447
1252.96	0	0.227		1230	0.344			1130	0.441
1252.96		0.227		1240	0.332			1140	0.435
1252.96		0.227		1242.15	0.33			1150	0.429
1260		0.223		1242.15	0.33	0		1160	0.422
1270		0.217		1250	0.162	0.119		1170	0.414
1280		0.211		1256.42	0	0.234		1180	0.407
1290		0.205		1256.42		0.234		1190	0.399
1300		0.199		1256.42		0.234		1200	0.39
1310		0.193		1260		0.232		1210	0.381
1312.21		0.192		1270		0.227		1220	0.371
1312.21		0.192		1280		0.221		1230	0.361
1312.21		0.192		1290		0.214		1240	0.35
1320		0.178		1300		0.208		1250	0.339
1330		0.16		1310		0.202		1250.18	0.339
1340		0.142		1320		0.196		1250.18	0.339	0
1350		0.122		1330		0.189		1260	0.031608	0.225
1360		0.102		1331.33		0.188		1260.88	0	0.248
1362.99		0.0961779		1331.33		0.188		1260.88		0.248
1362.99		0.0961779		1331.33		0.188		1260.88		0.248
1367.71		0		1340		0.172		1270		0.242
1367.71				1350		0.153		1280		0.236
1367.71				1357.9		0.137		1290		0.23
1370				1357.9		0.137		1300		0.223
1380				1360		0.106		1310		0.217
1390				1365.62		0		1320		0.21
1400				1365.62				1330		0.203
1410				1365.62				1340		0.196
1420				1370				1350		0.189
1430				1380				1351.38		0.188
1440				1390				1351.38		0.188
1450				1400				1352.86		0.139
1460				1410				1352.86		0.139
1469.98				1420				1352.86		0.139
1469.98				1430				1360		0.0270879
1469.98				1440				1361.41		0
1470				1450				1361.41
1480				1460				1361.41
1490				1468.06				1370
1500				1468.06				1380
				1468.06				1390
				1470				1400
				1480				1410
				1490				1420
				1500				1430
								1440
								1450
								1460
								1464.24
								1464.24
								1464.24
								1470
								1480
								1490
								1500

## Sheet: Supplementary Fig.1d
Nb0.15				Nb0.25				Nb0.35
Temperature (℃)	Mass fraction of phase (%)			Temperature (℃)	Mass fraction of phase (%)			Temperature (℃)	Mass fraction of phase (%)
	Z	(Cr,Nb)N			Z	(Cr,Nb)N			Z	(Cr,Nb)N
500	0.261			500	0.439			500	0.00617
503.7	0.261			504.2	0.439			504.7	0.00617
513.7	0.261			514.2	0.439			514.7	0.00618
523.7	0.261			524.2	0.44			524.7	0.00619
533.7	0.261			534.2	0.44			534.7	0.0062
543.7	0.261			544.2	0.441			544.7	0.00621
553.7	0.261			554.2	0.442			554.7	0.00622
563.7	0.261			564.2	0.442			564.7	0.00623
573.7	0.261			574.2	0.443			574.7	0.00625
578.718	0.26			578.774	0.443			578.83	0.00625
578.718	0.26			578.774	0.443			578.83	0.00625
583.7	0.26			584.2	0.443			584.7	0.00626
583.7	0.26			584.2	0.443			584.7	0.00626
593.7	0.26			594.2	0.444			594.7	0.00627
603.7	0.26			604.2	0.444			604.7	0.00628
613.7	0.26			614.2	0.444			614.7	0.00629
623.7	0.26			624.2	0.445			624.7	0.00631
633.7	0.259			634.2	0.446			634.7	0.00632
643.7	0.259			644.2	0.446			644.7	0.00633
653.7	0.259			654.2	0.447			654.7	0.00635
662.366	0.259			662.338	0.447			662.311	0.00636
662.366	0.259			662.338	0.447			662.311	0.00636
662.366	0.259			662.338	0.447			662.311	0.00636
663.7	0.259			664.2	0.447			664.155	0.00636
665.727	0.259			664.935	0.447			664.155	0.00636
665.727	0.259			664.935	0.447			664.7	0.00636
673.7	0.259			674.2	0.448			674.7	0.00638
683.7	0.259			684.2	0.449			684.7	0.0064
693.7	0.259			694.2	0.45			694.7	0.00642
703.7	0.259			704.2	0.451			704.7	0.00644
703.859	0.259			704.355	0.451			704.857	0.00644
703.859	0.259			704.355	0.451			704.857	0.00644
703.9	0.259			704.4	0.451			704.9	0.00644
704	0.259			704.5	0.451			705	0.00644
704.1	0.259			704.6	0.451			705.1	0.00644
704.2	0.259			704.7	0.451			705.2	0.00644
704.3	0.259			704.8	0.451			705.3	0.00644
704.4	0.259			704.9	0.451			705.4	0.00644
704.5	0.259			705	0.452			705.5	0.00644
704.6	0.259			705.1	0.452			705.6	0.00644
704.7	0.259			705.2	0.452			705.7	0.00644
704.8	0.259			705.3	0.452			705.8	0.00644
704.9	0.259			705.4	0.452			705.9	0.00644
705	0.259			705.5	0.452			706	0.00644
705.1	0.259			705.6	0.452			706.1	0.00644
705.2	0.259			705.7	0.452			706.2	0.00644
705.3	0.259			705.8	0.452			706.3	0.00644
705.4	0.259			705.9	0.452			706.4	0.00644
705.5	0.259			706	0.452			706.5	0.00644
705.6	0.259			706.1	0.452			706.6	0.00644
705.7	0.259			706.2	0.452			706.7	0.00644
705.8	0.259			706.3	0.452			706.8	0.00644
705.9	0.259			706.4	0.452			706.9	0.00644
706	0.259			706.5	0.452			707	0.00644
706.1	0.259			706.6	0.452			707.1	0.00644
706.2	0.259			706.7	0.452			707.2	0.00644
706.3	0.259			706.8	0.452			707.3	0.00644
706.4	0.259			706.9	0.452			707.4	0.00645
706.5	0.259			707	0.452			707.5	0.00645
706.6	0.259			707.1	0.452			707.6	0.00645
706.7	0.259			707.2	0.452			707.7	0.00645
706.8	0.259			707.3	0.452			707.8	0.00645
706.9	0.259			707.4	0.452			707.9	0.00645
707	0.259			707.5	0.452			708	0.00645
707.1	0.259			707.6	0.452			708.1	0.00645
707.2	0.259			707.7	0.452			708.2	0.00645
707.3	0.259			707.8	0.452			708.3	0.00645
707.4	0.259			707.9	0.452			708.4	0.00645
707.5	0.259			708	0.452			708.5	0.00645
707.6	0.259			708.1	0.452			708.6	0.00645
707.7	0.259			708.2	0.452			708.7	0.00645
707.8	0.259			708.3	0.452			708.8	0.00645
707.9	0.259			708.4	0.452			708.9	0.00645
708	0.259			708.5	0.452			709	0.00645
708.1	0.259			708.6	0.452			709.1	0.00645
708.2	0.259			708.7	0.452			709.2	0.00645
708.3	0.259			708.8	0.452			709.3	0.00645
708.4	0.259			708.9	0.452			709.4	0.00645
708.5	0.259			709	0.452			709.5	0.00645
708.6	0.259			709.1	0.452			709.6	0.00645
708.7	0.259			709.2	0.452			709.7	0.00645
708.8	0.259			709.3	0.452			709.8	0.00645
708.9	0.259			709.4	0.452			709.8	0.00645
709	0.259			709.5	0.452			709.9	0.00645
709.1	0.259			709.6	0.452			710	0.00645
709.2	0.259			709.7	0.452			710.1	0.00645
709.3	0.259			709.8	0.452			710.2	0.00645
709.4	0.259			709.8	0.452			710.3	0.00645
709.5	0.259			709.9	0.452			710.4	0.00645
709.6	0.259			710	0.452			710.5	0.00645
709.7	0.259			710.1	0.452			710.6	0.00645
709.8	0.259			710.2	0.452			710.7	0.00645
709.8	0.259			710.3	0.452			710.8	0.00645
709.9	0.259			710.4	0.452			710.9	0.00645
710	0.259			710.5	0.452			711	0.00645
710.1	0.259			710.6	0.452			711.1	0.00645
710.2	0.259			710.7	0.452			711.2	0.00645
710.3	0.259			710.8	0.452			711.3	0.00645
710.4	0.259			710.9	0.452			711.4	0.00645
710.5	0.259			711	0.452			711.5	0.00646
710.6	0.259			711.1	0.452			711.6	0.00646
710.7	0.259			711.2	0.452			711.7	0.00646
710.8	0.259			711.3	0.452			711.8	0.00646
710.9	0.259			711.4	0.452			711.9	0.00646
711	0.259			711.5	0.452			712	0.00646
711.1	0.259			711.6	0.452			712.1	0.00646
711.2	0.259			711.7	0.452			712.2	0.00646
711.3	0.259			711.8	0.452			712.3	0.00646
711.4	0.259			711.9	0.452			712.4	0.00646
711.5	0.259			712	0.452			712.5	0.00646
711.6	0.259			712.1	0.452			712.6	0.00646
711.7	0.259			712.2	0.452			712.7	0.00646
711.8	0.259			712.3	0.453			712.8	0.00646
711.9	0.259			712.4	0.453			712.9	0.00646
712	0.259			712.5	0.453			713	0.00646
712.1	0.259			712.6	0.453			713.1	0.00646
712.2	0.259			712.7	0.453			713.2	0.00646
712.3	0.259			712.8	0.453			713.3	0.00646
712.4	0.259			712.9	0.453			713.4	0.00646
712.5	0.259			713	0.453			713.5	0.00646
712.6	0.259			713.1	0.453			713.6	0.00646
712.7	0.259			713.2	0.453			713.7	0.00646
712.8	0.259			713.3	0.453			713.8	0.00646
712.9	0.259			713.4	0.453			713.9	0.00646
713	0.259			713.5	0.453			714	0.00646
713.1	0.259			713.6	0.453			714.1	0.00646
713.2	0.259			713.7	0.453			714.2	0.00646
713.3	0.259			713.8	0.453			714.3	0.00646
713.4	0.259			713.9	0.453			714.4	0.00646
713.5	0.259			714	0.453			714.5	0.00646
713.6	0.259			714.1	0.453			714.6	0.00646
713.7	0.259			714.2	0.453			714.7	0.00646
713.8	0.259			714.3	0.453			714.8	0.00646
713.9	0.259			714.4	0.453			714.9	0.00646
714	0.259			714.5	0.453			715	0.00646
714.1	0.259			714.6	0.453			715.1	0.00646
714.2	0.259			714.7	0.453			715.2	0.00646
714.3	0.259			714.8	0.453			715.3	0.00646
714.4	0.259			714.9	0.453			715.4	0.00647
714.5	0.259			715	0.453			715.5	0.00647
714.6	0.259			715.1	0.453			715.6	0.00647
714.7	0.259			715.2	0.453			715.7	0.00647
714.8	0.259			715.3	0.453			715.8	0.00647
714.9	0.259			715.4	0.453			715.9	0.00647
715	0.259			715.5	0.453			716	0.00647
715.1	0.259			715.6	0.453			716.1	0.00647
715.2	0.259			715.7	0.453			716.2	0.00647
715.3	0.259			715.8	0.453			716.3	0.00647
715.4	0.259			715.9	0.453			716.4	0.00647
715.5	0.259			716	0.453			716.5	0.00647
715.6	0.259			716.1	0.453			716.6	0.00647
715.7	0.259			716.2	0.453			716.7	0.00647
715.8	0.259			716.3	0.453			716.8	0.00647
715.9	0.259			716.4	0.453			716.9	0.00647
716	0.259			716.5	0.453			717	0.00647
716.1	0.259			716.6	0.453			717.1	0.00647
716.2	0.259			716.7	0.453			717.2	0.00647
716.3	0.259			716.8	0.453			717.3	0.00647
716.4	0.259			716.9	0.453			717.4	0.00647
716.5	0.259			717	0.453			717.5	0.00647
716.6	0.259			717.1	0.453			717.6	0.00647
716.7	0.259			717.2	0.453			717.7	0.00647
716.8	0.259			717.3	0.453			717.8	0.00647
716.9	0.259			717.4	0.453			717.9	0.00647
717	0.259			717.5	0.453			718	0.00647
717.1	0.259			717.6	0.453			718.1	0.00647
717.2	0.259			717.7	0.453			718.2	0.00647
717.3	0.259			717.8	0.453			718.3	0.00647
717.4	0.259			717.9	0.453			718.4	0.00647
717.5	0.259			718	0.453			718.5	0.00647
717.6	0.26			718.1	0.453			718.6	0.00647
717.7	0.26			718.2	0.453			718.7	0.00647
717.8	0.26			718.3	0.453			718.8	0.00647
717.9	0.26			718.4	0.453			718.9	0.00647
718	0.26			718.5	0.453			719	0.00647
718.1	0.26			718.6	0.453			719.1	0.00647
718.2	0.26			718.7	0.453			719.2	0.00648
718.3	0.26			718.8	0.453			719.3	0.00648
718.4	0.26			718.9	0.453			719.4	0.00648
718.5	0.26			719	0.454			719.5	0.00648
718.6	0.26			719.1	0.454			719.6	0.00648
718.7	0.26			719.2	0.454			719.7	0.00648
718.8	0.26			719.3	0.454			719.8	0.00648
718.9	0.26			719.4	0.454			719.9	0.00648
719	0.26			719.5	0.454			720	0.00648
719.1	0.26			719.6	0.454			730	0.00651
719.2	0.26			719.7	0.454			740	0.00654
719.3	0.26			719.8	0.454			740.838	0.00654
719.4	0.26			719.9	0.454			740.838	0.00654
719.5	0.26			720	0.454			740.838	0.00654
719.6	0.26			730	0.455			750	0.00654
719.7	0.26			740	0.457			760	0.00654
719.8	0.26			741.499	0.458			770	0.00655
719.9	0.26			741.499	0.458			780	0.00655
720	0.26			741.499	0.458			790	0.00655
730	0.26			750	0.457			800	0.00656
740	0.261			760	0.457			810	0.00657
742.17	0.261			770	0.457			820	0.00658
742.17	0.261			780	0.457			830	0.0066
742.17	0.261			790	0.457			840	0.00662
750	0.26			800	0.457			850	0.00664
760	0.26			810	0.457			856.197	0.00666
770	0.259			820	0.458			856.197	0.00666
780	0.258			830	0.459			856.197	0.00666
790	0.258			840	0.46			860	0.00667
800	0.257			850	0.462			870	0.0067
810	0.257			857.279	0.463			880	0.00673
820	0.257			857.279	0.463			890	0.00677
830	0.257			857.279	0.463			900	0.00681
840	0.258			860	0.464			905.018	0.00683
850	0.259			870	0.466			905.018	0.00683
858.386	0.26			880	0.468			910	0.00686
858.386	0.26			890	0.471			920	0.00691
858.386	0.26			898.896	0.473			930	0.00696
860	0.261			898.896	0.473			933.673	0.00698
870	0.262			900	0.474			933.673	0.00698
880	0.263			910	0.478			940	0.00699
890	0.265			920	0.482			950	0.007
893.043	0.265			930	0.486			953.658	0.007
893.043	0.265			940	0.49			953.658	0.007
900	0.267			950	0.495			960	0.00698
910	0.269			955.048	0.497			970	0.00694
920	0.272			955.048	0.497			980	0.0069
930	0.275			960	0.501			990	0.00686
940	0.278			960.558	0.501			1000	0.00682
950	0.281			960.558	0.501			1000	0.00682
955.261	0.283			970	0.498			1010	0.00678
955.261	0.283			980	0.495			1020	0.00674
960	0.286			990	0.492			1030	0.00669
970	0.293			1000	0.489			1040	0.00665
975.851	0.297			1000	0.489			1050	0.0066
975.851	0.297			1010	0.485			1060	0.00655
980	0.296			1020	0.482			1070	0.0065
990	0.294			1030	0.478			1080	0.00644
1000	0.292			1040	0.474			1090	0.00639
1000	0.292			1050	0.47			1100	0.00633
1010	0.289			1060	0.466			1110	0.00626
1020	0.286			1070	0.461			1120	0.0062
1030	0.283			1080	0.457			1130	0.00613
1040	0.28			1090	0.452			1140	0.00606
1050	0.277			1100	0.446			1150	0.00598
1060	0.273			1110	0.441			1160	0.0059
1070	0.27			1120	0.435			1170	0.00582
1080	0.266			1130	0.429			1180	0.00573
1090	0.261			1140	0.422			1190	0.00563
1100	0.257			1150	0.415			1200	0.00554
1110	0.252			1160	0.408			1210	0.00544
1120	0.247			1170	0.4			1220	0.00533
1130	0.241			1180	0.392			1230	0.00522
1140	0.235			1190	0.383			1237.26	0.00514
1150	0.229			1200	0.374			1237.26	0.00514	0
1160	0.222			1210	0.364			1240	0.00468	0.0317942
1170	0.215			1220	0.354			1250	0.00274	0.167
1180	0.207			1230	0.344			1260	0.000293805	0.341
1190	0.199			1240	0.332			1261.05	0	0.362
1200	0.191			1242.15	0.33			1261.05		0.362
1210	0.182			1242.15	0.33	0		1261.05		0.362
1220	0.172			1250	0.162	0.119		1270		0.357
1230	0.162			1256.42	0	0.234		1280		0.351
1240	0.152			1256.42		0.234		1290		0.346
1245.9	0.145			1256.42		0.234		1300		0.34
1245.9	0.145	0		1260		0.232		1310		0.335
1250	0.0469507	0.0701737		1270		0.227		1312.89		0.333
1251.83	0	0.104		1280		0.221		1312.89		0.333
1251.83		0.104		1290		0.214		1312.89		0.333
1251.83		0.104		1300		0.208		1320		0.32
1260		0.0989582		1310		0.202		1330		0.301
1270		0.0927457		1320		0.196		1340		0.281
1280		0.0863848		1330		0.189		1350		0.261
1290		0.0798768		1331.33		0.188		1360		0.24
1300		0.0732221		1331.33		0.188		1363.07		0.234
1310		0.0664203		1331.33		0.188		1363.07		0.234
1320		0.0594701		1340		0.172		1370		0.0695734
1330		0.052369		1350		0.153		1372.11		0
1340		0.0451135		1357.9		0.137		1372.11
1349.22		0.0382866		1357.9		0.137		1372.11
1349.22		0.0382866		1360		0.106		1380
1349.22		0.0382866		1365.62		0		1390
1350		0.0368804		1365.62				1400
1351.68		0.0338589		1365.62				1410
1351.68		0.0338589		1370				1420
1354.66		0		1380				1430
1354.66				1390				1440
1354.66				1400				1450
1360				1410				1460
1370				1420				1466.88
1380				1430				1466.88
1390				1440				1466.88
1400				1450				1470
1410				1460				1480
1420				1468.06				1490
1430				1468.06				1500
1440				1468.06
1450				1470
1460				1480
1469.23				1490
1469.23				1500
1469.23
1470
1480
1490
1500
