# Supplementary material for: Design for improving corrosion resistance of duplex stainless steels by wrapping inclusions with niobium armour
Source: Nat Commun. 2023 Nov 30;14:7869. doi: 10.1038/s41467-023-43752-8 (PMC10689471; doi:10.1038/s41467-023-43752-8)
Supplement: Supplementary file 3 — Source Data [file 41467_2023_43752_MOESM3_ESM.zip › Source Data/Supplementary Fig. 12.xlsx]

## Sheet: Supplementary Fig.12a
0Nb			0.10Nb			0.25Nb
Potential (VSCE)	Current density (mA·cm-2)		Potential (VSCE)	Current density (mA·cm-2)		Potential (VSCE)	Current density (mA·cm-2)
-0.39917	-0.0244141		-0.39642	-0.0183105		-0.39429	-0.0366211
-0.39817	-0.000793457		-0.39542	-0.0266724		-0.39329	-0.0194702
-0.39617	-0.0166504		-0.39442	-0.0329163		-0.39229	-0.0200928
-0.39517	-0.0373352		-0.39342	-0.0300354		-0.39129	-0.0408997
-0.39417	-0.0453308		-0.39242	-0.0491821		-0.39029	-0.0509766
-0.39317	-0.0583313		-0.39142	-0.0546875		-0.38929	-0.0465332
-0.39217	-0.0661072		-0.39042	-0.0671875		-0.38829	-0.0652405
-0.39117	-0.0896606		-0.38942	-0.0853516		-0.38729	-0.0630737
-0.39017	-0.0692322		-0.38842	-0.107837		-0.38629	-0.0812866
-0.38917	-0.14043		-0.38742	-0.113831		-0.38529	-0.0861877
-0.38817	-0.119489		-0.38642	-0.121204		-0.38429	-0.101996
-0.38717	-0.128625		-0.38542	-0.134961		-0.38329	-0.103448
-0.38617	-0.149341		-0.38442	-0.145654		-0.38229	-0.119971
-0.38517	-0.147827		-0.38342	-0.161823		-0.38129	-0.139752
-0.38417	-0.173572		-0.38242	-0.179248		-0.38029	-0.139728
-0.38317	-0.184467		-0.38142	-0.184204		-0.37929	-0.152466
-0.38217	-0.204285		-0.38042	-0.198425		-0.37829	-0.169208
-0.38117	-0.198792		-0.37942	-0.208557		-0.37729	-0.184668
-0.38017	-0.224426		-0.37842	-0.231934		-0.37629	-0.19104
-0.37917	-0.230164		-0.37742	-0.244202		-0.37529	-0.211365
-0.37817	-0.250488		-0.37642	-0.258057		-0.37429	-0.224121
-0.37717	-0.260925		-0.37542	-0.283691		-0.37329	-0.230957
-0.37617	-0.268921		-0.37442	-0.307068		-0.37229	-0.244446
-0.37517	-0.300659		-0.37342	-0.316956		-0.37129	-0.271606
-0.37417	-0.302185		-0.37242	-0.339294		-0.37029	-0.281311
-0.37317	-0.327576		-0.37142	-0.347595		-0.36929	-0.326294
-0.37217	-0.344482		-0.37042	-0.377625		-0.36829	-0.290771
-0.37117	-0.356628		-0.36942	-0.395508		-0.36729	-0.335938
-0.37017	-0.359009		-0.36842	-0.401794		-0.36629	-0.35553
-0.36917	-0.384766		-0.36742	-0.424316		-0.36529	-0.33844
-0.36817	-0.406189		-0.36642	-0.428406		-0.36429	-0.368225
-0.36717	-0.424316		-0.36542	-0.470886		-0.36329	-0.404663
-0.36617	-0.435059		-0.36442	-0.514709		-0.36229	-0.399414
-0.36517	-0.468018		-0.36342	-0.497375		-0.36129	-0.421509
-0.36417	-0.499084		-0.36242	-0.57251		-0.36029	-0.435608
-0.36317	-0.49231		-0.36142	-0.571045		-0.35929	-0.458069
-0.36217	-0.512085		-0.36042	-0.577087		-0.35829	-0.488647
-0.36117	-0.542297		-0.35942	-0.581665		-0.35729	-0.513977
-0.36017	-0.573669		-0.35842	-0.629028		-0.35629	-0.5401
-0.35917	-0.580139		-0.35742	-0.667419		-0.35529	-0.51416
-0.35817	-0.623047		-0.35642	-0.666931		-0.35429	-0.593872
-0.35717	-0.674683		-0.35542	-0.696106		-0.35329	-0.606506
-0.35617	-0.663818		-0.35442	-0.732239		-0.35229	-0.619141
-0.35517	-0.76416		-0.35342	-0.770203		-0.35129	-0.649109
-0.35417	-0.743896		-0.35242	-0.791138		-0.35029	-0.661133
-0.35317	-0.667542		-0.35142	-0.825745		-0.34929	-0.706055
-0.35217	-0.744629		-0.35042	-0.87384		-0.34829	-0.726501
-0.35117	-0.773865		-0.34942	-0.886597		-0.34729	-0.761719
-0.35017	-0.812073		-0.34842	-0.924988		-0.34629	-0.789368
-0.34917	-0.875366		-0.34742	-0.979248		-0.34529	-0.819397
-0.34817	-0.878052		-0.34642	-1		-0.34429	-0.848755
-0.34717	-0.90625		-0.34542	-1.05		-0.34329	-0.894104
-0.34617	-0.924133		-0.34442	-1.07		-0.34229	-0.910095
-0.34517	-0.969055		-0.34342	-1.14		-0.34129	-0.948242
-0.34417	-0.994141		-0.34242	-1.16		-0.34029	-1.02
-0.34317	-1.07		-0.34142	-1.22		-0.33929	-1.04
-0.34217	-1.1		-0.34042	-1.28		-0.33829	-1.08
-0.34117	-1.13		-0.33942	-1.31		-0.33729	-1.13
-0.34017	-1.11		-0.33842	-1.35		-0.33629	-1.17
-0.33917	-1.23		-0.33742	-1.41		-0.33529	-1.21
-0.33817	-1.26		-0.33642	-1.46		-0.33429	-1.28
-0.33717	-1.32		-0.33542	-1.53		-0.33329	-1.32
-0.33617	-1.42		-0.33442	-1.57		-0.33229	-1.36
-0.33517	-1.45		-0.33342	-1.64		-0.33129	-1.44
-0.33417	-1.49		-0.33242	-1.7		-0.33029	-1.48
-0.33317	-1.55		-0.33142	-1.77		-0.32929	-1.55
-0.33217	-1.61		-0.33042	-1.83		-0.32829	-1.61
-0.33117	-1.67		-0.32942	-1.84		-0.32729	-1.69
-0.33017	-1.73		-0.32842	-1.96		-0.32629	-1.78
-0.32917	-1.81		-0.32742	-2.04		-0.32529	-1.84
-0.32817	-1.84		-0.32642	-2.08		-0.32429	-1.86
-0.32717	-1.94		-0.32542	-2.18		-0.32329	-1.96
-0.32617	-1.99		-0.32442	-2.31		-0.32229	-2.04
-0.32517	-2.07		-0.32342	-2.38		-0.32129	-2.13
-0.32417	-2.16		-0.32242	-2.49		-0.32029	-2.24
-0.32317	-2.25		-0.32142	-2.57		-0.31929	-2.34
-0.32217	-2.34		-0.32042	-2.69		-0.31829	-2.45
-0.32117	-2.44		-0.31942	-2.79		-0.31729	-2.56
-0.32017	-2.54		-0.31842	-2.9		-0.31629	-2.69
-0.31917	-2.62		-0.31742	-3.01		-0.31529	-2.8
-0.31817	-2.74		-0.31642	-3.11		-0.31429	-2.97
-0.31717	-2.86		-0.31542	-3.26		-0.31329	-3.08
-0.31617	-2.97		-0.31442	-3.39		-0.31229	-3.21
-0.31517	-3.06		-0.31342	-3.5		-0.31129	-3.39
-0.31417	-3.22		-0.31242	-3.64		-0.31029	-3.55
-0.31317	-3.31		-0.31142	-3.74		-0.30929	-3.73
-0.31217	-3.46		-0.31042	-3.92		-0.30829	-3.89
-0.31117	-3.58		-0.30942	-4.06		-0.30729	-4.09
-0.31017	-3.7		-0.30842	-4.24		-0.30629	-4.29
-0.30917	-3.9		-0.30742	-4.39		-0.30529	-4.51
-0.30817	-4.02		-0.30642	-4.53		-0.30429	-4.68
-0.30717	-4.17		-0.30542	-4.69		-0.30329	-4.92
-0.30617	-4.32		-0.30442	-4.87		-0.30229	-5.12
-0.30517	-4.47		-0.30342	-5.03		-0.30129	-5.36
-0.30417	-4.62		-0.30242	-5.21		-0.30029	-5.55
-0.30317	-4.8		-0.30142	-5.4		-0.29929	-5.85
-0.30217	-4.93		-0.30042	-5.57		-0.29829	-6.1
-0.30117	-5.09		-0.29942	-5.76		-0.29729	-6.33
-0.30017	-5.26		-0.29842	-5.94		-0.29629	-6.58
-0.29917	-5.45		-0.29742	-6.08		-0.29529	-6.83
-0.29817	-5.58		-0.29642	-6.28		-0.29429	-7.06
-0.29717	-5.74		-0.29542	-6.48		-0.29329	-7.3
-0.29617	-5.9		-0.29442	-6.61		-0.29229	-7.53
-0.29517	-6.06		-0.29342	-6.79		-0.29129	-7.76
-0.29417	-6.18		-0.29242	-6.98		-0.29029	-7.97
-0.29317	-6.38		-0.29142	-7.11		-0.28929	-8.16
-0.29217	-6.42		-0.29042	-7.29		-0.28829	-8.38
-0.29117	-6.63		-0.28942	-7.45		-0.28729	-8.55
-0.29017	-6.7		-0.28842	-7.62		-0.28629	-8.72
-0.28917	-6.87		-0.28742	-7.8		-0.28529	-8.91
-0.28817	-7.05		-0.28642	-7.95		-0.28429	-9.08
-0.28717	-7.24		-0.28542	-8.1		-0.28329	-9.23
-0.28617	-7.39		-0.28442	-8.25		-0.28229	-9.38
-0.28517	-7.47		-0.28342	-8.43		-0.28129	-9.53
-0.28417	-7.6		-0.28242	-8.57		-0.28029	-9.69
-0.28317	-7.67		-0.28142	-8.73		-0.27929	-9.85
-0.28217	-7.9		-0.28042	-8.88		-0.27829	-10.01
-0.28117	-7.98		-0.27942	-9.08		-0.27729	-10.14
-0.28017	-8.12		-0.27842	-9.25		-0.27629	-10.28
-0.27917	-8.28		-0.27742	-9.41		-0.27529	-10.44
-0.27817	-8.4		-0.27642	-9.59		-0.27429	-10.62
-0.27717	-8.53		-0.27542	-9.77		-0.27329	-10.76
-0.27617	-8.67		-0.27442	-9.92		-0.27229	-10.92
-0.27517	-8.84		-0.27342	-10.08		-0.27129	-11.05
-0.27417	-8.97		-0.27242	-10.27		-0.27029	-11.28
-0.27317	-9.13		-0.27142	-10.43		-0.26929	-11.44
-0.27217	-9.25		-0.27042	-10.6		-0.26829	-11.59
-0.27117	-9.41		-0.26942	-10.79		-0.26729	-11.78
-0.27017	-9.57		-0.26842	-10.96		-0.26629	-11.96
-0.26917	-9.7		-0.26742	-11.14		-0.26529	-12.11
-0.26817	-9.85		-0.26642	-11.4		-0.26429	-12.31
-0.26717	-10.04		-0.26542	-11.51		-0.26329	-12.46
-0.26617	-10.17		-0.26442	-11.69		-0.26229	-12.63
-0.26517	-10.29		-0.26342	-11.87		-0.26129	-12.79
-0.26417	-10.52		-0.26242	-12.06		-0.26029	-13
-0.26317	-10.67		-0.26142	-12.23		-0.25929	-13.18
-0.26217	-10.84		-0.26042	-12.41		-0.25829	-13.34
-0.26117	-11.06		-0.25942	-12.6		-0.25729	-13.51
-0.26017	-11.17		-0.25842	-12.81		-0.25629	-13.72
-0.25917	-11.36		-0.25742	-12.98		-0.25529	-13.92
-0.25817	-11.55		-0.25642	-13.16		-0.25429	-14.06
-0.25717	-11.74		-0.25542	-13.38		-0.25329	-14.26
-0.25617	-11.93		-0.25442	-13.57		-0.25229	-14.45
-0.25517	-12.12		-0.25342	-13.75		-0.25129	-14.68
-0.25417	-12.35		-0.25242	-13.95		-0.25029	-14.87
-0.25317	-12.53		-0.25142	-14.18		-0.24929	-15.07
-0.25217	-12.72		-0.25042	-14.4		-0.24829	-15.26
-0.25117	-12.92		-0.24942	-14.58		-0.24729	-15.47
-0.25017	-13.12		-0.24842	-14.82		-0.24629	-15.68
-0.24917	-13.33		-0.24742	-15.03		-0.24529	-15.91
-0.24817	-13.51		-0.24642	-15.24		-0.24429	-16.11
-0.24717	-13.8		-0.24542	-15.45		-0.24329	-16.32
-0.24617	-14.01		-0.24442	-15.67		-0.24229	-16.54
-0.24517	-14.13		-0.24342	-15.85		-0.24129	-16.74
-0.24417	-14.32		-0.24242	-16.06		-0.24029	-16.93
-0.24317	-14.57		-0.24142	-16.27		-0.23929	-17.17
-0.24217	-14.83		-0.24042	-16.46		-0.23829	-17.4
-0.24117	-15.1		-0.23942	-16.68		-0.23729	-17.63
-0.24017	-15.4		-0.23842	-16.88		-0.23629	-17.85
-0.23917	-15.64		-0.23742	-17.09		-0.23529	-18.06
-0.23817	-15.87		-0.23642	-17.28		-0.23429	-18.28
-0.23717	-16.12		-0.23542	-17.52		-0.23329	-18.45
-0.23617	-16.38		-0.23442	-17.74		-0.23229	-18.69
-0.23517	-16.64		-0.23342	-17.95		-0.23129	-18.89
-0.23417	-16.87		-0.23242	-18.18		-0.23029	-19.1
-0.23317	-17.15		-0.23142	-18.32		-0.22929	-19.32
-0.23217	-17.38		-0.23042	-18.56		-0.22829	-19.53
-0.23117	-17.61		-0.22942	-18.76		-0.22729	-19.72
-0.23017	-17.88		-0.22842	-18.97		-0.22629	-19.93
-0.22917	-18.14		-0.22742	-19.19		-0.22529	-20.14
-0.22817	-18.35		-0.22642	-19.4		-0.22429	-20.35
-0.22717	-18.59		-0.22542	-19.62		-0.22329	-20.57
-0.22617	-18.82		-0.22442	-19.84		-0.22229	-20.78
-0.22517	-19.03		-0.22342	-20.08		-0.22129	-21
-0.22417	-19.26		-0.22242	-20.3		-0.22029	-21.21
-0.22317	-19.53		-0.22142	-20.53		-0.21929	-21.42
-0.22217	-19.75		-0.22042	-20.76		-0.21829	-21.64
-0.22117	-19.95		-0.21942	-20.98		-0.21729	-21.83
-0.22017	-20.16		-0.21842	-21.2		-0.21629	-22.03
-0.21917	-20.39		-0.21742	-21.41		-0.21529	-22.22
-0.21817	-20.59		-0.21642	-21.63		-0.21429	-22.41
-0.21717	-20.8		-0.21542	-21.81		-0.21329	-22.61
-0.21617	-21		-0.21442	-22.02		-0.21229	-22.77
-0.21517	-21.21		-0.21342	-22.21		-0.21129	-22.92
-0.21417	-21.39		-0.21242	-22.4		-0.21029	-23.1
-0.21317	-21.59		-0.21142	-22.58		-0.20929	-23.27
-0.21217	-21.79		-0.21042	-22.73		-0.20829	-23.39
-0.21117	-21.96		-0.20942	-22.9		-0.20729	-23.54
-0.21017	-22.15		-0.20842	-23.07		-0.20629	-23.69
-0.20917	-22.34		-0.20742	-23.2		-0.20529	-23.82
-0.20817	-22.5		-0.20642	-23.36		-0.20429	-23.96
-0.20717	-22.66		-0.20542	-23.5		-0.20329	-24.08
-0.20617	-22.84		-0.20442	-23.65		-0.20229	-24.18
-0.20517	-22.99		-0.20342	-23.79		-0.20129	-24.33
-0.20417	-23.16		-0.20242	-23.91		-0.20029	-24.41
-0.20317	-23.31		-0.20142	-24.05		-0.19929	-24.52
-0.20217	-23.46		-0.20042	-24.18		-0.19829	-24.62
-0.20117	-23.61		-0.19942	-24.3		-0.19729	-24.73
-0.20017	-23.73		-0.19842	-24.42		-0.19629	-24.79
-0.19917	-23.86		-0.19742	-24.52		-0.19529	-24.91
-0.19817	-23.98		-0.19642	-24.63		-0.19429	-24.99
-0.19717	-24.12		-0.19542	-24.74		-0.19329	-25.06
-0.19617	-24.24		-0.19442	-24.85		-0.19229	-25.15
-0.19517	-24.34		-0.19342	-24.93		-0.19129	-25.21
-0.19417	-24.46		-0.19242	-25.02		-0.19029	-25.29
-0.19317	-24.55		-0.19142	-25.09		-0.18929	-25.32
-0.19217	-24.65		-0.19042	-25.2		-0.18829	-25.32
-0.19117	-24.74		-0.18942	-25.24		-0.18729	-25.39
-0.19017	-24.85		-0.18842	-25.27		-0.18629	-25.44
-0.18917	-24.93		-0.18742	-25.38		-0.18529	-25.44
-0.18817	-25.01		-0.18642	-25.39		-0.18429	-25.47
-0.18717	-25.11		-0.18542	-25.46		-0.18329	-25.52
-0.18617	-25.18		-0.18442	-25.51		-0.18229	-25.49
-0.18517	-25.23		-0.18342	-25.55		-0.18129	-25.52
-0.18417	-25.31		-0.18242	-25.6		-0.18029	-25.53
-0.18317	-25.37		-0.18142	-25.62		-0.17929	-25.5
-0.18217	-25.45		-0.18042	-25.68		-0.17829	-25.51
-0.18117	-25.47		-0.17942	-25.7		-0.17729	-25.49
-0.18017	-25.51		-0.17842	-25.69		-0.17629	-25.46
-0.17917	-25.52		-0.17742	-25.75		-0.17529	-25.42
-0.17817	-25.57		-0.17642	-25.73		-0.17429	-25.38
-0.17717	-25.6		-0.17542	-25.76		-0.17329	-25.35
-0.17617	-25.62		-0.17442	-25.74		-0.17229	-25.33
-0.17517	-25.62		-0.17342	-25.75		-0.17129	-25.3
-0.17417	-25.6		-0.17242	-25.7		-0.17029	-25.23
-0.17317	-25.58		-0.17142	-25.69		-0.16929	-25.18
-0.17217	-25.54		-0.17042	-25.63		-0.16829	-25.08
-0.17117	-25.52		-0.16942	-25.62		-0.16729	-24.98
-0.17017	-25.46		-0.16842	-25.55		-0.16629	-24.85
-0.16917	-25.38		-0.16742	-25.46		-0.16529	-24.71
-0.16817	-25.31		-0.16642	-25.38		-0.16429	-24.6
-0.16717	-25.18		-0.16542	-25.28		-0.16329	-24.46
-0.16617	-25.1		-0.16442	-25.16		-0.16229	-24.26
-0.16517	-24.95		-0.16342	-25.03		-0.16129	-24.05
-0.16417	-24.8		-0.16242	-24.9		-0.16029	-23.81
-0.16317	-24.6		-0.16142	-24.76		-0.15929	-23.57
-0.16217	-24.42		-0.16042	-24.57		-0.15829	-23.29
-0.16117	-24.21		-0.15942	-24.37		-0.15729	-23.04
-0.16017	-23.99		-0.15842	-24.17		-0.15629	-22.74
-0.15917	-23.72		-0.15742	-23.94		-0.15529	-22.46
-0.15817	-23.47		-0.15642	-23.69		-0.15429	-22.11
-0.15717	-23.16		-0.15542	-23.44		-0.15329	-21.7
-0.15617	-22.81		-0.15442	-23.13		-0.15229	-21.33
-0.15517	-22.48		-0.15342	-22.8		-0.15129	-20.89
-0.15417	-22.12		-0.15242	-22.47		-0.15029	-20.45
-0.15317	-21.73		-0.15142	-22.13		-0.14929	-19.98
-0.15217	-21.32		-0.15042	-21.71		-0.14829	-19.49
-0.15117	-20.89		-0.14942	-21.34		-0.14729	-18.99
-0.15017	-20.43		-0.14842	-20.87		-0.14629	-18.46
-0.14917	-19.95		-0.14742	-20.37		-0.14529	-17.93
-0.14817	-19.44		-0.14642	-19.87		-0.14429	-17.36
-0.14717	-18.92		-0.14542	-19.37		-0.14329	-16.77
-0.14617	-18.4		-0.14442	-18.82		-0.14229	-16.17
-0.14517	-17.86		-0.14342	-18.27		-0.14129	-15.55
-0.14417	-17.28		-0.14242	-17.66		-0.14029	-14.96
-0.14317	-16.68		-0.14142	-17.05		-0.13929	-14.3
-0.14217	-16.08		-0.14042	-16.44		-0.13829	-13.64
-0.14117	-15.48		-0.13942	-15.8		-0.13729	-12.98
-0.14017	-14.87		-0.13842	-15.12		-0.13629	-12.33
-0.13917	-14.17		-0.13742	-14.43		-0.13529	-11.68
-0.13817	-13.57		-0.13642	-13.76		-0.13429	-11.06
-0.13717	-12.93		-0.13542	-13.11		-0.13329	-10.42
-0.13617	-12.27		-0.13442	-12.41		-0.13229	-9.81
-0.13517	-11.64		-0.13342	-11.71		-0.13129	-9.15
-0.13417	-11.01		-0.13242	-11.04		-0.13029	-8.57
-0.13317	-10.36		-0.13142	-10.41		-0.12929	-8.02
-0.13217	-9.78		-0.13042	-9.75		-0.12829	-7.51
-0.13117	-9.12		-0.12942	-9.1		-0.12729	-7.01
-0.13017	-8.5		-0.12842	-8.51		-0.12629	-6.53
-0.12917	-7.96		-0.12742	-7.94		-0.12529	-6.09
-0.12817	-7.43		-0.12642	-7.42		-0.12429	-5.64
-0.12717	-6.92		-0.12542	-6.89		-0.12329	-5.23
-0.12617	-6.42		-0.12442	-6.41		-0.12229	-4.84
-0.12517	-5.96		-0.12342	-5.95		-0.12129	-4.45
-0.12417	-5.52		-0.12242	-5.52		-0.12029	-4.09
-0.12317	-5.12		-0.12142	-5.11		-0.11929	-3.77
-0.12217	-4.71		-0.12042	-4.71		-0.11829	-3.45
-0.12117	-4.33		-0.11942	-4.35		-0.11729	-3.16
-0.12017	-3.99		-0.11842	-4.03		-0.11629	-2.89
-0.11917	-3.66		-0.11742	-3.71		-0.11529	-2.66
-0.11817	-3.36		-0.11642	-3.43		-0.11429	-2.43
-0.11717	-3.07		-0.11542	-3.15		-0.11329	-2.22
-0.11617	-2.81		-0.11442	-2.89		-0.11229	-2.03
-0.11517	-2.58		-0.11342	-2.67		-0.11129	-1.86
-0.11417	-2.33		-0.11242	-2.43		-0.11029	-1.72
-0.11317	-2.13		-0.11142	-2.23		-0.10929	-1.55
-0.11217	-1.93		-0.11042	-2.05		-0.10829	-1.42
-0.11117	-1.77		-0.10942	-1.89		-0.10729	-1.3
-0.11017	-1.61		-0.10842	-1.73		-0.10629	-1.19
-0.10917	-1.45		-0.10742	-1.59		-0.10529	-1.08
-0.10817	-1.33		-0.10642	-1.46		-0.10429	-0.988159
-0.10717	-1.2		-0.10542	-1.34		-0.10329	-0.927002
-0.10617	-1.08		-0.10442	-1.22		-0.10229	-0.846741
-0.10517	-0.985107		-0.10342	-1.13		-0.10129	-0.778381
-0.10417	-0.901306		-0.10242	-1.05		-0.10029	-0.711243
-0.10317	-0.814209		-0.10142	-0.957031		-0.09929	-0.653076
-0.10217	-0.728455		-0.10042	-0.898132		-0.09829	-0.607849
-0.10117	-0.669128		-0.09942	-0.827515		-0.09729	-0.554932
-0.10017	-0.6073		-0.09842	-0.765808		-0.09629	-0.519226
-0.09917	-0.569702		-0.09742	-0.706055		-0.09529	-0.4823
-0.09817	-0.489014		-0.09642	-0.663696		-0.09429	-0.459106
-0.09717	-0.450989		-0.09542	-0.611145		-0.09329	-0.408569
-0.09617	-0.423035		-0.09442	-0.578613		-0.09229	-0.39093
-0.09517	-0.393738		-0.09342	-0.538391		-0.09129	-0.3703
-0.09417	-0.343933		-0.09242	-0.507813		-0.09029	-0.336548
-0.09317	-0.321289		-0.09142	-0.467712		-0.08929	-0.3172
-0.09217	-0.301392		-0.09042	-0.44989		-0.08829	-0.309937
-0.09117	-0.272034		-0.08942	-0.431335		-0.08729	-0.279785
-0.09017	-0.246521		-0.08842	-0.40918		-0.08629	-0.268677
-0.08917	-0.236206		-0.08742	-0.383728		-0.08529	-0.257263
-0.08817	-0.220459		-0.08642	-0.378479		-0.08429	-0.243652
-0.08717	-0.206543		-0.08542	-0.345581		-0.08329	-0.239502
-0.08617	-0.189697		-0.08442	-0.326538		-0.08229	-0.226379
-0.08517	-0.168396		-0.08342	-0.328613		-0.08129	-0.208923
-0.08417	-0.172241		-0.08242	-0.301453		-0.08029	-0.198242
-0.08317	-0.157715		-0.08142	-0.29541		-0.07929	-0.200806
-0.08217	-0.150391		-0.08042	-0.286438		-0.07829	-0.196289
-0.08117	-0.135986		-0.07942	-0.286743		-0.07729	-0.181763
-0.08017	-0.144653		-0.07842	-0.279236		-0.07629	-0.176208
-0.07917	-0.125122		-0.07742	-0.266968		-0.07529	-0.177246
-0.07817	-0.125427		-0.07642	-0.252441		-0.07429	-0.172791
-0.07717	-0.109985		-0.07542	-0.258728		-0.07329	-0.159546
-0.07617	-0.11969		-0.07442	-0.24707		-0.07229	-0.162537
-0.07517	-0.0976563		-0.07342	-0.22998		-0.07129	-0.153015
-0.07417	-0.0958923		-0.07242	-0.237793		-0.07029	-0.152466
-0.07317	-0.0902344		-0.07142	-0.241089		-0.06929	-0.141602
-0.07217	-0.0941589		-0.07042	-0.228394		-0.06829	-0.148621
-0.07117	-0.0813538		-0.06942	-0.228088		-0.06729	-0.138977
-0.07017	-0.0783997		-0.06842	-0.218079		-0.06629	-0.139526
-0.06917	-0.0712646		-0.06742	-0.214783		-0.06529	-0.129883
-0.06817	-0.0733643		-0.06642	-0.213806		-0.06429	-0.130493
-0.06717	-0.0666016		-0.06542	-0.216553		-0.06329	-0.129822
-0.06617	-0.0757446		-0.06442	-0.213013		-0.06229	-0.130127
-0.06517	-0.0681763		-0.06342	-0.211548		-0.06129	-0.125305
-0.06417	-0.0638184		-0.06242	-0.178528		-0.06029	-0.114136
-0.06317	-0.0618164		-0.06142	-0.195618		-0.05929	-0.11969
-0.06217	-0.0660889		-0.06042	-0.206604		-0.05829	-0.112976
-0.06117	-0.0548706		-0.05942	-0.199768		-0.05729	-0.113098
-0.06017	-0.0593628		-0.05842	-0.19696		-0.05629	-0.111572
-0.05917	-0.0537537		-0.05742	-0.195374		-0.05529	-0.119629
-0.05817	-0.0592834		-0.05642	-0.192383		-0.05429	-0.116699
-0.05717	-0.051886		-0.05542	-0.189148		-0.05329	-0.117737
-0.05617	-0.0553467		-0.05442	-0.185303		-0.05229	-0.109497
-0.05517	-0.0377808		-0.05342	-0.191284		-0.05129	-0.112427
-0.05417	-0.0470825		-0.05242	-0.188477		-0.05029	-0.123901
-0.05317	-0.0491699		-0.05142	-0.191345		-0.04929	-0.106934
-0.05217	-0.0562439		-0.05042	-0.175354		-0.04829	-0.107788
-0.05117	-0.0469849		-0.04942	-0.175293		-0.04729	-0.108093
-0.05017	-0.0484253		-0.04842	-0.177429		-0.04629	-0.105896
-0.04917	-0.0471069		-0.04742	-0.178772		-0.04529	-0.101563
-0.04817	-0.0486816		-0.04642	-0.173706		-0.04429	-0.106018
-0.04717	-0.044989		-0.04542	-0.180786		-0.04329	-0.104797
-0.04617	-0.0387085		-0.04442	-0.178894		-0.04229	-0.10199
-0.04517	-0.0473877		-0.04342	-0.182312		-0.04129	-0.0979004
-0.04417	-0.0358582		-0.04242	-0.173889		-0.04029	-0.0968201
-0.04317	-0.0462708		-0.04142	-0.170044		-0.03929	-0.0999512
-0.04217	-0.0467224		-0.04042	-0.17395		-0.03829	-0.100531
-0.04117	-0.0452332		-0.03942	-0.175415		-0.03729	-0.100696
-0.04017	-0.0403015		-0.03842	-0.16925		-0.03629	-0.101624
-0.03917	-0.0363037		-0.03742	-0.167908		-0.03529	-0.0972229
-0.03817	-0.0342957		-0.03642	-0.165039		-0.03429	-0.0961304
-0.03717	-0.0491699		-0.03542	-0.162842		-0.03329	-0.0939819
-0.03617	-0.0385925		-0.03442	-0.165405		-0.03229	-0.0992249
-0.03517	-0.0375183		-0.03342	-0.172241		-0.03129	-0.0975403
-0.03417	-0.033252		-0.03242	-0.167236		-0.03029	-0.0957092
-0.03317	-0.0373047		-0.03142	-0.168701		-0.02929	-0.0906616
-0.03217	-0.031665		-0.03042	-0.160889		-0.02829	-0.0909546
-0.03117	-0.0326782		-0.02942	-0.166321		-0.02729	-0.0913208
-0.03017	-0.0389587		-0.02842	-0.165527		-0.02629	-0.0876038
-0.02917	-0.0326721		-0.02742	-0.160645		-0.02529	-0.0888672
-0.02817	-0.0334045		-0.02642	-0.160706		-0.02429	-0.0873169
-0.02717	-0.040863		-0.02542	-0.168152		-0.02329	-0.0894714
-0.02617	-0.035968		-0.02442	-0.159973		-0.02229	-0.0904724
-0.02517	-0.0355957		-0.02342	-0.163818		-0.02129	-0.0946411
-0.02417	-0.031073		-0.02242	-0.166138		-0.02029	-0.0874878
-0.02317	-0.0375183		-0.02142	-0.163696		-0.01929	-0.0851135
-0.02217	-0.0390442		-0.02042	-0.16803		-0.01829	-0.088446
-0.02117	-0.0347961		-0.01942	-0.165771		-0.01729	-0.0837097
-0.02017	-0.0308594		-0.01842	-0.159363		-0.01629	-0.0913269
-0.01917	-0.0339417		-0.01742	-0.155334		-0.01529	-0.0849304
-0.01817	-0.0403931		-0.01642	-0.1604		-0.01429	-0.102057
-0.01717	-0.0397583		-0.01542	-0.154724		-0.01329	-0.0915649
-0.01617	-0.0402527		-0.01442	-0.161804		-0.01229	-0.0866577
-0.01517	-0.0332275		-0.01342	-0.157898		-0.01129	-0.0871948
-0.01417	-0.0341125		-0.01242	-0.16449		-0.01029	-0.0854858
-0.01317	-0.0350464		-0.01142	-0.153198		-0.00929	-0.0834412
-0.01217	-0.0364685		-0.01042	-0.153992		-0.00829	-0.0887024
-0.01117	-0.0299866		-0.00942	-0.153259		-0.00729	-0.0791626
-0.01017	-0.0343079		-0.00842	-0.151123		-0.00629	-0.0824219
-0.00917	-0.0325378		-0.00742	-0.156433		-0.00529	-0.08349
-0.00817	-0.0311218		-0.00642	-0.152039		-0.00429	-0.0839478
-0.00717	-0.0260498		-0.00542	-0.157104		-0.00329	-0.0821533
-0.00617	-0.0323792		-0.00442	-0.152893		-0.00229	-0.0806152
-0.00517	-0.0310669		-0.00342	-0.15271		-0.00129	-0.0817078
-0.00417	-0.0283569		-0.00242	-0.155762		-0.000287109	-0.076001
-0.00317	-0.0293823		-0.00142	-0.155457		0.000712891	-0.0801147
-0.00217	-0.0272217		-0.00042334	-0.146362		0.00171	-0.0792847
-0.00117	-0.0322388		0.00057666	-0.153625		0.00271	-0.0796204
-0.000169922	-0.0377991		0.00158	-0.156128		0.00371	-0.0780823
0.000830078	-0.043042		0.00258	-0.14917		0.00471	-0.0791626
0.00183	-0.0342712		0.00358	-0.147583		0.00571	-0.0804016
0.00283	-0.0264648		0.00458	-0.143738		0.00671	-0.0786987
0.00383	-0.0316528		0.00558	-0.158264		0.00771	-0.0800293
0.00483	-0.0287476		0.00658	-0.149292		0.00871	-0.0807617
0.00583	-0.0332336		0.00758	-0.152649		0.00971	-0.0804199
0.00683	-0.0241882		0.00858	-0.15686		0.01071	-0.0746277
0.00783	-0.031665		0.00958	-0.152893		0.01171	-0.0816406
0.00883	-0.0178711		0.01058	-0.147827		0.01271	-0.0775574
0.00983	-0.0233887		0.01158	-0.161499		0.01371	-0.0771851
0.01083	-0.0356812		0.01258	-0.152161		0.01471	-0.0803284
0.01183	-0.0305786		0.01358	-0.148804		0.01571	-0.070929
0.01283	-0.0256653		0.01458	-0.153809		0.01671	-0.0813599
0.01383	-0.0252808		0.01558	-0.143494		0.01771	-0.0767456
0.01483	-0.0270264		0.01658	-0.137634		0.01871	-0.0815857
0.01583	-0.0306946		0.01758	-0.155701		0.01971	-0.0894409
0.01683	-0.0185974		0.01858	-0.145813		0.02071	-0.0762268
0.01783	-0.0301086		0.01958	-0.150818		0.02171	-0.0755859
0.01883	-0.0288696		0.02058	-0.148132		0.02271	-0.0758423
0.01983	-0.0319336		0.02158	-0.154968		0.02371	-0.0765686
0.02083	-0.028595		0.02258	-0.146362		0.02471	-0.0745667
0.02183	-0.0279907		0.02358	-0.148499		0.02571	-0.0721497
0.02283	-0.0292603		0.02458	-0.145691		0.02671	-0.0718079
0.02383	-0.0290283		0.02558	-0.151611		0.02771	-0.0797241
0.02483	-0.0379944		0.02658	-0.145935		0.02871	-0.0759094
0.02583	-0.0261536		0.02758	-0.15387		0.02971	-0.0759766
0.02683	-0.0296143		0.02858	-0.14563		0.03071	-0.0767578
0.02783	-0.0336182		0.02958	-0.152466		0.03171	-0.0741394
0.02883	-0.0247559		0.03058	-0.157471		0.03271	-0.0763367
0.02983	-0.0250366		0.03158	-0.151001		0.03371	-0.0733948
0.03083	-0.02453		0.03258	-0.155945		0.03471	-0.0722961
0.03183	-0.0286316		0.03358	-0.158569		0.03571	-0.0715454
0.03283	-0.0246521		0.03458	-0.150879		0.03671	-0.0701172
0.03383	-0.0267029		0.03558	-0.148315		0.03771	-0.072522
0.03483	-0.0259766		0.03658	-0.145081		0.03871	-0.0760864
0.03583	-0.0292725		0.03758	-0.145508		0.03971	-0.0725098
0.03683	-0.0265137		0.03858	-0.153564		0.04071	-0.063147
0.03783	-0.0235779		0.03958	-0.146362		0.04171	-0.0677734
0.03883	-0.0281677		0.04058	-0.154907		0.04271	-0.0706726
0.03983	-0.017804		0.04158	-0.143372		0.04371	-0.0716797
0.04083	-0.018866		0.04258	-0.148254		0.04471	-0.0696777
0.04183	-0.0278015		0.04358	-0.138794		0.04571	-0.0718018
0.04283	-0.029303		0.04458	-0.145325		0.04671	-0.0751038
0.04383	-0.0214722		0.04558	-0.151367		0.04771	-0.0744629
0.04483	-0.0133789		0.04658	-0.153809		0.04871	-0.0752563
0.04583	-0.0280701		0.04758	-0.134949		0.04971	-0.0712524
0.04683	-0.0222656		0.04858	-0.142517		0.05071	-0.0758301
0.04783	-0.0238953		0.04958	-0.147095		0.05171	-0.0743774
0.04883	-0.0221497		0.05058	-0.147156		0.05271	-0.0740662
0.04983	-0.0171265		0.05158	-0.144531		0.05371	-0.0724304
0.05083	-0.0189819		0.05258	-0.136902		0.05471	-0.0740845
0.05183	-0.0210205		0.05358	-0.147522		0.05571	-0.0859314
0.05283	-0.0185242		0.05458	-0.146118		0.05671	-0.0695923
0.05383	-0.0182251		0.05558	-0.139038		0.05771	-0.0659485
0.05483	-0.0184631		0.05658	-0.145264		0.05871	-0.0691772
0.05583	-0.0110291		0.05758	-0.147522		0.05971	-0.0664612
0.05683	-0.0174866		0.05858	-0.144348		0.06071	-0.0679443
0.05783	-0.0157227		0.05958	-0.133728		0.06171	-0.0707764
0.05883	-0.0107544		0.06058	-0.148254		0.06271	-0.0654053
0.05983	-0.0164429		0.06158	-0.15625		0.06371	-0.0695068
0.06083	-0.00769043		0.06258	-0.141968		0.06471	-0.070813
0.06183	-0.0149683		0.06358	-0.14325		0.06571	-0.0677917
0.06383	-0.00419312		0.06458	-0.158997		0.06671	-0.0577698
0.06483	-0.00379944		0.06558	-0.138794		0.06771	-0.0649231
0.06583	-0.00994385		0.06658	-0.140503		0.06871	-0.0683838
0.06683	-0.0173627		0.06758	-0.140198		0.06971	-0.0652039
0.06783	-0.0125165		0.06858	-0.137756		0.07071	-0.0664063
0.06883	-0.0109814		0.06958	-0.138855		0.07171	-0.0698608
0.06983	-0.00774658		0.07058	-0.131531		0.07271	-0.0691895
0.07083	-0.00892639		0.07158	-0.140869		0.07371	-0.0727966
0.07183	-0.0097406		0.07258	-0.138733		0.07471	-0.0670898
0.07283	-0.0108881		0.07358	-0.172852		0.07571	-0.0717834
0.07383	-0.010379		0.07458	-0.132629		0.07671	-0.067804
0.07483	-0.0102582		0.07558	-0.134521		0.07771	-0.069873
0.07583	-0.0106635		0.07658	-0.132263		0.07871	-0.0665466
0.07683	-0.00937622		0.07758	-0.148804		0.07971	-0.0684875
0.07783	-0.0120477		0.07858	-0.137573		0.08071	-0.0740295
0.07883	-0.0149768		0.07958	-0.139893		0.08171	-0.0650208
0.07983	-0.0112488		0.08058	-0.136658		0.08271	-0.0658752
0.08083	-0.00915405		0.08158	-0.143311		0.08371	-0.0696533
0.08183	-0.0135864		0.08258	-0.133179		0.08471	-0.0605103
0.08283	-0.0150964		0.08358	-0.135742		0.08571	-0.0657654
0.08383	-0.0135175		0.08458	-0.135132		0.08671	-0.0644287
0.08483	-0.0131146		0.08558	-0.134583		0.08771	-0.0651489
0.08583	-0.00443665		0.08658	-0.136475		0.08871	-0.0682739
0.08683	-0.00179565		0.08758	-0.132568		0.08971	-0.060321
0.08783	-0.00260193		0.08858	-0.146057		0.09071	-0.0665833
0.08883	-0.00536926		0.08958	-0.132568		0.09171	-0.0617737
0.08983	-0.00784973		0.09058	-0.144165		0.09271	-0.0607178
0.09083	-0.00739441		0.09158	-0.137695		0.09371	-0.061792
0.09183	-0.00861877		0.09258	-0.137817		0.09471	-0.0630981
0.09283	-0.0116736		0.09358	-0.137756		0.09571	-0.0658813
0.09383	-0.00185669		0.09458	-0.138306		0.09671	-0.0622131
0.09483	-0.0112329		0.09558	-0.13269		0.09771	-0.0636536
0.09683	-0.0144836		0.09658	-0.134644		0.09871	-0.068158
0.09783	-0.0194824		0.09758	-0.14093		0.09971	-0.0650635
0.09883	-0.0154114		0.09858	-0.137756		0.10071	-0.066156
0.09983	-0.0154419		0.09958	-0.135925		0.10171	-0.0663208
0.10083	-0.0194885		0.10058	-0.135742		0.10271	-0.0625488
0.10183	-0.010907		0.10158	-0.138245		0.10371	-0.0636902
0.10283	-0.015094		0.10258	-0.138184		0.10471	-0.0668091
0.10383	-0.00952759		0.10358	-0.133667		0.10571	-0.0620972
0.10483	0.00279053		0.10458	-0.141602		0.10671	-0.0690857
0.10683	-0.016333		0.10558	-0.13324		0.10771	-0.0579773
0.10783	-0.0106262		0.10658	-0.133911		0.10871	-0.063855
0.10883	-0.0206055		0.10758	-0.134705		0.10971	-0.0601379
0.10983	-0.0197937		0.10858	-0.128296		0.11071	-0.0634644
0.11083	-0.0113525		0.10958	-0.128479		0.11171	-0.0610901
0.11183	-0.016864		0.11058	-0.135376		0.11271	-0.0632629
0.11283	-0.0139221		0.11158	-0.130432		0.11371	-0.0580383
0.11383	-0.0132813		0.11258	-0.134216		0.11471	-0.0589905
0.11483	-0.0139893		0.11358	-0.128784		0.11571	-0.0599792
0.11583	-0.0173096		0.11458	-0.133362		0.11671	-0.0650269
0.11683	-0.0172974		0.11558	-0.134705		0.11771	-0.061615
0.11783	-0.0160706		0.11658	-0.130554		0.11871	-0.0613708
0.11883	-0.0148132		0.11758	-0.131897		0.11971	-0.0604309
0.11983	-0.0239624		0.11858	-0.128052		0.12071	-0.0467468
0.12083	-0.0166077		0.11958	-0.129639		0.12171	-0.0609314
0.12183	-0.0148376		0.12058	-0.131348		0.12271	-0.0648499
0.12283	-0.0317444		0.12158	-0.134705		0.12371	-0.0611206
0.12383	-0.0144836		0.12258	-0.133301		0.12471	-0.0614075
0.12483	-0.0161682		0.12358	-0.137146		0.12571	-0.0661804
0.12583	-0.0286926		0.12458	-0.131531		0.12671	-0.0569519
0.12683	-0.0158569		0.12558	-0.138		0.12771	-0.0624512
0.12783	-0.01474		0.12658	-0.13501		0.12871	-0.0612793
0.12883	-0.0187195		0.12758	-0.12915		0.12971	-0.0582947
0.12983	-0.0114075		0.12858	-0.130798		0.13071	-0.0584473
0.13083	-0.00875854		0.12958	-0.133972		0.13171	-0.0633362
0.13183	-0.0144904		0.13058	-0.134338		0.13271	-0.0530945
0.13283	-0.0119061		0.13158	-0.130798		0.13371	-0.0605469
0.13383	-0.0165509		0.13258	-0.122803		0.13471	-0.0580994
0.13483	-0.00143005		0.13358	-0.132568		0.13571	-0.0756348
0.13583	-0.0127246		0.13458	-0.123535		0.13671	-0.0641724
0.13683	-0.0118414		0.13558	-0.128662		0.13771	-0.0620422
0.13783	-0.00279053		0.13658	-0.128784		0.13871	-0.0565369
0.13983	-0.00861206		0.13758	-0.127686		0.13971	-0.062439
0.14083	-0.0194989		0.13858	-0.131287		0.14071	-0.0565186
0.14183	-0.0178406		0.13958	-0.128662		0.14171	-0.0582214
0.14283	-0.00913696		0.14058	-0.139282		0.14271	-0.05849
0.14383	-0.000548096		0.14158	-0.135803		0.14371	-0.0583313
0.14583	-0.0115063		0.14258	-0.129822		0.14471	-0.0568359
0.14683	-0.00751465		0.14358	-0.137634		0.14571	-0.0576233
0.14783	-0.00281372		0.14458	-0.129333		0.14671	-0.0572021
0.14883	-0.0161646		0.14558	-0.131775		0.14771	-0.0524231
0.14983	-0.00483704		0.14658	-0.123291		0.14871	-0.059137
0.15083	-0.0191925		0.14758	-0.128113		0.14971	-0.0555481
0.15183	-0.0139832		0.14858	-0.136597		0.15071	-0.0500183
0.15283	-0.0155701		0.14958	-0.124512		0.15171	-0.0546997
0.15383	-0.0129456		0.15058	-0.128784		0.15271	-0.0598267
0.15483	-0.0131531		0.15158	-0.124634		0.15371	-0.0539185
0.15583	-0.014032		0.15258	-0.126526		0.15471	-0.0523071
0.15683	-0.0115784		0.15358	-0.126282		0.15571	-0.0616455
0.15783	-0.0188416		0.15458	-0.135925		0.15671	-0.0559143
0.15883	-0.0126343		0.15558	-0.125732		0.15771	-0.0586121
0.15983	-0.0116699		0.15658	-0.124084		0.15871	-0.0582153
0.16083	-0.0131409		0.15758	-0.126526		0.15971	-0.0575256
0.16183	-0.0150513		0.15858	-0.120361		0.16071	-0.0591675
0.16283	-0.0162964		0.15958	-0.128601		0.16171	-0.0606262
0.16383	-0.0144958		0.16058	-0.126099		0.16271	-0.0550171
0.16483	-0.0158813		0.16158	-0.128967		0.16371	-0.0540466
0.16583	-0.0218628		0.16258	-0.124084		0.16471	-0.0608887
0.16683	-0.0154541		0.16358	-0.119995		0.16571	-0.0491455
0.16783	-0.0131531		0.16458	-0.122559		0.16671	-0.0552979
0.16883	-0.0145508		0.16558	-0.123718		0.16771	-0.0538818
0.16983	-0.0172852		0.16658	-0.119446		0.16871	-0.057135
0.17083	-0.01203		0.16758	-0.12616		0.16971	-0.0604797
0.17183	-0.0107239		0.16858	-0.122131		0.17071	-0.052887
0.17283	-0.0104919		0.16958	-0.121216		0.17171	-0.0549011
0.17383	-0.0157837		0.17058	-0.12561		0.17271	-0.0572693
0.17483	-0.0115479		0.17158	-0.12439		0.17371	-0.0541504
0.17583	-0.0135315		0.17258	-0.118774		0.17471	-0.0566589
0.17683	-0.0172729		0.17358	-0.128418		0.17571	-0.0504028
0.17783	-0.0154297		0.17458	-0.129395		0.17671	-0.0544189
0.17883	-0.0136719		0.17558	-0.126038		0.17771	-0.0492371
0.17983	-0.0152954		0.17658	-0.125671		0.17871	-0.0512329
0.18083	-0.0135864		0.17758	-0.118896		0.17971	-0.0510437
0.18183	-0.0169312		0.17858	-0.126221		0.18071	-0.048877
0.18283	-0.0180969		0.17958	-0.124207		0.18171	-0.0518738
0.18383	-0.018573		0.18058	-0.12439		0.18271	-0.0530579
0.18483	-0.0141724		0.18158	-0.135864		0.18371	-0.0553772
0.18583	-0.0112122		0.18258	-0.13031		0.18471	-0.0541565
0.18683	-0.0190918		0.18358	-0.120361		0.18571	-0.0589233
0.18783	-0.0103271		0.18458	-0.1203		0.18671	-0.0625366
0.18883	-0.0148071		0.18558	-0.124939		0.18771	-0.0455933
0.18983	-0.0159302		0.18658	-0.125305		0.18871	-0.0540344
0.19083	-0.0138428		0.18758	-0.119629		0.18971	-0.0586487
0.19183	-0.0100525		0.18858	-0.118286		0.19071	-0.0530457
0.19283	-0.00269287		0.18958	-0.128906		0.19171	-0.0507263
0.19383	-0.00537537		0.19058	-0.119812		0.19271	-0.0536682
0.19483	-0.00884033		0.19158	-0.12146		0.19371	-0.0521423
0.19583	-0.0101068		0.19258	-0.12616		0.19471	-0.0501343
0.19683	-0.0182251		0.19358	-0.121826		0.19571	-0.055127
0.19783	-0.0150757		0.19458	-0.111755		0.19671	-0.0526245
0.19883	-0.0174255		0.19558	-0.125		0.19771	-0.0555481
0.19983	-0.0103882		0.19658	-0.117432		0.19871	-0.0521301
0.20083	-0.017981		0.19758	-0.115417		0.19971	-0.0485107
0.19983	-0.00788574		0.19858	-0.118286		0.20071	-0.0488464
0.19883	-0.0112109		0.19958	-0.12262		0.19971	-0.0245911
0.19783	0.000429077		0.20058	-0.115906		0.19871	-0.0275452
0.19583	-0.00190186		0.19958	-0.0879517		0.19771	-0.0248352
0.19483	-0.00437378		0.19858	-0.0874634		0.19671	-0.0305115
0.19383	-0.00617065		0.19758	-0.083374		0.19571	-0.0264587
0.19283	0.00120972		0.19658	-0.0835205		0.19471	-0.023761
0.19183	0.00255432		0.19558	-0.0794373		0.19371	-0.030127
0.18983	-0.00412598		0.19458	-0.0779297		0.19271	-0.0233398
0.18883	0.0103052		0.19358	-0.0835754		0.19171	-0.0257813
0.18783	0.000758057		0.19258	-0.075946		0.19071	-0.043103
0.18583	-0.0038031		0.19158	-0.0813843		0.18971	-0.0443359
0.18483	-0.00641113		0.19058	-0.0794739		0.18871	-0.0232056
0.18383	0.001297		0.18958	-0.0858093		0.18771	-0.0236206
0.18283	-0.00568176		0.18858	-0.0732788		0.18671	-0.0268372
0.18183	-0.0017981		0.18758	-0.0790588		0.18571	-0.0260254
0.18083	-0.0126294		0.18658	-0.0888245		0.18471	-0.0242554
0.17983	0.00296936		0.18558	-0.0783691		0.18371	-0.0276001
0.17883	0.00128723		0.18458	-0.0784851		0.18271	-0.020459
0.17783	-0.0120026		0.18358	-0.0814148		0.18171	-0.0205933
0.17683	0.00067627		0.18258	-0.0811401		0.18071	-0.0265442
0.17483	-0.00655701		0.18158	-0.0787659		0.17971	-0.0217834
0.17383	-0.00059021		0.18058	-0.0766357		0.17871	-0.0230286
0.17183	0.0107623		0.17958	-0.0762268		0.17771	-0.0187683
0.17083	-0.000870361		0.17858	-0.0849731		0.17671	-0.0141113
0.16883	-0.00799744		0.17758	-0.0831116		0.17571	-0.0184448
0.16783	-0.00181519		0.17658	-0.0817261		0.17471	-0.0175964
0.16683	-0.00251099		0.17558	-0.077948		0.17371	-0.021521
0.16583	-0.000161133		0.17458	-0.0773376		0.17271	-0.0218811
0.16383	-0.00821228		0.17358	-0.0776062		0.17171	-0.0186035
0.16283	-0.00239868		0.17258	-0.0764587		0.17071	-0.0201599
0.16183	-0.00121094		0.17158	-0.0720825		0.16971	-0.0195679
0.16083	-0.00643188		0.17058	-0.0769958		0.16871	-0.0253296
0.15983	-0.00805176		0.16958	-0.0704773		0.16771	-0.0191284
0.15883	-0.0078241		0.16858	-0.0724976		0.16671	-0.0147034
0.15783	0.00712341		0.16758	-0.0722229		0.16571	-0.0181763
0.15683	-0.0137073		0.16658	-0.0699951		0.16471	-0.0168335
0.15583	-0.00414307		0.16558	-0.0713623		0.16371	-0.016449
0.15483	0.00790466		0.16458	-0.0731628		0.16271	-0.0200867
0.15383	-0.0159076		0.16358	-0.075		0.16171	-0.018335
0.15283	0.00521973		0.16258	-0.0698303		0.16071	-0.0166443
0.15183	-0.000958862		0.16158	-0.0671814		0.15971	-0.0164673
0.14983	0.00321777		0.16058	-0.0790405		0.15871	-0.0249939
0.14883	-0.0094812		0.15958	-0.0692688		0.15771	-0.0175293
0.14783	-0.00266052		0.15858	-0.0656677		0.15671	-0.0204468
0.14683	-0.00266785		0.15758	-0.0768799		0.15571	-0.0142273
0.14583	-0.00143372		0.15658	-0.0793091		0.15471	-0.0202881
0.14483	-0.00242615		0.15558	-0.0717224		0.15371	-0.020166
0.14383	-0.00418579		0.15458	-0.0694214		0.15271	-0.0197937
0.14283	-0.0044812		0.15358	-0.0742981		0.15171	-0.0178284
0.14183	-0.00588196		0.15258	-0.0762268		0.15071	-0.017627
0.14083	-0.00385559		0.15158	-0.0677307		0.14971	-0.0202881
0.13983	-0.00772034		0.15058	-0.0641541		0.14871	-0.0164795
0.13883	0.00969666		0.14958	-0.0704102		0.14771	-0.0235229
0.13783	-0.00459473		0.14858	-0.069696		0.14671	-0.0210876
0.13683	0.00069397		0.14758	-0.0700378		0.14571	-0.0210083
0.13483	0.011571		0.14658	-0.0687073		0.14471	-0.0223572
0.13383	-0.0130145		0.14558	-0.0709106		0.14371	-0.012677
0.13283	-0.0154297		0.14458	-0.0719421		0.14271	-0.0129272
0.13183	-0.00893738		0.14358	-0.0664978		0.14171	-0.0179749
0.13083	0.0044574		0.14258	-0.0651062		0.14071	-0.017627
0.12983	-0.00898376		0.14158	-0.0694641		0.13971	-0.0171265
0.12883	0.00268066		0.14058	-0.0709229		0.13871	-0.0169922
0.12783	-0.00183594		0.13958	-0.0765564		0.13771	-0.0126343
0.12683	0.00817444		0.13858	-0.0731079		0.13671	-0.00982666
0.12583	-0.0113806		0.13758	-0.0688354		0.13571	-0.00489258
0.12483	-0.00835327		0.13658	-0.0639343		0.13471	-0.00626587
0.12383	-0.000897827		0.13558	-0.0629333		0.13371	-0.0071698
0.12183	-0.00368347		0.13458	-0.0650024		0.13271	-0.0155182
0.12083	0.0134943		0.13358	-0.0683105		0.13071	-0.0181885
0.11983	0.000110474		0.13258	-0.0630249		0.12971	-0.0196899
0.11783	-0.0102533		0.13158	-0.0659424		0.12871	-0.0180298
0.11683	-0.0177051		0.13058	-0.0677612		0.12771	-0.013855
0.11483	-0.00791016		0.12958	-0.0658936		0.12671	-0.0205505
0.11383	0.00880066		0.12858	-0.0650818		0.12571	-0.0203125
0.11283	0.00599976		0.12758	-0.0776428		0.12471	-0.0122314
0.11183	-0.0122516		0.12658	-0.0619507		0.12371	-0.0147705
0.11083	-0.00328003		0.12558	-0.0643311		0.12271	-0.0125488
0.10983	-0.00543762		0.12458	-0.065564		0.12171	-0.00667725
0.10883	-0.00890808		0.12358	-0.0650146		0.12071	0.00448486
0.10783	-0.00409668		0.12258	-0.0644653		0.11971	-0.00969055
0.10683	-0.00270752		0.12158	-0.0560913		0.11871	-0.0186902
0.10583	-0.0153186		0.12058	-0.0595215		0.11771	-0.0171204
0.10483	-0.00976868		0.11958	-0.0617615		0.11671	-0.0170898
0.10383	0.0143445		0.11858	-0.0602783		0.11571	-0.0164368
0.10283	-0.0130249		0.11758	-0.0658752		0.11471	-0.0157349
0.10183	0.00876831		0.11658	-0.0671997		0.11371	-0.0141602
0.10083	-0.00723572		0.11558	-0.0626648		0.11271	-0.0133484
0.09983	-0.0112567		0.11458	-0.0555908		0.11171	-0.0131775
0.09883	0.0177197		0.11358	-0.0533447		0.11071	-0.0102173
0.09783	-0.0160992		0.11258	-0.0592041		0.10971	-0.0132019
0.09683	-0.00864746		0.11158	-0.0620483		0.10871	-0.00986328
0.09583	0.00181641		0.11058	-0.0622742		0.10771	-0.00572998
0.09483	0.0105493		0.10958	-0.0602661		0.10671	-0.0134863
0.09383	0.00506836		0.10858	-0.0606567		0.10571	-0.0111646
0.09283	-0.00945679		0.10758	-0.0593506		0.10471	-0.00333496
0.09183	0.00562317		0.10658	-0.0560852		0.10371	-0.00537292
0.09083	-0.0147876		0.10558	-0.0574219		0.10271	-0.0056427
0.08983	0.00908997		0.10458	-0.061908		0.10171	-6.89697e-05
0.08883	0.00216614		0.10358	-0.0583435		0.09771	-0.0114441
0.08783	-0.00827576		0.10258	-0.0573181		0.09671	-0.0120117
0.08683	-0.00521118		0.10158	-0.0538452		0.09571	-0.00713501
0.08583	-0.0043689		0.10058	-0.053772		0.09471	-0.00755981
0.08483	-0.0038031		0.09958	-0.056366		0.09371	-0.00791992
0.08383	-0.00296875		0.09858	-0.0728027		0.09271	-0.0108112
0.08283	-0.00233154		0.09758	-0.0562561		0.09171	-0.0125641
0.08183	-0.00158691		0.09658	-0.0567871		0.09071	-0.0038916
0.08083	-0.00877563		0.09558	-0.0644348		0.08971	-0.0029425
0.07983	0.00338318		0.09458	-0.0602966		0.08871	-0.00394897
0.07883	-0.000982056		0.09358	-0.059906		0.08771	-0.0140918
0.07683	-0.00767761		0.09258	-0.0667175		0.08671	-0.00902283
0.07583	-0.00276489		0.09158	-0.056134		0.08571	-0.0131647
0.07483	0.00113892		0.09058	-0.0591797		0.08471	-0.00684998
0.07383	-0.00149597		0.08958	-0.056665		0.08371	-0.013222
0.07183	-0.00696411		0.08858	-0.0576355		0.08271	-0.00382813
0.06983	0.00162354		0.08758	-0.053363		0.08171	-0.0105884
0.06883	-0.00304016		0.08658	-0.0583984		0.08071	-0.0100708
0.06783	-0.00226501		0.08558	-0.0605774		0.07971	-0.0138702
0.06683	-0.00116577		0.08458	-0.060907		0.07871	-0.00282654
0.06583	-0.00736023		0.08358	-0.0581848		0.07771	-0.00596558
0.06483	-0.00228455		0.08258	-0.0580139		0.07671	-0.0126276
0.06383	-0.000354614		0.08158	-0.0592651		0.07571	-0.00412598
0.06183	-0.0101184		0.08058	-0.0601807		0.07471	-0.00767944
0.06083	-0.000789795		0.07958	-0.0549255		0.07371	-0.00790161
0.05883	0.00767395		0.07858	-0.05578		0.07271	-0.00930115
0.05783	-0.00599609		0.07758	-0.060022		0.07171	-0.00753784
0.05683	0.0178735		0.07658	-0.0564941		0.07071	-0.00954468
0.05583	-0.00679565		0.07558	-0.0584412		0.06971	-0.00857056
0.05483	0.00634644		0.07458	-0.0562683		0.06871	-0.00806152
0.05383	-0.00671387		0.07358	-0.0575989		0.06771	-0.00870728
0.05283	0.00850647		0.07258	-0.0591431		0.06671	-0.011098
0.05183	-0.00692932		0.07158	-0.0501526		0.06571	-0.0127808
0.05083	0.00530701		0.07058	-0.0546692		0.06471	-0.00339539
0.04983	-0.00451538		0.06958	-0.0571167		0.06271	-0.0086792
0.04883	-0.00659485		0.06858	-0.05448		0.06171	-0.0174384
0.04783	0.00694275		0.06758	-0.0515137		0.06071	0.00980469
0.04683	-0.00915894		0.06658	-0.052002		0.05971	-0.00302551
0.04583	-0.0127307		0.06558	-0.0578125		0.05871	-0.0186713
0.04483	-0.00287292		0.06458	-0.0557251		0.05771	-0.0153687
0.04383	-0.00773376		0.06358	-0.0513184		0.05671	-0.00783691
0.04283	-0.0100922		0.06258	-0.0591125		0.05571	-0.0107837
0.04083	0.0036499		0.06158	-0.0542603		0.05471	-0.00418335
0.03983	0.00502197		0.06058	-0.0483276		0.05371	-0.0101282
0.03883	-0.0192719		0.05958	-0.0542725		0.05271	-0.00957458
0.03783	-0.00803833		0.05858	-0.0546021		0.05171	-0.00661987
0.03583	-0.00774536		0.05758	-0.0724548		0.05071	-0.00643494
0.03483	-0.0166144		0.05658	-0.0638794		0.04971	-0.0119244
0.03383	-0.00828186		0.05558	-0.0642944		0.04871	-0.0124561
0.03283	0.00661804		0.05458	-0.0568848		0.04771	-0.00208618
0.03183	-0.00193848		0.05358	-0.0579346		0.04671	-0.00865723
0.03083	-0.00503662		0.05258	-0.0533752		0.04571	-0.0114026
0.02983	-0.00665894		0.05158	-0.0536316		0.04471	-0.00812866
0.02883	-0.00525696		0.05058	-0.0570984		0.04371	-0.00640076
0.02783	0.00217529		0.04958	-0.05401		0.04271	-0.00167786
0.02683	0.00039856		0.04858	-0.0486816		0.04171	-0.00940186
0.02483	-0.000999756		0.04758	-0.0560059		0.04071	-0.00830566
0.02283	0.00482788		0.04658	-0.0539429		0.03971	-0.0125891
0.02183	0.00785767		0.04558	-0.055365		0.03871	-0.00281677
0.02083	0.00742493		0.04458	-0.0571899		0.03771	-0.00608093
0.01983	-0.00191833		0.04358	-0.0545715		0.03671	-0.00699646
0.01883	-0.00649231		0.04258	-0.0540039		0.03571	-0.00312134
0.01783	-0.0114032		0.04158	-0.0504761		0.03471	-0.00274963
0.01683	0.00414368		0.04058	-0.0524414		0.03371	-0.00546143
0.01583	-0.0121906		0.03958	-0.0434326		0.03271	-0.0048175
0.01483	0.00512268		0.03858	-0.0552307		0.03171	-0.00596191
0.01383	0.00381226		0.03758	-0.0538879		0.03071	-0.00232422
0.01283	0.00343018		0.03658	-0.0445313		0.02971	-0.00544495
0.01183	0.00193604		0.03558	-0.046698		0.02871	-0.00309631
0.01083	-0.015863		0.03458	-0.0551514		0.02771	-0.00934692
0.00983	-0.0124438		0.03358	-0.051886		0.02671	-0.00593628
0.00883	-0.00530273		0.03258	-0.0519775		0.02571	-0.0102173
0.00783	-0.00569824		0.03158	-0.0493347		0.02471	-0.010451
0.00683	0.00620605		0.03058	-0.0421692		0.02371	-0.00516602
0.00583	-0.0144897		0.02958	-0.0506226		0.02271	-0.0147095
0.00483	0.0192938		0.02858	-0.0476807		0.02171	-0.00585022
0.00383	-0.00436401		0.02758	-0.0453064		0.02071	-0.00532043
0.00283	-0.0142688		0.02658	-0.0488098		0.01971	-0.00966492
0.00183	-0.00681946		0.02558	-0.0492615		0.01871	-0.00474548
0.000830078	0.00341492		0.02458	-0.058252		0.01771	-0.0105334
-0.000169922	-0.0043103		0.02358	-0.043927		0.01671	-0.00439087
-0.00117	0.00220154		0.02258	-0.0477417		0.01571	-0.00289978
-0.00217	-0.00881775		0.02158	-0.0483093		0.01471	-0.0189142
-0.00317	0.000195313		0.02058	-0.0485779		0.01371	-0.00773926
-0.00417	-3.72925e-05		0.01958	-0.0483398		0.01271	0.00365723
-0.00717	0.0193079		0.01858	-0.0534058		0.01171	0.00210144
-0.00817	-0.00933838		0.01758	-0.0508484		0.01071	-0.0122449
-0.00917	-0.0126129		0.01658	-0.0420532		0.00971	-0.0130853
-0.01017	0.00569763		0.01558	-0.0470459		0.00871	0.0102966
-0.01117	0.00463806		0.01458	-0.0520264		0.00771	-0.0184619
-0.01217	-0.00340271		0.01358	-0.0443604		0.00671	-0.0113831
-0.01317	-0.0065448		0.01258	-0.0449341		0.00571	-0.00884399
-0.01417	-0.00278748		0.01158	-0.0465515		0.00471	-0.00891968
-0.01517	-0.00112793		0.01058	-0.0474304		0.00371	-0.00522461
-0.01617	0.00561218		0.00958	-0.0459961		0.00271	-0.00092041
-0.01717	0.00280212		0.00858	-0.0550049		0.000712891	-0.00909607
-0.01817	0.0114282		0.00758	-0.0478027		-0.000287109	-0.00813477
-0.01917	-0.00693726		0.00658	-0.0540894		-0.00129	-0.00499023
-0.02017	0.0111871		0.00558	-0.0431396		-0.00229	-0.00338989
-0.02117	-0.0120355		0.00458	-0.0472595		-0.00329	-0.00696594
-0.02217	-0.0076355		0.00358	-0.0485901		-0.00429	-0.00538086
-0.02317	-0.00615112		0.00258	-0.0508118		-0.00529	-0.00364319
-0.02417	0.000738525		0.00158	-0.0574463		-0.00629	-0.00608215
-0.02517	-3.96118e-05		0.00057666	-0.0479187		-0.00729	-0.00634583
-0.02817	-0.00132813		-0.00042334	-0.0352112		-0.00829	-0.00248413
-0.02917	-0.016297		-0.00142	-0.0551208		-0.00929	-0.016662
-0.03017	-0.013208		-0.00242	-0.0417236		-0.01029	-0.00323914
-0.03117	-0.00742737		-0.00342	-0.0491333		-0.01129	-0.00668762
-0.03217	0.00368103		-0.00442	-0.0510132		-0.01229	-0.00193237
-0.03317	0.00053772		-0.00542	-0.0479126		-0.01329	-0.000994873
-0.03517	0.00155029		-0.00642	-0.0433411		-0.01529	0.00161499
-0.03617	-0.00418579		-0.00742	-0.0458618		-0.01629	-0.00513428
-0.03717	0.00186829		-0.00842	-0.0439209		-0.01729	0.00378052
-0.03817	-0.00681702		-0.00942	-0.0424133		-0.01829	0.00474243
-0.03917	-0.0037439		-0.01042	-0.0415588		-0.01929	0.00513306
-0.04017	0.00677673		-0.01142	-0.0508911		-0.02029	0.0031781
-0.04117	-0.00242065		-0.01242	-0.0507019		-0.02129	-0.00976685
-0.04217	-0.00665344		-0.01342	-0.0478271		-0.02229	-0.00117493
-0.04317	0.00368042		-0.01442	-0.0431091		-0.02329	-0.00810364
-0.04417	0.00601318		-0.01542	-0.0415955		-0.02429	0.00138733
-0.04517	0.00508606		-0.01642	-0.046051		-0.02529	-0.00686829
-0.04617	-0.00143982		-0.01742	-0.0451233		-0.02629	-0.00126038
-0.04717	0.000673828		-0.01842	-0.0384521		-0.02729	-0.0100739
-0.04817	-0.000243713		-0.01942	-0.0432922		-0.02829	-0.00212708
-0.05017	-0.0121259		-0.02042	-0.051239		-0.02929	-0.0048291
-0.05217	0.000750732		-0.02142	-0.041272		-0.03029	-0.00174866
-0.05417	0.00803345		-0.02242	-0.0485046		-0.03129	-0.0104382
-0.05517	0.000219116		-0.02342	-0.0452087		-0.03229	-0.00191467
-0.05617	-0.00178674		-0.02442	-0.0436279		-0.03329	-0.00163147
-0.05717	-0.000887634		-0.02542	-0.0487122		-0.03429	-0.0166772
-0.05817	-0.000477234		-0.02642	-0.0443787		-0.03529	-0.00769836
-0.05917	-0.00167004		-0.02742	-0.0448608		-0.03629	0.00858826
-0.06117	0.0065094		-0.02842	-0.044928		-0.03729	-0.00303162
-0.06217	-0.000491333		-0.02942	-0.05578		-0.03829	0.00431641
-0.06417	-0.00242249		-0.03042	-0.0486633		-0.03929	-0.000262451
-0.06517	-0.00132019		-0.03142	-0.0430481		-0.04129	0.00490112
-0.06617	-0.00684814		-0.03242	-0.0444153		-0.04229	0.0026532
-0.06717	-0.00119873		-0.03342	-0.039978		-0.04329	-0.00194641
-0.06817	0.00178528		-0.03442	-0.0398438		-0.04429	0.00186096
-0.06917	0.00207214		-0.03542	-0.0393738		-0.04529	-0.00953796
-0.07017	-0.00871094		-0.03642	-0.0399048		-0.04629	0.00867798
-0.07117	-0.0018158		-0.03742	-0.0418579		-0.04729	0.0121246
-0.07217	-0.00240723		-0.03842	-0.0405518		-0.04929	-0.00109253
-0.07317	-0.0104041		-0.03942	-0.0469788		-0.05029	0.00292969
-0.07417	-0.00626709		-0.04042	-0.0450317		-0.05129	-0.00939697
-0.07517	6.53076e-05		-0.04142	-0.0453125		-0.05229	0.00139526
-0.07717	-1.5564e-05		-0.04242	-0.0453857		-0.05329	-0.00288452
-0.08017	0.00449402		-0.04342	-0.0426636		-0.05429	-0.00546021
-0.08117	-0.00507874		-0.04442	-0.0365295		-0.05529	-0.00039917
-0.08217	-0.00691345		-0.04542	-0.0389587		-0.05729	-0.00710999
-0.08317	-0.00231995		-0.04642	-0.0393494		-0.05829	-0.00297058
-0.08417	0.00679688		-0.04742	-0.0421082		-0.05929	-0.0034436
-0.08517	-0.00109314		-0.04842	-0.0381958		-0.06029	-0.00389709
-0.08617	-0.0026123		-0.04942	-0.0363586		-0.06129	-0.00278503
-0.08717	0.00126404		-0.05042	-0.0463196		-0.06229	-0.0115234
-0.08817	-0.00747375		-0.05142	-0.0339539		-0.06329	-0.000701904
-0.08917	0.00318604		-0.05242	-0.0464783		-0.06429	-1.83105e-06
-0.09017	0.000718384		-0.05342	-0.0368042		-0.06829	-0.00822144
-0.09217	0.00641418		-0.05442	-0.0427002		-0.06929	-0.00448975
-0.09317	0.00353821		-0.05542	-0.0376587		-0.07029	0.00807678
-0.09417	0.00289429		-0.05642	-0.0332336		-0.07129	0.00733459
-0.09517	-0.00131653		-0.05742	-0.0389587		-0.07229	0.00284363
-0.09617	-0.00981934		-0.05842	-0.0388245		-0.07329	0.00306824
-0.09717	-0.00192139		-0.05942	-0.0361267		-0.07429	-0.00300171
-0.09817	0.0044696		-0.06042	-0.0371094		-0.07529	0.000314331
-0.09917	-0.00907959		-0.06142	-0.0391479		-0.07729	-0.00318054
-0.10017	-0.000605469		-0.06242	-0.0394836		-0.07829	-0.00742065
-0.10217	-0.0119373		-0.06342	-0.0341736		-0.07929	0.00360107
-0.10317	0.00122986		-0.06442	-0.0423584		-0.08029	-0.00449158
-0.10417	-0.00593811		-0.06542	-0.0362732		-0.08129	0.00119141
-0.10517	-0.00182373		-0.06642	-0.0428284		-0.08229	0.00126465
-0.10617	0.00121094		-0.06742	-0.0266235		-0.08329	0.00111572
-0.10717	-0.00597473		-0.06842	-0.0244141		-0.08429	-0.00472351
-0.10817	-0.019295		-0.06942	-0.0374207		-0.08529	0.00168274
-0.10917	0.0036499		-0.07042	-0.0421326		-0.08629	0.00290222
-0.11017	-0.000588989		-0.07142	-0.0386108		-0.08729	-0.00797852
-0.11217	-0.00269226		-0.07242	-0.0405273		-0.08829	0.00383423
-0.11317	0.00143677		-0.07342	-0.0368713		-0.08929	-0.00389404
-0.11417	-0.00746521		-0.07442	-0.0399109		-0.09029	0.00611084
-0.11517	0.00125122		-0.07542	-0.0407654		-0.09129	0.00279053
-0.11617	0.00931763		-0.07642	-0.0371948		-0.09229	-0.00252319
-0.11717	0.00587524		-0.07742	-0.0331177		-0.09329	0.000977173
-0.11817	-0.00852112		-0.07842	-0.0412048		-0.09429	0.000406555
-0.11917	0.00698792		-0.07942	-0.0372986		-0.09529	-1.23901e-05
-0.12017	0.00278992		-0.08042	-0.0324707		-0.09729	0.000416809
-0.12117	-0.0056189		-0.08142	-0.0406616		-0.09929	0.00367981
-0.12217	-0.0100323		-0.08242	-0.0289307		-0.10029	0.00105408
-0.12317	0.00189331		-0.08342	-0.0368164		-0.10129	-0.00253723
-0.12417	0.000587158		-0.08442	-0.0316528		-0.10229	0.00124023
-0.12617	0.00980896		-0.08542	-0.0361694		-0.10329	0.0109247
-0.12717	0.000899658		-0.08642	-0.0404175		-0.10429	-0.0162408
-0.12917	0.00397583		-0.08742	-0.0375122		-0.10529	0.00282715
-0.13017	-0.000395508		-0.08842	-0.0306946		-0.10629	0.00424133
-0.13217	-0.00114929		-0.08942	-0.0332214		-0.10729	0.00385193
-0.13317	-0.00187744		-0.09042	-0.0380676		-0.10829	-0.00717285
-0.13417	-0.00618713		-0.09142	-0.0283569		-0.10929	4.27246e-06
-0.13517	-0.00147278		-0.09242	-0.0387085		-0.11229	-0.00093689
-0.13617	0.000845337		-0.09342	-0.0399719		-0.11429	-0.00440125
-0.13717	-0.000345581		-0.09442	-0.0461182		-0.11529	-0.000723267
-0.13817	-0.00135345		-0.09542	-0.0330872		-0.11729	0.00204895
-0.13917	0.00105035		-0.09642	-0.0336487		-0.11829	-0.00199707
-0.14117	0.00368774		-0.09742	-0.0343933		-0.11929	0.00111084
-0.14217	-0.0055072		-0.09842	-0.0352295		-0.12029	0.0049054
-0.14317	-0.0176868		-0.09942	-0.0338074		-0.12129	0.000482788
-0.14417	-0.000148926		-0.10042	-0.0324158		-0.12329	-0.0117975
-0.14517	0.000771973		-0.10142	-0.0376465		-0.12429	0.00754211
-0.14717	0.00376892		-0.10242	-0.0389465		-0.12529	0.0061084
-0.14817	-0.00562195		-0.10342	-0.0269531		-0.12629	0.00493347
-0.14917	-0.00196777		-0.10442	-0.0350891		-0.12729	0.00612488
-0.15017	0.00093811		-0.10542	-0.0348022		-0.12829	0.00887207
-0.15117	0.000385254		-0.10642	-0.037677		-0.12929	0.00750244
-0.15317	-0.00417358		-0.10742	-0.0297119		-0.13029	0.000325928
-0.15417	-0.00369385		-0.10842	-0.0333374		-0.13229	0.00695679
-0.15517	-0.015484		-0.10942	-0.0278015		-0.13329	-0.000517578
-0.15617	-0.00274719		-0.11042	-0.0293701		-0.13529	0.000505981
-0.15717	0.00154968		-0.11142	-0.032959		-0.13729	-0.00198364
-0.15817	0.00334839		-0.11242	-0.0325562		-0.13829	0.00238464
-0.15917	-0.00200745		-0.11342	-0.037085		-0.13929	0.00445007
-0.16017	0.00213562		-0.11442	-0.0293274		-0.14029	0.00766357
-0.16117	-0.0031189		-0.11542	-0.0361328		-0.14129	-0.00501587
-0.16217	0.000958252		-0.11642	-0.0424683		-0.14229	0.00605225
-0.16417	-0.0132477		-0.11742	-0.0407532		-0.14329	0.0107263
-0.16517	-0.0160315		-0.11842	-0.0369385		-0.14429	-0.00419739
-0.16617	-0.00387817		-0.11942	-0.0270142		-0.14529	0.00526611
-0.16717	-0.00325562		-0.12042	-0.0358276		-0.14629	0.0140131
-0.16817	-0.00164001		-0.12142	-0.0345398		-0.14729	-0.0025415
-0.16917	0.00119202		-0.12242	-0.0324524		-0.14829	0.000673828
-0.17017	0.00179871		-0.12342	-0.0300476		-0.15029	-0.00442688
-0.17117	-0.00204041		-0.12442	-0.0310913		-0.15129	0.00146973
-0.17217	0.00112305		-0.12542	-0.034845		-0.15229	0.00621765
-0.17317	-0.0115503		-0.12642	-0.0253601		-0.15329	-0.00312195
-0.17417	-0.00413635		-0.12742	-0.0332092		-0.15429	0.00177917
-0.17517	-0.014826		-0.12842	-0.0277771		-0.15529	0.00187683
-0.17617	-0.00199097		-0.12942	-0.0267944		-0.15629	0.00845398
-0.17717	-0.00603943		-0.13042	-0.0324585		-0.15729	-0.00644897
-0.17817	0.00682983		-0.13142	-0.0290283		-0.15829	0.015921
-0.17917	-0.000411377		-0.13242	-0.0262634		-0.15929	0.0038501
-0.18117	-0.0111707		-0.13342	-0.0273621		-0.16029	0.00588318
-0.18217	-0.00854675		-0.13442	-0.0270569		-0.16129	-0.00120789
-0.18317	-0.0146545		-0.13542	-0.0268982		-0.16229	0.00512329
-0.18517	-0.0127319		-0.13642	-0.0321045		-0.16329	0.00132263
-0.18617	-0.0258057		-0.13742	-0.0317566		-0.16429	0.00299805
-0.18717	-0.0292297		-0.13842	-0.0280273		-0.16529	0.00617798
-0.18817	-0.0273804		-0.13942	-0.0244568		-0.16629	0.00515137
-0.18917	-0.0393127		-0.14042	-0.0215271		-0.16729	0.00161987
-0.19017	-0.0479248		-0.14142	-0.0255432		-0.16829	0.00207458
-0.19117	-0.0286072		-0.14242	-0.0256897		-0.16929	0.00231689
-0.19217	-0.0510559		-0.14342	-0.0293457		-0.17029	-0.000251465
-0.19317	-0.0549438		-0.14442	-0.0195374		-0.17229	0.00441833
-0.19417	-0.0682251		-0.14542	-0.0272339		-0.17329	0.00539368
-0.19517	-0.0769409		-0.14642	-0.0275269		-0.17429	-0.00674194
-0.19617	-0.0814636		-0.14742	-0.0297424		-0.17529	0.00460327
-0.19717	-0.0894714		-0.14842	-0.0325378		-0.17629	0.00186157
-0.19817	-0.102136		-0.14942	-0.0313354		-0.17729	0.00101746
-0.19917	-0.0989929		-0.15042	-0.0235474		-0.17829	-0.000509644
-0.20017	-0.106964		-0.15142	-0.0242371		-0.17929	-0.00117358
-0.20117	-0.121283		-0.15242	-0.0264221		-0.18129	0.00104065
-0.20217	-0.131219		-0.15342	-0.0227905		-0.18229	-0.00682129
-0.20317	-0.15119		-0.15442	-0.0332214		-0.18329	-0.00721802
-0.20417	-0.153174		-0.15542	-0.0268433		-0.18429	-0.01258
-0.20517	-0.164972		-0.15642	-0.0230103		-0.18529	-0.00874634
-0.20617	-0.180261		-0.15742	-0.0298218		-0.18629	-0.0140009
-0.20717	-0.194		-0.15842	-0.0240967		-0.18729	-0.01784
-0.20817	-0.204468		-0.15942	-0.0235291		-0.18929	-0.0281555
-0.20917	-0.214661		-0.16042	-0.0240845		-0.19029	-0.0376038
-0.21017	-0.234863		-0.16142	-0.0276489		-0.19129	-0.0410583
-0.21117	-0.241211		-0.16242	-0.0279968		-0.19229	-0.0432922
-0.21217	-0.261719		-0.16342	-0.0279114		-0.19329	-0.052594
-0.21317	-0.27063		-0.16442	-0.0283691		-0.19429	-0.0560425
-0.21417	-0.285156		-0.16542	-0.0176086		-0.19529	-0.0667358
-0.21517	-0.296875		-0.16642	-0.0232056		-0.19629	-0.0755432
-0.21617	-0.291931		-0.16742	-0.0288635		-0.19729	-0.0849915
-0.21717	-0.320374		-0.16842	-0.0210083		-0.19829	-0.09328
-0.21817	-0.342896		-0.16942	-0.0289978		-0.19929	-0.102411
-0.21917	-0.351929		-0.17042	-0.0259521		-0.20029	-0.112341
-0.22017	-0.364807		-0.17142	-0.0242737		-0.20129	-0.116028
-0.22117	-0.38855		-0.17242	-0.0231079		-0.20229	-0.131128
-0.22217	-0.395203		-0.17342	-0.0241638		-0.20329	-0.141504
-0.22317	-0.398193		-0.17442	-0.0270935		-0.20429	-0.151166
-0.22417	-0.411377		-0.17542	-0.0243774		-0.20529	-0.164288
-0.22517	-0.433105		-0.17642	-0.0290527		-0.20629	-0.177618
-0.22617	-0.426819		-0.17742	-0.026886		-0.20729	-0.184283
-0.22717	-0.442627		-0.17842	-0.0294617		-0.20829	-0.206482
-0.22817	-0.452148		-0.17942	-0.0313477		-0.20929	-0.212463
-0.22917	-0.466125		-0.18042	-0.030188		-0.21029	-0.230713
-0.23017	-0.490112		-0.18142	-0.0283936		-0.21129	-0.237915
-0.23117	-0.499268		-0.18242	-0.0316345		-0.21229	-0.251526
-0.23217	-0.50708		-0.18342	-0.0413208		-0.21329	-0.272461
-0.23317	-0.499268		-0.18442	-0.0333862		-0.21429	-0.282349
-0.23417	-0.520508		-0.18542	-0.0379456		-0.21529	-0.295959
-0.23517	-0.534424		-0.18642	-0.0392822		-0.21629	-0.303528
-0.23617	-0.519226		-0.18742	-0.0478699		-0.21729	-0.328796
-0.23717	-0.52356		-0.18842	-0.0438232		-0.21829	-0.340393
-0.23817	-0.560181		-0.18942	-0.0486511		-0.21929	-0.352173
-0.23917	-0.555908		-0.19042	-0.0523926		-0.22029	-0.363403
-0.24017	-0.555603		-0.19142	-0.0644104		-0.22129	-0.376221
-0.24117	-0.574707		-0.19242	-0.0645264		-0.22229	-0.394165
-0.24217	-0.562378		-0.19342	-0.0749695		-0.22329	-0.401489
-0.24317	-0.570496		-0.19442	-0.0799927		-0.22429	-0.419922
-0.24417	-0.580383		-0.19542	-0.0875549		-0.22529	-0.443665
-0.24517	-0.575378		-0.19642	-0.0901672		-0.22629	-0.439941
-0.24617	-0.565002		-0.19742	-0.102924		-0.22729	-0.458435
-0.24717	-0.585327		-0.19842	-0.109448		-0.22829	-0.458862
-0.24817	-0.572449		-0.19942	-0.121155		-0.22929	-0.470337
-0.24917	-0.573303		-0.20042	-0.128058		-0.23029	-0.485962
-0.25017	-0.575378		-0.20142	-0.135382		-0.23129	-0.496643
-0.25117	-0.579834		-0.20242	-0.144269		-0.23229	-0.500122
-0.25217	-0.586304		-0.20342	-0.151752		-0.23329	-0.503418
-0.25317	-0.574585		-0.20442	-0.170117		-0.23429	-0.514587
-0.25417	-0.568726		-0.20542	-0.175421		-0.23529	-0.531372
-0.25517	-0.592773		-0.20642	-0.186353		-0.23629	-0.530579
-0.25617	-0.580566		-0.20742	-0.187195		-0.23729	-0.533264
-0.25717	-0.575439		-0.20842	-0.217651		-0.23829	-0.542786
-0.25817	-0.552368		-0.20942	-0.229919		-0.23929	-0.551941
-0.25917	-0.563354		-0.21042	-0.235291		-0.24029	-0.562317
-0.26017	-0.571533		-0.21142	-0.253174		-0.24129	-0.552307
-0.26117	-0.549805		-0.21242	-0.270874		-0.24229	-0.570496
-0.26217	-0.548218		-0.21342	-0.280579		-0.24329	-0.561829
-0.26317	-0.551025		-0.21442	-0.288757		-0.24429	-0.569824
-0.26417	-0.54126		-0.21542	-0.318298		-0.24529	-0.570435
-0.26517	-0.527161		-0.21642	-0.332825		-0.24629	-0.574768
-0.26617	-0.52771		-0.21742	-0.333862		-0.24729	-0.562805
-0.26717	-0.538574		-0.21842	-0.340759		-0.24829	-0.580933
-0.26817	-0.516357		-0.21942	-0.384949		-0.24929	-0.568909
-0.26917	-0.505737		-0.22042	-0.378296		-0.25029	-0.569519
-0.27017	-0.513184		-0.22142	-0.376831		-0.25129	-0.569214
-0.27117	-0.509216		-0.22242	-0.414612		-0.25229	-0.58075
-0.27217	-0.484924		-0.22342	-0.41333		-0.25329	-0.56897
-0.27317	-0.491089		-0.22442	-0.424622		-0.25429	-0.56189
-0.27417	-0.467163		-0.22542	-0.424744		-0.25529	-0.563904
-0.27517	-0.520752		-0.22642	-0.441101		-0.25629	-0.557617
-0.27617	-0.467285		-0.22742	-0.451111		-0.25729	-0.552979
-0.27717	-0.455933		-0.22842	-0.462585		-0.25829	-0.548706
-0.27817	-0.44635		-0.22942	-0.474915		-0.25929	-0.54248
-0.27917	-0.443604		-0.23042	-0.478394		-0.26029	-0.534363
-0.28017	-0.421692		-0.23142	-0.48999		-0.26129	-0.536377
-0.28117	-0.423523		-0.23242	-0.49469		-0.26229	-0.529358
-0.28217	-0.414307		-0.23342	-0.522461		-0.26329	-0.51825
-0.28317	-0.398804		-0.23442	-0.505371		-0.26429	-0.522705
-0.28417	-0.385193		-0.23542	-0.524902		-0.26529	-0.505798
-0.28517	-0.402283		-0.23642	-0.525574		-0.26629	-0.502197
-0.28617	-0.375122		-0.23742	-0.537231		-0.26729	-0.490662
-0.28717	-0.363708		-0.23842	-0.539795		-0.26829	-0.486877
-0.28817	-0.366455		-0.23942	-0.54187		-0.26929	-0.483032
-0.28917	-0.350769		-0.24042	-0.554443		-0.27029	-0.480042
-0.29017	-0.319458		-0.24142	-0.559814		-0.27129	-0.468872
-0.29117	-0.332214		-0.24242	-0.555603		-0.27229	-0.465637
-0.29217	-0.345154		-0.24342	-0.559265		-0.27329	-0.446838
-0.29317	-0.322266		-0.24442	-0.577881		-0.27429	-0.455933
-0.29417	-0.307495		-0.24542	-0.576477		-0.27529	-0.431946
-0.29517	-0.317505		-0.24642	-0.574646		-0.27629	-0.427551
-0.29617	-0.307922		-0.24742	-0.56897		-0.27729	-0.41571
-0.29717	-0.288025		-0.24842	-0.569214		-0.27829	-0.416809
-0.29817	-0.278076		-0.24942	-0.580017		-0.27929	-0.409607
-0.29917	-0.281982		-0.25042	-0.57605		-0.28029	-0.39502
-0.30017	-0.265869		-0.25142	-0.581299		-0.28129	-0.40448
-0.30117	-0.26239		-0.25242	-0.568787		-0.28229	-0.369995
-0.30217	-0.250793		-0.25342	-0.566223		-0.28329	-0.375977
-0.30317	-0.256042		-0.25442	-0.56842		-0.28429	-0.368225
-0.30417	-0.2453		-0.25542	-0.570618		-0.28529	-0.352234
-0.30517	-0.224731		-0.25642	-0.568054		-0.28629	-0.344116
-0.30617	-0.213745		-0.25742	-0.562439		-0.28729	-0.339966
-0.30717	-0.233093		-0.25842	-0.550293		-0.28829	-0.330261
-0.30817	-0.220886		-0.25942	-0.54657		-0.28929	-0.318054
-0.30917	-0.2005		-0.26042	-0.542236		-0.29029	-0.313049
-0.31017	-0.203735		-0.26142	-0.549194		-0.29129	-0.308105
-0.31117	-0.200439		-0.26242	-0.546387		-0.29229	-0.295532
-0.31217	-0.186584		-0.26342	-0.538757		-0.29329	-0.288269
-0.31317	-0.178223		-0.26442	-0.522705		-0.29429	-0.269714
-0.31417	-0.174805		-0.26542	-0.523132		-0.29529	-0.273621
-0.31517	-0.16925		-0.26642	-0.512268		-0.29629	-0.267639
-0.31617	-0.145935		-0.26742	-0.508789		-0.29729	-0.26355
-0.31717	-0.17572		-0.26842	-0.511047		-0.29829	-0.245483
-0.31817	-0.150818		-0.26942	-0.505615		-0.29929	-0.241638
-0.31917	-0.151611		-0.27042	-0.501831		-0.30029	-0.240784
-0.32017	-0.150146		-0.27142	-0.488464		-0.30129	-0.220276
-0.32117	-0.129822		-0.27242	-0.465454		-0.30229	-0.226135
-0.32217	-0.135559		-0.27342	-0.469727		-0.30329	-0.216187
-0.32317	-0.140381		-0.27442	-0.465454		-0.30429	-0.206543
-0.32417	-0.0985718		-0.27542	-0.457153		-0.30529	-0.19696
-0.32517	-0.125299		-0.27642	-0.463257		-0.30629	-0.193909
-0.32617	-0.116425		-0.27742	-0.452209		-0.30729	-0.192993
-0.32717	-0.103088		-0.27842	-0.437439		-0.30829	-0.188904
-0.32817	-0.101788		-0.27942	-0.419556		-0.30929	-0.179016
-0.32917	-0.092218		-0.28042	-0.416382		-0.31029	-0.17041
-0.33017	-0.101813		-0.28142	-0.417847		-0.31129	-0.166382
-0.33117	-0.106232		-0.28242	-0.402405		-0.31229	-0.152527
-0.33217	-0.104706		-0.28342	-0.387451		-0.31329	-0.154236
-0.33317	-0.0880066		-0.28442	-0.385193		-0.31429	-0.15448
-0.33417	-0.050293		-0.28542	-0.38623		-0.31529	-0.14856
-0.33517	-0.0634094		-0.28642	-0.354736		-0.31629	-0.133911
-0.33617	-0.0605957		-0.28742	-0.361694		-0.31729	-0.127075
-0.33717	-0.0430481		-0.28842	-0.352417		-0.31829	-0.122986
-0.33817	-0.0610962		-0.28942	-0.342224		-0.31929	-0.119812
-0.33917	-0.0575745		-0.29042	-0.325439		-0.32029	-0.118164
-0.34017	-0.0561829		-0.29142	-0.335632		-0.32129	-0.114563
-0.34117	-0.0621155		-0.29242	-0.327393		-0.32229	-0.0930176
-0.34217	-0.0302795		-0.29342	-0.31842		-0.32329	-0.104126
-0.34317	-0.0516296		-0.29442	-0.315186		-0.32429	-0.0992126
-0.34417	-0.0502625		-0.29542	-0.306458		-0.32529	-0.0968994
-0.34517	-0.045459		-0.29642	-0.292969		-0.32629	-0.0958313
-0.34617	-0.0388733		-0.29742	-0.293823		-0.32729	-0.0868042
-0.34717	-0.0405884		-0.29842	-0.267334		-0.32829	-0.0901062
-0.34817	-0.0325806		-0.29942	-0.274841		-0.32929	-0.0778259
-0.34917	-0.0340637		-0.30042	-0.253357		-0.33029	-0.0714966
-0.35017	-0.0287903		-0.30142	-0.240051		-0.33129	-0.0768738
-0.35117	-0.0219299		-0.30242	-0.244751		-0.33229	-0.0632751
-0.35217	-0.017926		-0.30342	-0.250305		-0.33329	-0.0657166
-0.35317	-0.0237854		-0.30442	-0.233154		-0.33429	-0.0566956
-0.35417	-0.0259094		-0.30542	-0.234741		-0.33529	-0.0511353
-0.35517	-0.0186157		-0.30642	-0.221619		-0.33629	-0.0680054
-0.35617	-0.0145386		-0.30742	-0.205322		-0.33729	-0.0491882
-0.35717	-0.00957031		-0.30842	-0.202148		-0.33829	-0.0479736
-0.35817	-0.00985413		-0.30942	-0.202759		-0.33929	-0.0456238
-0.35917	-0.0102435		-0.31042	-0.211426		-0.34029	-0.0464111
-0.36017	-0.00666443		-0.31142	-0.192627		-0.34129	-0.0452148
-0.36117	-0.00525757		-0.31242	-0.172668		-0.34229	-0.0372559
-0.36217	-0.00139954		-0.31342	-0.173218		-0.34329	-0.0311462
-0.36317	-0.00219727		-0.31442	-0.172974		-0.34429	-0.0330017
-0.36417	0.00775085		-0.31542	-0.165466		-0.34529	-0.0274414
-0.36517	0.00477295		-0.31642	-0.161987		-0.34629	-0.0289307
-0.36617	0.0112518		-0.31742	-0.15625		-0.34729	-0.0302368
-0.36717	0.0124426		-0.31842	-0.152954		-0.34829	-0.0196777
-0.36817	0.00898438		-0.31942	-0.150269		-0.34929	-0.0208984
-0.36917	0.0129785		-0.32042	-0.125		-0.35029	-0.00773315
-0.37017	0.00967651		-0.32142	-0.138672		-0.35129	-0.0120355
-0.37117	0.013222		-0.32242	-0.127014		-0.35229	-0.0101758
-0.37217	0.0126355		-0.32342	-0.124451		-0.35329	-0.00846008
-0.37417	0.0193481		-0.32442	-0.110229		-0.35429	-0.015553
-0.37517	0.017395		-0.32542	-0.100403		-0.35529	0.00181763
-0.37617	0.00800171		-0.32642	-0.107025		-0.35629	0.00558289
-0.37817	0.022583		-0.32742	-0.097522		-0.35729	0.000421143
-0.37917	0.0299072		-0.32842	-0.105695		-0.35929	-0.0101715
-0.38017	0.0276123		-0.32942	-0.0899292		-0.36029	0.00463501
-0.38117	0.0215271		-0.33042	-0.0914978		-0.36129	0.00463623
-0.38217	0.0438477		-0.33142	-0.0884583		-0.36329	0.0282837
-0.38317	0.0312683		-0.33242	-0.0789978		-0.36429	0.0149841
-0.38417	0.030249		-0.33342	-0.0765747		-0.36529	0.0131531
-0.38517	0.0362793		-0.33442	-0.0748596		-0.36629	0.0245117
-0.38617	0.0362305		-0.33542	-0.0699341		-0.36729	0.0188904
-0.38717	0.0280212		-0.33642	-0.0668152		-0.36829	0.018396
-0.38817	0.0458435		-0.33742	-0.0736816		-0.36929	0.021521
-0.38917	0.0342102		-0.33842	-0.0565552		-0.37029	0.0254028
-0.39017	0.0221436		-0.33942	-0.0565979		-0.37129	0.0248718
-0.39117	0.0491638		-0.34042	-0.0505005		-0.37229	0.0294739
-0.39217	0.0335999		-0.34142	-0.0335022		-0.37329	0.0330872
-0.39317	0.0449951		-0.34242	-0.0522766		-0.37429	0.0351135
-0.39417	0.0502136		-0.34342	-0.0393616		-0.37529	0.0422058
-0.39517	0.0484924		-0.34442	-0.0297607		-0.37629	0.0345886
-0.39617	0.059375		-0.34542	-0.0410095		-0.37729	0.00934448
-0.39717	0.0507141		-0.34642	-0.0261597		-0.37929	0.0450562
			-0.34742	-0.0355591		-0.38029	0.039563
			-0.34842	-0.0296936		-0.38129	0.0451233
			-0.34942	-0.0208923		-0.38229	0.0472229
			-0.35042	-0.017749		-0.38329	0.0497253
			-0.35142	-0.0149963		-0.38429	0.049939
			-0.35242	-0.0108276		-0.38529	0.0533081
			-0.35342	-0.00878296		-0.38629	0.0526428
			-0.35442	0.00131226		-0.38729	0.0473511
			-0.35542	0.00517029		-0.38829	0.0567932
			-0.35642	-0.0040686		-0.38929	0.0547058
			-0.35742	-0.00708618		-0.39029	0.0549744
			-0.35842	0.00230103		-0.39129	0.0651917
			-0.35942	0.00868347		-0.39229	0.0633911
			-0.36142	0.0137878
			-0.36242	0.00819702
			-0.36442	0.0264221
			-0.36542	0.0227173
			-0.36642	0.0243713
			-0.36742	0.0179077
			-0.36842	0.0180664
			-0.36942	0.031073
			-0.37042	0.0308044
			-0.37142	0.0367615
			-0.37242	0.0402588
			-0.37342	0.0436584
			-0.37442	0.0386169
			-0.37542	0.0424377
			-0.37642	0.0395203
			-0.37742	0.0485291
			-0.37842	0.052594
			-0.37942	0.051123
			-0.38042	0.048822
			-0.38142	0.0691101
			-0.38242	0.0507324
			-0.38342	0.0538208
			-0.38442	0.0538391
			-0.38542	0.0669373
			-0.38642	0.0717651
			-0.38742	0.0732178
			-0.38842	0.0678589
			-0.38942	0.0635925
			-0.39042	0.0802917
			-0.39142	0.070166
			-0.39242	0.0801025
			-0.39342	0.0724854
			-0.39442	0.0751587

## Sheet: Supplementary Fig.12b
	R(%)			0Nb					0.10Nb					0.25Nb
Steels	Average values	Error values		Sample No.	Peak activation current density (A·cm-2)	Peak reactivation current density (A·cm-2)	R(%)		Sample No.	Peak activation current density (A·cm-2)	Peak reactivation current density (A·cm-2)	R(%)		Sample No.	Peak activation current density (A·cm-2)	Peak reactivation current density (A·cm-2)	R(%)
0Nb	2.16503	0.180366		1	0.0232	0.000484	2.08621		1	0.024	0.000499	2.07917		1	0.0271	0.000663	2.44649
0.10Nb	2.18996	0.176608		2	0.0249	0.0005059	2.03173		2	0.0251	0.00058	2.31076		2	0.0248	0.00049	1.97581
0.25Nb	2.18145	0.209687		3	0.0246	0.0005212	2.1187		3	0.0257	0.0005554	2.16109		3	0.0249	0.0005075	2.03815
				4	0.0258	0.0006453	2.50116		4	0.0263	0.000643	2.44487		4	0.02333	0.00047938	2.05478
				5	0.0254	0.0005917	2.32953		5	0.0262	0.0005454	2.08168		5	0.02199	0.0004906	2.23101
				6	0.0256	0.0005757	2.24883		6	0.0248	0.0005143	2.07379		6	0.0257	0.000646	2.51362
				7	0.0258	0.0005097	1.97558		7	0.0241	0.0004724	1.96017		7	0.0251	0.0004947	1.97092
				8	0.0263	0.0005335	2.02852		8	0.0256	0.0006165	2.4082		8	0.0255	0.0005663	2.22078
				Average values	0.0252	0.000545875	2.16503		Average values	0.025225	0.00055325	2.18996		Average values	0.0248025	0.000542185	2.18145
				Error values	0.000969536	5.3947e-05	0.180366		Error values	0.000881152	5.83515e-05	0.176608		Error values	0.00154675	7.43947e-05	0.209687
