# Supplementary material for: Design for improving corrosion resistance of duplex stainless steels by wrapping inclusions with niobium armour
Source: Nat Commun. 2023 Nov 30;14:7869. doi: 10.1038/s41467-023-43752-8 (PMC10689471; doi:10.1038/s41467-023-43752-8)
Supplement: Supplementary file 3 — Source Data [file 41467_2023_43752_MOESM3_ESM.zip › Source Data/Supplementary Fig. 14.xlsx]

## Sheet: Supplementary Fig. 14
	Mass fraction of phase (%)
Temperature (℃)	γ	δ	MgAl2O4	Liquid	(Cr,Nb)N	MnS
1620				100
1615				100
1610				100
1605				100
1600				100
1595				100
1590				100
1585				100
1580				100
1575				100
1570				100
1565			0	100
1560.36			1e-06	100
1560			1.14883e-05	100
1555			0.000168316	99.9998
1550			0.000318819	99.9997
1545			0.000463365	99.9995
1540			0.0006023	99.9994
1535			0.000735954	99.9993
1530			0.000864634	99.9991
1525			0.000988631	99.999
1520			0.00111	99.9989
1515			0.00122	99.9988
1510			0.00134	99.9987
1505			0.00144	99.9986
1500			0.00155	99.9985
1495			0.00165	99.9984
1490			0.00175	99.9982
1485			0.00184	99.9982
1480			0.00193	99.9981
1475			0.00202	99.998
1470			0.00211	99.9979
1465			0.00219	99.9978
1460			0.00227	99.9977
1455			0.00235	99.9976
1450			0.00243	99.9976
1445		0	0.00251	99.9975
1444.37		1e-06	0.00252	99.9975
1440		11.7776	0.00262	88.2198
1435		22.7685	0.00272	77.2288
1430		31.7102	0.00281	68.287
1425		39.0883	0.0029	60.9088
1420		45.2529	0.00297	54.7441		0
1418.21		47.1901	0.003	52.8069		1e-06
1415		50.4366	0.00311	49.5599		0.000345981
1410		54.9118	0.00327	45.0841		0.000822339
1405		58.7618	0.00341	41.2336		0.00123
1400		62.1009	0.00353	37.894		0.00158
1395		65.0183	0.00363	34.9762		0.00189
1390		67.5845	0.00372	32.4096		0.00216
1385		69.8558	0.0038	30.138		0.00239
1380		71.8773	0.00387	28.1163		0.0026
1375		73.6858	0.00393	26.3075		0.00279
1370		75.3116	0.00398	24.6815		0.00295
1365		76.7796	0.00403	23.2133		0.0031
1360		78.1105	0.00407	21.8822		0.00323
1355		79.3219	0.00411	20.6707		0.00335
1350		80.4283	0.00414	19.5642		0.00346
1345		81.4421	0.00417	18.5501		0.00355
1340		82.3742	0.0042	17.618		0.00364
1335		83.2334	0.00422	16.7587		0.00372
1330		84.0277	0.00424	15.9642		0.0038
1325		84.764	0.00426	15.2279		0.00386
1320		85.448	0.00428	14.5438		0.00392
1315		86.0849	0.00429	13.9068		0.00398
1310	0	86.6793	0.00431	13.3124		0.00403
1305.26	1e-06	87.2068	0.00432	12.7848		0.00408
1305	0.00184	87.2499	0.00432	12.7399		0.00408
1300	0.0363	88.0472	0.00433	11.908		0.00414
1295	0.06777	88.7672	0.00434	11.1565	0	0.00419
1294.23	0.07225	88.8696	0.00435	11.0496	1e-06	0.0042
1290	0.51476	89.0425	0.00436	10.412	0.02216	0.00424
1285	0.99223	89.2299	0.00437	9.72282	0.04636	0.00429
1280	1.42432	89.4008	0.00438	9.09758	0.06855	0.00433
1275	1.81624	89.5572	0.00438	8.52887	0.08894	0.00437
1270	2.1725	89.7007	0.00439	8.01023	0.10775	0.0044
1265	2.49699	89.8329	0.0044	7.53611	0.12513	0.00443
1260	2.79308	89.9552	0.0044	7.10165	0.14124	0.00446
1255	3.06373	90.0685	0.00441	6.70264	0.15621	0.00448
1250	3.31152	90.174	0.00441	6.3354	0.17015	0.0045
1245	3.5387	90.2725	0.00441	5.99669	0.18317	0.00452
1240	3.74725	90.3648	0.00442	5.68368	0.19535	0.00453
1235	3.93893	90.4515	0.00442	5.39384	0.20679	0.00455
1230	4.11529	90.5332	0.00442	5.12497	0.21755	0.00456
1225	4.27768	90.6105	0.00442	4.87509	0.2277	0.00457
1220	4.42732	90.6839	0.00442	4.64245	0.2373	0.00458
1215	4.56528	90.7538	0.00443	4.42549	0.24639	0.00459
1210	4.69251	90.8206	0.00443	4.22281	0.25505	0.00459
1205	4.80985	90.8847	0.00443	4.03316	0.2633	0.0046
1200	4.81902	91.0356	0.00443	3.87302	0.2633	0.00461
1195	4.82798	91.1789	0.00443	3.7208	0.2633	0.00461
1190	4.89955	91.277	0.00443	3.5458	0.26863	0.00462
1185	4.97331	91.3655	0.00444	3.37897	0.27311	0.00462
1180	5.03986	91.4499	0.00444	3.22396	0.27719	0.00463
1175	5.10001	91.5302	0.00444	3.07981	0.28093	0.00463
1170	5.15447	91.6064	0.00445	2.94566	0.28435	0.00464
1165	5.20384	91.6789	0.00445	2.8207	0.28748	0.00464
1160	5.24867	91.7477	0.00445	2.7042	0.29034	0.00464
1155	5.28941	91.813	0.00445	2.59548	0.29297	0.00464
1150	5.3265	91.8751	0.00445	2.49393	0.29537	0.00465
1145	5.36029	91.9341	0.00445	2.39898	0.29757	0.00465
1140	5.39112	91.9901	0.00445	2.31013	0.29958	0.00465
1135	5.41927	92.0433	0.00446	2.2269	0.30143	0.00465
1130	5.44501	92.0939	0.00446	2.14887	0.30311	0.00465
1125	5.46856	92.142	0.00446	2.07565	0.30466	0.00465
1120	5.49014	92.1878	0.00446	2.00688	0.30607	0.00465
1115	5.50993	92.2314	0.00446	1.94222	0.30736	0.00465
1110	5.52809	92.2729	0.00446	1.88139	0.30854	0.00465
1105	5.54479	92.3124	0.00446	1.8241	0.30961	0.00465
1100	5.56015	92.35	0.00446	1.77011	0.31059	0.00465
1095	5.5743	92.3859	0.00446	1.71916	0.31149	0.00465
1090	5.58735	92.4202	0.00446	1.67106	0.3123	0.00466
1085	5.59939	92.4528	0.00446	1.62561	0.31303	0.00466
1080	5.61052	92.484	0.00446	1.58261	0.3137	0.00466
1075	5.62082	92.5139	0.00446	1.54191	0.3143	0.00466
1072	5.62663	92.5311	0.00446	1.51855	0.31463	0.00466
1070	5.63385	92.5556	0.00446	1.486	0.31548	0.00466
1065	5.64846	92.6133	0.00446	1.41166	0.31743	0.00466
1060	5.65927	92.6657	0.00446	1.3468	0.31914	0.00466
1055	5.6672	92.7131	0.00446	1.28988	0.32066	0.00466
1050	5.67296	92.7563	0.00446	1.23961	0.32203	0.00466
