# Supplementary material for: Design for improving corrosion resistance of duplex stainless steels by wrapping inclusions with niobium armour
Source: Nat Commun. 2023 Nov 30;14:7869. doi: 10.1038/s41467-023-43752-8 (PMC10689471; doi:10.1038/s41467-023-43752-8)
Supplement: Supplementary file 3 — Source Data [file 41467_2023_43752_MOESM3_ESM.zip › Source Data/Supplementary Fig. 16.xlsx]

## Sheet: Supplementary Fig. 16
	Mass percentage of each component (wt.%)									Heat treatment 0 min						Heat treatment 20 min						Heat treatment 40 min						Heat treatment 60 min						Heat treatment 80 min
	Nb		Cr		Mo		N				Mass percentage of each component (wt.%)						Mass percentage of each component (wt.%)						Mass percentage of each component (wt.%)						Mass percentage of each component (wt.%)						Mass percentage of each component (wt.%)
Heat treatment time (min)	Average values	Error values	Average values	Error values	Average values	Error values	Average values	Error values		EDS Points	Nb	Cr	Mo	N		EDS Points	Nb	Cr	Mo	N		EDS Points	Nb	Cr	Mo	N		EDS Points	Nb	Cr	Mo	N		EDS Points	Nb	Cr	Mo	N
0	78.814	3.6442	10.392	3.03931	0.851	0.378343	9.942	0.648619		1	72.34	15.66	1.45	10.54		1	80.62	8.04	0.56	10.79		1	80.41	8.98	0.98	9.63		1	48.16	37.16	6.04	8.64		1	57.53	28.94	5.34	8.19
20	67.4033	9.66762	19.5586	8.78606	2.6881	1.86804	10.3676	1.20184		2	78.12	10.43	0.93	10.52		2	80.96	6.92	0.55	11.57		2	77.59	9.26	1.13	12.02		2	53.7	33.57	5.52	7.21		2	58.34	29.2	4.45	8.01
40	58.0611	8.81849	29.1974	8.26329	4.81368	1.74646	7.92737	1.24983		3	81.6	8.77	0.37	9.26		3	73.81	13.55	0.5	12.14		3	60.02	28.02	3.59	8.38		3	45.92	41.05	6.06	6.97		3	56.02	30.31	5.29	8.38
60	51.6829	3.37939	34.6529	3.38779	5.82143	0.277815	7.84286	0.691875		4	79.3	10.41	0.95	9.35		4	78.17	8.83	0.77	12.23		4	69.31	19.84	2.83	8.02		4	53.77	33.64	5.39	7.2		4	55.47	31.35	5.28	7.91
80	54.6235	3.15886	32.1441	2.87363	5.11882	0.451136	8.11647	0.581119		5	81.72	8.37	0.77	9.14		5	67.16	19.46	1.35	12.4		5	63.45	24.39	3.83	8.33		5	54.72	31.44	5.72	8.12		5	58.73	28.52	4.75	8
										6	83.3	6.6	0.96	9.14		6	77.51	11.6	0.56	10.33		6	56.13	31.43	5.43	7		6	51.54	34.01	6.01	8.44		6	55.81	31.35	5.1	7.74
										7	82.95	6.42	0.24	10.39		7	82.15	6.49	0.96	10.4		7	52.71	33.37	5.24	8.68		7	53.97	31.7	6.01	8.32		7	58.66	28.56	4.32	8.46
										8	76.21	12.65	0.53	10.61		8	77.52	11.05	0.52	10.91		8	54.42	33.35	5.23	7		Average values	51.6829	34.6529	5.82143	7.84286		8	49.31	36.73	4.91	9.05
										9	77.72	10.56	1.19	10.53		9	74.48	14.08	1.2	10.24		9	46.88	40.35	5.75	7.03		Error values	3.37939	3.38779	0.277815	0.691875		9	51.25	35.49	5.92	7.34
										10	74.88	14.05	1.12	9.94		10	55.91	29.84	5.21	9.04		10	51.65	35.39	5.28	7.68								10	52.15	34.54	6.07	7.25
										Average values	78.814	10.392	0.851	9.942		11	65.6	21.1	2.71	10.59		11	53.37	33.56	6.05	7.03								11	54.72	32.44	4.76	8.09
										Error values	3.6442	3.03931	0.378343	0.648619		12	57.1	30.14	4.37	8.38		12	52.28	31.2	8.45	8.07								12	49.25	36.16	5.51	9.08
																13	56.24	29.61	3.83	10.32		13	52.32	34.5	5.76	7.42								13	51.17	36.41	5.02	7.4
																14	60.07	25.51	3.97	10.44		14	54.09	33.77	5.75	6.38								14	57.04	29.94	5.19	7.83
																15	53.2	32.65	4.88	9.27		15	55.18	31.98	4.69	8.14								15	52.41	34.04	5.16	8.39
																16	66.15	21.45	2.68	9.72		16	55.18	31.79	5.02	8.01								16	56.31	31.01	4.96	7.73
																17	61.39	25.32	3.66	9.63		17	57.73	29.74	5.06	7.46								17	54.43	31.46	4.99	9.13
																18	55.24	31.36	4.81	8.59		18	57.54	30.07	5.37	7.02								Average values	54.6235	32.1441	5.11882	8.11647
																19	59.01	25.78	5.94	9.27		19	52.9	33.76	6.02	7.32								Error values	3.15886	2.87363	0.451136	0.581119
																20	67.74	15.78	4.4	12.08		Average values	58.0611	29.1974	4.81368	7.92737
																21	65.44	22.17	3.02	9.38		Error values	8.81849	8.26329	1.74646	1.24983
																Average values	67.4033	19.5586	2.6881	10.3676
																Error values	9.66762	8.78606	1.86804	1.20184
