# Supplementary material for: Design for improving corrosion resistance of duplex stainless steels by wrapping inclusions with niobium armour
Source: Nat Commun. 2023 Nov 30;14:7869. doi: 10.1038/s41467-023-43752-8 (PMC10689471; doi:10.1038/s41467-023-43752-8)
Supplement: Supplementary file 3 — Source Data [file 41467_2023_43752_MOESM3_ESM.zip › Source Data/Supplementary Fig. 2.xlsx]

## Sheet: Supplementary Fig.2a
Energy (keV)	Counts
-0.2	0
-0.18	0
-0.16	0
-0.14	0
-0.12	0
-0.1	0
-0.08	0
-0.06	0
-0.04	0
-0.02	1.6
0	4
0.02	3.2
0.04	1.6
0.06	0.8
0.08	1.6
0.1	0.8
0.12	3.2
0.14	5.6
0.16	8.8
0.18	8.8
0.2	10.4
0.22	17.6
0.24	23.2
0.26	27.2
0.28	32
0.3	22.4
0.32	12.8
0.34	14.4
0.36	22.4
0.38	28
0.4	37.6
0.42	51.2
0.44	104.8
0.46	300
0.48	959.2
0.5	2093.6
0.52	2894.4
0.54	2452
0.56	1279.2
0.58	436
0.6	116.8
0.62	59.2
0.64	55.2
0.66	52.8
0.68	69.6
0.7	81.6
0.72	75.2
0.74	64.8
0.76	51.2
0.78	52
0.8	53.6
0.82	56.8
0.84	56.8
0.86	57.6
0.88	59.2
0.9	62.4
0.92	68
0.94	76.8
0.96	86.4
0.98	92.8
1	111.2
1.02	124.8
1.04	135.2
1.06	120.8
1.08	99.2
1.1	89.6
1.12	84.8
1.14	73.6
1.16	89.6
1.18	195.2
1.2	484.8
1.22	1129.6
1.24	1730.4
1.26	1922.4
1.28	1559.2
1.3	936
1.32	424
1.34	181.6
1.36	113.6
1.38	107.2
1.4	208
1.42	566.4
1.44	1336.8
1.46	2589.6
1.48	3561.6
1.5	3515.2
1.52	2636
1.54	1441.6
1.56	618.4
1.58	260
1.6	132.8
1.62	92
1.64	68
1.66	61.6
1.68	69.6
1.7	76
1.72	86.4
1.74	108.8
1.76	141.6
1.78	136
1.8	111.2
1.82	93.6
1.84	79.2
1.86	77.6
1.88	76.8
1.9	81.6
1.92	88.8
1.94	120.8
1.96	135.2
1.98	184
2	214.4
2.02	213.6
2.04	176
2.06	104
2.08	73.6
2.1	54.4
2.12	48.8
2.14	53.6
2.16	47.2
2.18	48.8
2.2	58.4
2.22	60.8
2.24	60
2.26	63.2
2.28	84
2.3	85.6
2.32	78.4
2.34	67.2
2.36	56
2.38	61.6
2.4	63.2
2.42	63.2
2.44	68
2.46	72
2.48	71.2
2.5	79.2
2.52	85.6
2.54	74.4
2.56	72
2.58	72
2.6	60.8
2.62	55.2
2.64	60
2.66	63.2
2.68	75.2
2.7	110.4
2.72	137.6
2.74	144.8
2.76	137.6
2.78	121.6
2.8	98.4
2.82	76.8
2.84	66.4
2.86	66.4
2.88	69.6
2.9	67.2
2.92	70.4
2.94	100
2.96	145.6
2.98	157.6
3	144
3.02	120
3.04	93.6
3.06	80.8
3.08	62.4
3.1	52.8
3.12	51.2
3.14	48.8
3.16	45.6
3.18	46.4
3.2	44.8
3.22	44
3.24	43.2
3.26	44.8
3.28	43.2
3.3	46.4
3.32	51.2
3.34	44
3.36	45.6
3.38	49.6
3.4	52
3.42	54.4
3.44	51.2
3.46	48
3.48	50.4
3.5	50.4
3.52	52
3.54	51.2
3.56	45.6
3.58	44
3.6	42.4
3.62	38.4
3.64	36
3.66	40
3.68	48
3.7	44
3.72	44
3.74	45.6
3.76	40
3.78	39.2
3.8	39.2
3.82	36.8
3.84	39.2
3.86	36
3.88	37.6
3.9	43.2
3.92	37.6
3.94	44
3.96	48
3.98	40.8
4	41.6
4.02	38.4
4.04	35.2
4.06	36.8
4.08	38.4
4.1	37.6
4.12	39.2
4.14	37.6
4.16	32.8
4.18	34.4
4.2	41.6
4.22	42.4
4.24	38.4
4.26	40
4.28	36
4.3	27.2
4.32	30.4
4.34	34.4
4.36	30.4
4.38	30.4
4.4	30.4
4.42	32.8
4.44	36
4.46	38.4
4.48	38.4
4.5	37.6
4.52	33.6
4.54	38.4
4.56	38.4
4.58	28.8
4.6	29.6
4.62	32.8
4.64	32.8
4.66	28.8
4.68	36.8
4.7	34.4
4.72	30.4
4.74	33.6
4.76	31.2
4.78	32.8
4.8	31.2
4.82	27.2
4.84	38.4
4.86	34.4
4.88	26.4
4.9	31.2
4.92	34.4
4.94	34.4
4.96	29.6
4.98	27.2
5	24.8
5.02	24
5.04	28
5.06	36
5.08	35.2
5.1	27.2
5.12	30.4
5.14	28.8
5.16	28.8
5.18	32
5.2	28.8
5.22	25.6
5.24	27.2
5.26	28.8
5.28	32.8
5.3	38.4
5.32	44.8
5.34	61.6
5.36	84
5.38	101.6
5.4	104.8
5.42	118.4
5.44	112.8
5.46	84
5.48	60.8
5.5	47.2
5.52	38.4
5.54	30.4
5.56	20.8
5.58	21.6
5.6	22.4
5.62	24.8
5.64	28
5.66	28
5.68	27.2
5.7	28
5.72	31.2
5.74	31.2
5.76	27.2
5.78	27.2
5.8	27.2
5.82	31.2
5.84	28
5.86	32.8
5.88	36.8
5.9	37.6
5.92	44.8
5.94	43.2
5.96	36.8
5.98	32
6	32
6.02	32.8
6.04	31.2
6.06	22.4
6.08	21.6
6.1	22.4
6.12	18.4
6.14	22.4
6.16	19.2
6.18	17.6
6.2	24.8
6.22	23.2
6.24	21.6
6.26	21.6
6.28	37.6
6.3	51.2
6.32	65.6
6.34	89.6
6.36	109.6
6.38	121.6
6.4	122.4
6.42	126.4
6.44	124
6.46	91.2
6.48	68
6.5	44
6.52	18.4
6.54	17.6
6.56	24.8
6.58	22.4
6.6	16.8
6.62	14.4
6.64	20
6.66	20
6.68	15.2
6.7	16.8
6.72	20
6.74	20
6.76	17.6
6.78	23.2
6.8	28
6.82	31.2
6.84	29.6
6.86	28
6.88	28.8
6.9	27.2
6.92	25.6
6.94	25.6
6.96	28.8
6.98	28.8
7	28.8
7.02	30.4
7.04	31.2
7.06	29.6
7.08	29.6
7.1	25.6
7.12	20.8
7.14	24
7.16	23.2
7.18	22.4
7.2	18.4
7.22	16
7.24	16.8
7.26	14.4
7.28	14.4
7.3	16
7.32	15.2
7.34	12
7.36	12.8
7.38	12.8
7.4	13.6
7.42	16.8
7.44	17.6
7.46	20
7.48	18.4
7.5	14.4
7.52	14.4
7.54	15.2
7.56	16
7.58	17.6
7.6	17.6
7.62	16
7.64	13.6
7.66	17.6
7.68	19.2
7.7	16
7.72	12
7.74	12.8
7.76	15.2
7.78	16.8
7.8	15.2
7.82	15.2
7.84	16
7.86	16.8
7.88	15.2
7.9	14.4
7.92	20
7.94	20.8
7.96	16
7.98	17.6
8	15.2
8.02	12
8.04	10.4
8.06	12.8
8.08	11.2
8.1	8
8.12	10.4
8.14	12.8
8.16	13.6
8.18	10.4
8.2	10.4
8.22	12
8.24	11.2
8.26	10.4
8.28	12
8.3	12
8.32	12
8.34	11.2
8.36	12.8
8.38	11.2
8.4	8
8.42	9.6
8.44	10.4
8.46	12
8.48	12
8.5	12
8.52	10.4
8.54	9.6
8.56	11.2
8.58	12
8.6	8
8.62	8
8.64	8.8
8.66	6.4
8.68	8
8.7	8.8
8.72	7.2
8.74	8.8
8.76	8.8
8.78	8.8
8.8	10.4
8.82	9.6
8.84	9.6
8.86	8.8
8.88	8
8.9	8.8
8.92	11.2
8.94	8.8
8.96	8.8
8.98	13.6
9	12.8
9.02	9.6
9.04	7.2
9.06	5.6
9.08	7.2
9.1	8
9.12	7.2
9.14	9.6
9.16	8.8
9.18	7.2
9.2	8
9.22	7.2
9.24	8
9.26	10.4
9.28	10.4
9.3	8.8
9.32	7.2
9.34	8.8
9.36	8.8
9.38	9.6
9.4	10.4
9.42	8
9.44	6.4
9.46	6.4
9.48	6.4
9.5	4.8
9.52	4.8
9.54	6.4
9.56	7.2
9.58	6.4
9.6	4.8
9.62	6.4
9.64	8.8
9.66	8.8
9.68	6.4
9.7	6.4
9.72	5.6
9.74	6.4
9.76	6.4
9.78	6.4
9.8	7.2
9.82	4.8
9.84	4
9.86	5.6
9.88	6.4
9.9	6.4
9.92	4
9.94	6.4
9.96	7.2
9.98	7.2
10	8
10.02	6.4
10.04	4
10.06	4.8
10.08	8
10.1	7.2
10.12	4
10.14	5.6
10.16	6.4
10.18	6.4
10.2	5.6
10.22	4.8
10.24	4
10.26	4
10.28	5.6
10.3	4.8
10.32	3.2
10.34	4.8
10.36	6.4
10.38	5.6
10.4	4
10.42	6.4
10.44	6.4
10.46	4
10.48	5.6
10.5	5.6
10.52	8
10.54	7.2
10.56	4
10.58	4.8
10.6	4
10.62	2.4
10.64	3.2
10.66	4
10.68	3.2
10.7	4
10.72	2.4
10.74	0
10.76	1.6
10.78	3.2
10.8	4.8
10.82	6.4
10.84	4.8
10.86	1.6
10.88	3.2
10.9	4
10.92	4
10.94	3.2
10.96	3.2
10.98	5.6
11	6.4
11.02	4.8
11.04	6.4
11.06	5.6
11.08	3.2
11.1	4.8
11.12	4.8
11.14	4
11.16	2.4
11.18	1.6
11.2	2.4
11.22	4
11.24	6.4
11.26	5.6
11.28	4.8
11.3	3.2
11.32	3.2
11.34	2.4
11.36	0.8
11.38	1.6
11.4	3.2
11.42	2.4
11.44	3.2
11.46	4.8
11.48	4
11.5	4
11.52	4
11.54	3.2
11.56	1.6
11.58	3.2
11.6	4
11.62	2.4
11.64	2.4
11.66	2.4
11.68	6.4
11.7	5.6
11.72	3.2
11.74	4.8
11.76	4.8
11.78	3.2
11.8	3.2
11.82	3.2
11.84	2.4
11.86	2.4
11.88	1.6
11.9	3.2
11.92	4
11.94	2.4
11.96	4
11.98	3.2
12	4
12.02	4
12.04	2.4
12.06	3.2
12.08	3.2
12.1	1.6
12.12	2.4
12.14	2.4
12.16	0.8
12.18	1.6
12.2	2.4
12.22	3.2
12.24	4.8
12.26	2.4
12.28	3.2
12.3	3.2
12.32	2.4
12.34	2.4
12.36	3.2
12.38	1.6
12.4	1.6
12.42	2.4
12.44	1.6
12.46	2.4
12.48	2.4
12.5	1.6
12.52	1.6
12.54	1.6
12.56	1.6
12.58	1.6
12.6	0.8
12.62	2.4
12.64	3.2
12.66	1.6
12.68	2.4
12.7	1.6
12.72	1.6
12.74	2.4
12.76	2.4
12.78	0.8
12.8	1.6
12.82	0.8
12.84	2.4
12.86	3.2
12.88	2.4
12.9	1.6
12.92	3.2
12.94	1.6
12.96	0
12.98	0.8
13	1.6
13.02	0.8
13.04	1.6
13.06	1.6
13.08	1.6
13.1	2.4
13.12	4
13.14	4
13.16	2.4
13.18	0.8
13.2	1.6
13.22	2.4
13.24	1.6
13.26	1.6
13.28	0.8
13.3	1.6
13.32	1.6
13.34	2.4
13.36	0.8
13.38	1.6
13.4	3.2
13.42	1.6
13.44	1.6
13.46	3.2
13.48	2.4
13.5	1.6
13.52	1.6
13.54	2.4
13.56	1.6
13.58	1.6
13.6	0.8
13.62	1.6
13.64	1.6
13.66	0
13.68	0.8
13.7	1.6
13.72	1.6
13.74	0.8
13.76	0.8
13.78	1.6
13.8	1.6
13.82	0.8
13.84	0.8
13.86	1.6
13.88	1.6
13.9	1.6
13.92	1.6
13.94	0.8
13.96	1.6
13.98	0.8
14	0.8
14.02	2.4
14.04	1.6
14.06	0.8
14.08	0
14.1	0
14.12	0.8
14.14	0.8
14.16	0.8
14.18	0.8
14.2	0.8
14.22	0
14.24	0
14.26	1.6
14.28	1.6
14.3	0
14.32	0.8
14.34	1.6
14.36	0.8
14.38	0
14.4	0
14.42	0.8
14.44	0
14.46	0
14.48	0
14.5	0.8
14.52	1.6
14.54	1.6
14.56	0.8
14.58	0.8
14.6	0.8
14.62	0
14.64	0
14.66	0.8
14.68	0
14.7	0.8
14.72	0.8
14.74	0
14.76	0
14.78	0
14.8	0
14.82	0
14.84	0.8
14.86	0
14.88	0.8
14.9	0.8
14.92	1.6
14.94	1.6
14.96	0.8
14.98	0
15	0
15.02	0
15.04	0
15.06	0.8
15.08	0
15.1	0
15.12	0
15.14	0
15.16	0
15.18	0
15.2	0.8
15.22	0
15.24	0
15.26	0
15.28	0.8
15.3	0
15.32	0
15.34	0
15.36	0
15.38	0.8
15.4	0
15.42	0.8
15.44	0.8
15.46	1.6
15.48	0.8
15.5	0.8
15.52	0.8
15.54	0
15.56	0
15.58	0
15.6	0.8
15.62	0.8
15.64	0
15.66	0.8
15.68	0
15.7	0
15.72	0
15.74	0
15.76	0
15.78	0
15.8	0
15.82	0
15.84	0
15.86	0
15.88	0.8
15.9	0
15.92	0
15.94	0.8
15.96	0
15.98	0
16	0
16.02	0
16.04	0
16.06	0
16.08	0.8
16.1	0
16.12	0
16.14	0.8
16.16	0
16.18	0
16.2	0.8
16.22	0.8
16.24	0.8
16.26	0.8
16.28	1.6
16.3	0.8
16.32	0
16.34	0
16.36	0
16.38	0
16.4	0
16.42	0.8
16.44	0.8
16.46	0
16.48	0
16.5	0
16.52	0
16.54	0.8
16.56	0
16.58	0
16.6	0
16.62	0
16.64	0
16.66	0
16.68	0
16.7	0.8
16.72	0.8
16.74	0
16.76	0
16.78	0
16.8	0
16.82	0.8
16.84	0
16.86	0
16.88	0
16.9	0.8
16.92	0
16.94	0.8
16.96	0.8
16.98	0
17	0
17.02	0
17.04	0
17.06	0
17.08	0.8
17.1	0.8
17.12	0
17.14	0
17.16	0.8
17.18	0
17.2	0
17.22	0
17.24	0
17.26	0
17.28	0
17.3	0
17.32	0
17.34	0
17.36	0.8
17.38	0
17.4	0
17.42	0.8
17.44	0
17.46	0
17.48	0
17.5	0
17.52	0
17.54	0
17.56	0
17.58	0
17.6	0
17.62	0
17.64	0
17.66	0
17.68	0
17.7	0
17.72	0
17.74	0
17.76	0
17.78	0
17.8	0
17.82	0
17.84	0
17.86	0
17.88	0.8
17.9	0
17.92	0
17.94	0
17.96	0
17.98	0
18	0
18.02	0
18.04	0
18.06	0
18.08	0
18.1	0
18.12	0
18.14	0.8
18.16	0
18.18	0.8
18.2	0
18.22	0
18.24	0
18.26	0
18.28	0
18.3	0
18.32	0
18.34	0
18.36	0.8
18.38	0
18.4	0
18.42	0
18.44	0
18.46	0
18.48	0
18.5	0
18.52	0
18.54	0
18.56	0
18.58	0
18.6	0
18.62	0
18.64	0
18.66	0
18.68	0
18.7	0
18.72	0
18.74	0
18.76	0
18.78	0
18.8	0
18.82	0
18.84	0
18.86	0
18.88	0
18.9	0
18.92	0
18.94	0
18.96	0.8
18.98	0
19	0
19.02	0
19.04	0
19.06	0
19.08	0
19.1	0
19.12	0
19.14	0
19.16	0
19.18	0
19.2	0
19.22	0.8
19.24	0
19.26	0
19.28	0
19.3	0.8
19.32	0
19.34	0
19.36	0
19.38	0
19.4	0
19.42	0
19.44	0
19.46	0
19.48	0
19.5	0
19.52	0
19.54	0.8
19.56	0
19.58	0
19.6	0
19.62	0
19.64	0
19.66	0
19.68	0
19.7	0
19.72	0
19.74	0
19.76	0.8
19.78	0
19.8	0
19.82	0
19.84	0
19.86	0
19.88	0
19.9	0
19.92	0
19.94	0
19.96	0
19.98	0
20	0
20.02	0
20.04	0
20.06	0
20.08	0
20.1	0
20.12	0
20.14	0
20.16	0
20.18	0
20.2	0
20.22	0
20.24	0
20.26	0

## Sheet: Supplementary Fig.2b
Energy (keV)	Counts
-0.2	0
-0.19	0
-0.18	0
-0.17	0
-0.16	0
-0.15	0
-0.14	0
-0.13	0
-0.12	0
-0.11	0
-0.1	0
-0.09	0
-0.08	0
-0.07	0
-0.06	0
-0.05	2
-0.04	2
-0.03	12
-0.02	29
-0.01	68
0	135
0.01	236
0.02	366
0.03	484
0.04	471
0.05	349
0.06	214
0.07	111
0.08	48
0.09	27
0.1	29
0.11	40
0.12	48
0.13	58
0.14	62
0.15	68
0.16	71
0.17	56
0.18	37
0.19	36
0.2	36
0.21	47
0.22	64
0.23	79
0.24	138
0.25	212
0.26	304
0.27	342
0.28	342
0.29	262
0.3	165
0.31	117
0.32	64
0.33	43
0.34	40
0.35	32
0.36	34
0.37	52
0.38	59
0.39	67
0.4	56
0.41	57
0.42	57
0.43	60
0.44	70
0.45	79
0.46	94
0.47	112
0.48	142
0.49	172
0.5	207
0.51	234
0.52	293
0.53	351
0.54	425
0.55	465
0.56	466
0.57	453
0.58	437
0.59	442
0.6	468
0.61	518
0.62	640
0.63	690
0.64	704
0.65	620
0.66	535
0.67	447
0.68	337
0.69	263
0.7	245
0.71	240
0.72	208
0.73	176
0.74	157
0.75	114
0.76	86
0.77	77
0.78	59
0.79	77
0.8	74
0.81	63
0.82	70
0.83	73
0.84	77
0.85	79
0.86	82
0.87	107
0.88	98
0.89	83
0.9	75
0.91	69
0.92	71
0.93	74
0.94	81
0.95	67
0.96	74
0.97	72
0.98	73
0.99	75
1	85
1.01	81
1.02	82
1.03	82
1.04	85
1.05	92
1.06	84
1.07	88
1.08	73
1.09	106
1.1	91
1.11	95
1.12	93
1.13	92
1.14	93
1.15	96
1.16	107
1.17	120
1.18	119
1.19	126
1.2	126
1.21	150
1.22	183
1.23	208
1.24	245
1.25	248
1.26	252
1.27	222
1.28	200
1.29	169
1.3	169
1.31	176
1.32	188
1.33	208
1.34	276
1.35	335
1.36	453
1.37	506
1.38	567
1.39	612
1.4	565
1.41	545
1.42	518
1.43	465
1.44	475
1.45	477
1.46	504
1.47	556
1.48	588
1.49	613
1.5	587
1.51	520
1.52	421
1.53	332
1.54	260
1.55	192
1.56	154
1.57	143
1.58	111
1.59	114
1.6	104
1.61	105
1.62	106
1.63	112
1.64	107
1.65	102
1.66	107
1.67	111
1.68	107
1.69	113
1.7	105
1.71	124
1.72	120
1.73	118
1.74	132
1.75	123
1.76	130
1.77	140
1.78	135
1.79	133
1.8	109
1.81	104
1.82	118
1.83	90
1.84	102
1.85	98
1.86	85
1.87	104
1.88	119
1.89	107
1.9	104
1.91	105
1.92	106
1.93	104
1.94	106
1.95	97
1.96	97
1.97	106
1.98	111
1.99	115
2	113
2.01	110
2.02	107
2.03	117
2.04	109
2.05	97
2.06	104
2.07	110
2.08	111
2.09	121
2.1	112
2.11	110
2.12	118
2.13	108
2.14	97
2.15	105
2.16	102
2.17	121
2.18	115
2.19	139
2.2	171
2.21	209
2.22	251
2.23	382
2.24	654
2.25	1005
2.26	1406
2.27	1901
2.28	2329
2.29	2827
2.3	3235
2.31	3444
2.32	3410
2.33	3110
2.34	2664
2.35	2127
2.36	1622
2.37	1134
2.38	811
2.39	607
2.4	443
2.41	317
2.42	265
2.43	293
2.44	318
2.45	322
2.46	340
2.47	329
2.48	352
2.49	309
2.5	272
2.51	246
2.52	205
2.53	171
2.54	146
2.55	141
2.56	102
2.57	98
2.58	102
2.59	95
2.6	89
2.61	105
2.62	109
2.63	98
2.64	88
2.65	82
2.66	88
2.67	101
2.68	80
2.69	76
2.7	83
2.71	75
2.72	83
2.73	78
2.74	83
2.75	101
2.76	90
2.77	92
2.78	84
2.79	76
2.8	79
2.81	84
2.82	84
2.83	80
2.84	84
2.85	85
2.86	86
2.87	91
2.88	74
2.89	88
2.9	84
2.91	77
2.92	66
2.93	77
2.94	92
2.95	88
2.96	74
2.97	76
2.98	79
2.99	88
3	86
3.01	71
3.02	74
3.03	86
3.04	76
3.05	81
3.06	80
3.07	75
3.08	85
3.09	79
3.1	74
3.11	85
3.12	85
3.13	80
3.14	86
3.15	99
3.16	85
3.17	91
3.18	79
3.19	81
3.2	70
3.21	72
3.22	78
3.23	72
3.24	68
3.25	60
3.26	71
3.27	73
3.28	74
3.29	82
3.3	81
3.31	79
3.32	83
3.33	91
3.34	75
3.35	81
3.36	85
3.37	74
3.38	79
3.39	80
3.4	78
3.41	85
3.42	79
3.43	70
3.44	74
3.45	72
3.46	72
3.47	75
3.48	67
3.49	69
3.5	80
3.51	84
3.52	76
3.53	71
3.54	68
3.55	72
3.56	56
3.57	64
3.58	76
3.59	70
3.6	76
3.61	72
3.62	81
3.63	75
3.64	79
3.65	89
3.66	72
3.67	75
3.68	74
3.69	81
3.7	73
3.71	69
3.72	76
3.73	74
3.74	71
3.75	81
3.76	78
3.77	69
3.78	75
3.79	62
3.8	73
3.81	73
3.82	73
3.83	78
3.84	71
3.85	74
3.86	69
3.87	71
3.88	72
3.89	63
3.9	69
3.91	72
3.92	72
3.93	63
3.94	67
3.95	68
3.96	69
3.97	62
3.98	55
3.99	71
4	65
4.01	69
4.02	64
4.03	68
4.04	70
4.05	66
4.06	66
4.07	59
4.08	55
4.09	63
4.1	65
4.11	80
4.12	78
4.13	68
4.14	71
4.15	64
4.16	69
4.17	74
4.18	71
4.19	67
4.2	68
4.21	62
4.22	63
4.23	67
4.24	60
4.25	75
4.26	70
4.27	58
4.28	57
4.29	60
4.3	65
4.31	58
4.32	55
4.33	58
4.34	69
4.35	64
4.36	53
4.37	61
4.38	68
4.39	68
4.4	61
4.41	56
4.42	47
4.43	50
4.44	56
4.45	61
4.46	60
4.47	55
4.48	53
4.49	53
4.5	58
4.51	66
4.52	61
4.53	55
4.54	57
4.55	51
4.56	44
4.57	54
4.58	57
4.59	55
4.6	58
4.61	53
4.62	52
4.63	61
4.64	55
4.65	55
4.66	56
4.67	63
4.68	57
4.69	57
4.7	54
4.71	53
4.72	61
4.73	64
4.74	50
4.75	50
4.76	47
4.77	53
4.78	57
4.79	52
4.8	41
4.81	44
4.82	59
4.83	58
4.84	51
4.85	56
4.86	51
4.87	50
4.88	53
4.89	46
4.9	39
4.91	42
4.92	50
4.93	58
4.94	54
4.95	61
4.96	59
4.97	56
4.98	51
4.99	54
5	46
5.01	47
5.02	47
5.03	41
5.04	43
5.05	50
5.06	47
5.07	48
5.08	49
5.09	51
5.1	48
5.11	45
5.12	41
5.13	42
5.14	49
5.15	40
5.16	39
5.17	44
5.18	51
5.19	50
5.2	50
5.21	46
5.22	44
5.23	48
5.24	51
5.25	56
5.26	60
5.27	55
5.28	56
5.29	63
5.3	70
5.31	78
5.32	109
5.33	111
5.34	141
5.35	174
5.36	211
5.37	230
5.38	244
5.39	277
5.4	314
5.41	314
5.42	294
5.43	274
5.44	250
5.45	241
5.46	221
5.47	178
5.48	148
5.49	126
5.5	120
5.51	96
5.52	79
5.53	70
5.54	51
5.55	47
5.56	47
5.57	45
5.58	49
5.59	43
5.6	44
5.61	38
5.62	43
5.63	35
5.64	37
5.65	40
5.66	45
5.67	50
5.68	51
5.69	43
5.7	44
5.71	48
5.72	51
5.73	46
5.74	52
5.75	79
5.76	95
5.77	128
5.78	160
5.79	221
5.8	329
5.81	395
5.82	502
5.83	595
5.84	763
5.85	919
5.86	1037
5.87	1139
5.88	1248
5.89	1306
5.9	1283
5.91	1222
5.92	1194
5.93	1116
5.94	1006
5.95	891
5.96	727
5.97	563
5.98	434
5.99	329
6	251
6.01	192
6.02	145
6.03	105
6.04	89
6.05	64
6.06	46
6.07	49
6.08	47
6.09	36
6.1	41
6.11	40
6.12	37
6.13	32
6.14	44
6.15	38
6.16	31
6.17	37
6.18	39
6.19	36
6.2	46
6.21	45
6.22	37
6.23	43
6.24	46
6.25	49
6.26	50
6.27	56
6.28	57
6.29	60
6.3	86
6.31	106
6.32	123
6.33	151
6.34	174
6.35	178
6.36	218
6.37	259
6.38	270
6.39	298
6.4	281
6.41	298
6.42	344
6.43	338
6.44	308
6.45	290
6.46	299
6.47	283
6.48	264
6.49	242
6.5	231
6.51	195
6.52	176
6.53	167
6.54	141
6.55	114
6.56	98
6.57	95
6.58	82
6.59	60
6.6	44
6.61	47
6.62	36
6.63	33
6.64	28
6.65	31
6.66	34
6.67	27
6.68	31
6.69	21
6.7	29
6.71	27
6.72	28
6.73	36
6.74	23
6.75	25
6.76	31
6.77	31
6.78	30
6.79	31
6.8	29
6.81	32
6.82	35
6.83	27
6.84	19
6.85	24
6.86	27
6.87	31
6.88	24
6.89	28
6.9	28
6.91	28
6.92	32
6.93	27
6.94	30
6.95	33
6.96	32
6.97	44
6.98	40
6.99	46
7	60
7.01	63
7.02	48
7.03	50
7.04	50
7.05	46
7.06	53
7.07	52
7.08	55
7.09	64
7.1	55
7.11	43
7.12	48
7.13	35
7.14	33
7.15	36
7.16	28
7.17	29
7.18	28
7.19	26
7.2	24
7.21	25
7.22	23
7.23	18
7.24	17
7.25	16
7.26	19
7.27	24
7.28	21
7.29	23
7.3	26
7.31	22
7.32	24
7.33	18
7.34	19
7.35	25
7.36	28
7.37	22
7.38	26
7.39	29
7.4	23
7.41	24
7.42	23
7.43	21
7.44	20
7.45	19
7.46	24
7.47	26
7.48	24
7.49	23
7.5	31
7.51	23
7.52	24
7.53	26
7.54	29
7.55	29
7.56	23
7.57	20
7.58	15
7.59	23
7.6	30
7.61	28
7.62	21
7.63	24
7.64	20
7.65	21
7.66	23
7.67	19
7.68	25
7.69	22
7.7	18
7.71	20
7.72	19
7.73	24
7.74	28
7.75	28
7.76	24
7.77	24
7.78	20
7.79	18
7.8	17
7.81	23
7.82	22
7.83	19
7.84	28
7.85	27
7.86	22
7.87	18
7.88	16
7.89	15
7.9	15
7.91	20
7.92	16
7.93	14
7.94	22
7.95	19
7.96	21
7.97	21
7.98	21
7.99	20
8	19
8.01	25
8.02	20
8.03	20
8.04	19
8.05	16
8.06	15
8.07	22
8.08	16
8.09	18
8.1	18
8.11	16
8.12	22
8.13	18
8.14	17
8.15	25
8.16	28
8.17	25
8.18	17
8.19	22
8.2	26
8.21	30
8.22	26
8.23	22
8.24	24
8.25	22
8.26	18
8.27	16
8.28	14
8.29	28
8.3	27
8.31	23
8.32	22
8.33	21
8.34	26
8.35	22
8.36	19
8.37	17
8.38	14
8.39	13
8.4	16
8.41	20
8.42	23
8.43	20
8.44	20
8.45	14
8.46	13
8.47	17
8.48	22
8.49	21
8.5	18
8.51	19
8.52	18
8.53	18
8.54	21
8.55	15
8.56	13
8.57	13
8.58	15
8.59	14
8.6	14
8.61	18
8.62	19
8.63	25
8.64	22
8.65	13
8.66	16
8.67	17
8.68	15
8.69	16
8.7	20
8.71	21
8.72	19
8.73	18
8.74	23
8.75	19
8.76	14
8.77	18
8.78	20
8.79	14
8.8	11
8.81	12
8.82	14
8.83	18
8.84	8
8.85	15
8.86	14
8.87	14
8.88	18
8.89	18
8.9	21
8.91	18
8.92	16
8.93	13
8.94	16
8.95	17
8.96	11
8.97	15
8.98	18
8.99	17
9	9
9.01	10
9.02	14
9.03	13
9.04	11
9.05	10
9.06	16
9.07	11
9.08	16
9.09	19
9.1	17
9.11	19
9.12	16
9.13	17
9.14	15
9.15	14
9.16	9
9.17	15
9.18	14
9.19	18
9.2	18
9.21	16
9.22	11
9.23	16
9.24	10
9.25	12
9.26	14
9.27	12
9.28	15
9.29	11
9.3	13
9.31	17
9.32	14
9.33	11
9.34	12
9.35	13
9.36	14
9.37	19
9.38	13
9.39	11
9.4	16
9.41	14
9.42	12
9.43	16
9.44	15
9.45	16
9.46	18
9.47	16
9.48	16
9.49	14
9.5	12
9.51	9
9.52	9
9.53	9
9.54	12
9.55	11
9.56	8
9.57	8
9.58	11
9.59	12
9.6	15
9.61	14
9.62	13
9.63	12
9.64	12
9.65	10
9.66	8
9.67	9
9.68	10
9.69	10
9.7	12
9.71	14
9.72	12
9.73	10
9.74	13
9.75	16
9.76	11
9.77	10
9.78	11
9.79	16
9.8	15
9.81	12
9.82	8
9.83	8
9.84	10
9.85	11
9.86	15
9.87	14
9.88	11
9.89	9
9.9	14
9.91	11
9.92	12
9.93	10
9.94	9
9.95	11
9.96	9
9.97	10
9.98	8
9.99	10
10	12
10.01	12
10.02	10
10.03	6
10.04	9
10.05	10
10.06	8
10.07	11
10.08	9
10.09	7
10.1	10
10.11	10
10.12	10
10.13	10
10.14	9
10.15	9
10.16	11
10.17	12
10.18	15
10.19	12
10.2	9
10.21	10
10.22	14
10.23	15
10.24	12
10.25	14
10.26	14
10.27	14
10.28	12
10.29	7
10.3	8
10.31	10
10.32	13
10.33	17
10.34	11
10.35	8
10.36	5
10.37	6
10.38	10
10.39	7
10.4	6
10.41	8
10.42	8
10.43	11
10.44	12
10.45	16
10.46	13
10.47	7
10.48	9
10.49	7
10.5	9
10.51	10
10.52	7
10.53	7
10.54	9
10.55	11
10.56	13
10.57	7
10.58	10
10.59	12
10.6	14
10.61	10
10.62	15
10.63	14
10.64	12
10.65	10
10.66	5
10.67	6
10.68	11
10.69	14
10.7	7
10.71	7
10.72	9
10.73	8
10.74	8
10.75	9
10.76	10
10.77	10
10.78	12
10.79	12
10.8	10
10.81	8
10.82	6
10.83	8
10.84	9
10.85	6
10.86	5
10.87	10
10.88	9
10.89	8
10.9	7
10.91	4
10.92	8
10.93	13
10.94	9
10.95	7
10.96	3
10.97	6
10.98	7
10.99	7
11	8
11.01	11
11.02	8
11.03	9
11.04	7
11.05	4
11.06	4
11.07	3
11.08	10
11.09	9
11.1	7
11.11	10
11.12	15
11.13	13
11.14	12
11.15	14
11.16	12
11.17	11
11.18	12
11.19	14
11.2	12
11.21	15
11.22	18
11.23	18
11.24	20
11.25	18
11.26	17
11.27	10
11.28	11
11.29	17
11.3	16
11.31	9
11.32	9
11.33	8
11.34	10
11.35	10
11.36	8
11.37	8
11.38	7
11.39	7
11.4	9
11.41	7
11.42	8
11.43	5
11.44	5
11.45	6
11.46	6
11.47	7
11.48	9
11.49	11
11.5	8
11.51	5
11.52	9
11.53	10
11.54	8
11.55	8
11.56	6
11.57	6
11.58	7
11.59	7
11.6	6
11.61	7
11.62	11
11.63	9
11.64	4
11.65	6
11.66	4
11.67	3
11.68	3
11.69	6
11.7	8
11.71	8
11.72	10
11.73	6
11.74	3
11.75	4
11.76	6
11.77	5
11.78	5
11.79	7
11.8	8
11.81	9
11.82	10
11.83	8
11.84	7
11.85	7
11.86	4
11.87	4
11.88	6
11.89	9
11.9	8
11.91	7
11.92	6
11.93	4
11.94	5
11.95	5
11.96	5
11.97	5
11.98	2
11.99	4
12	7
12.01	6
12.02	6
12.03	3
12.04	2
12.05	9
12.06	10
12.07	6
12.08	6
12.09	8
12.1	6
12.11	4
12.12	4
12.13	7
12.14	8
12.15	3
12.16	3
12.17	5
12.18	6
12.19	6
12.2	4
12.21	5
12.22	7
12.23	5
12.24	5
12.25	4
12.26	5
12.27	4
12.28	2
12.29	3
12.3	9
12.31	7
12.32	3
12.33	6
12.34	5
12.35	5
12.36	4
12.37	4
12.38	4
12.39	4
12.4	7
12.41	5
12.42	6
12.43	6
12.44	6
12.45	6
12.46	4
12.47	4
12.48	3
12.49	4
12.5	3
12.51	4
12.52	4
12.53	4
12.54	5
12.55	6
12.56	3
12.57	1
12.58	2
12.59	6
12.6	5
12.61	4
12.62	3
12.63	3
12.64	2
12.65	4
12.66	6
12.67	3
12.68	2
12.69	2
12.7	4
12.71	3
12.72	3
12.73	3
12.74	3
12.75	5
12.76	5
12.77	2
12.78	3
12.79	5
12.8	6
12.81	5
12.82	3
12.83	3
12.84	3
12.85	2
12.86	4
12.87	4
12.88	4
12.89	4
12.9	3
12.91	3
12.92	3
12.93	3
12.94	2
12.95	4
12.96	5
12.97	3
12.98	4
12.99	4
13	3
13.01	2
13.02	1
13.03	2
13.04	2
13.05	2
13.06	1
13.07	2
13.08	4
13.09	4
13.1	4
13.11	5
13.12	2
13.13	1
13.14	3
13.15	2
13.16	2
13.17	3
13.18	3
13.19	3
13.2	4
13.21	3
13.22	1
13.23	2
13.24	3
13.25	2
13.26	1
13.27	0
13.28	3
13.29	2
13.3	4
13.31	2
13.32	2
13.33	4
13.34	2
13.35	1
13.36	2
13.37	4
13.38	2
13.39	2
13.4	1
13.41	1
13.42	1
13.43	4
13.44	3
13.45	4
13.46	4
13.47	4
13.48	4
13.49	4
13.5	4
13.51	2
13.52	1
13.53	0
13.54	1
13.55	1
13.56	2
13.57	1
13.58	1
13.59	2
13.6	2
13.61	3
13.62	3
13.63	1
13.64	1
13.65	2
13.66	3
13.67	2
13.68	1
13.69	2
13.7	1
13.71	2
13.72	2
13.73	2
13.74	1
13.75	0
13.76	3
13.77	4
13.78	2
13.79	0
13.8	1
13.81	3
13.82	2
13.83	2
13.84	1
13.85	2
13.86	2
13.87	2
13.88	2
13.89	1
13.9	1
13.91	1
13.92	1
13.93	1
13.94	1
13.95	0
13.96	0
13.97	2
13.98	2
13.99	1
14	1
14.01	1
14.02	0
14.03	0
14.04	2
14.05	2
14.06	1
14.07	0
14.08	0
14.09	1
14.1	0
14.11	1
14.12	1
14.13	1
14.14	0
14.15	0
14.16	3
14.17	2
14.18	0
14.19	0
14.2	0
14.21	1
14.22	0
14.23	1
14.24	1
14.25	1
14.26	2
14.27	1
14.28	2
14.29	1
14.3	1
14.31	0
14.32	0
14.33	1
14.34	1
14.35	1
14.36	1
14.37	0
14.38	1
14.39	0
14.4	1
14.41	0
14.42	0
14.43	1
14.44	2
14.45	1
14.46	0
14.47	0
14.48	0
14.49	0
14.5	0
14.51	0
14.52	0
14.53	0
14.54	1
14.55	0
14.56	0
14.57	0
14.58	0
14.59	0
14.6	0
14.61	0
14.62	0
14.63	1
14.64	1
14.65	0
14.66	0
14.67	1
14.68	0
14.69	1
14.7	0
14.71	1
14.72	0
14.73	1
14.74	1
14.75	1
14.76	0
14.77	0
14.78	0
14.79	0
14.8	0
14.81	0
14.82	1
14.83	1
14.84	0
14.85	0
14.86	0
14.87	1
14.88	1
14.89	0
14.9	0
14.91	0
14.92	0
14.93	0
14.94	0
14.95	1
14.96	0
14.97	0
14.98	0
14.99	0
15	0
15.01	0
15.02	0
15.03	1
15.04	0
15.05	0
15.06	0
15.07	0
15.08	0
15.09	0
15.1	0
15.11	0
15.12	0
15.13	0
15.14	0
15.15	0
15.16	0
15.17	0
15.18	0
15.19	0
15.2	0
15.21	0
15.22	0
15.23	0
15.24	0
15.25	0
15.26	0
15.27	0
15.28	0
15.29	0
15.3	1
15.31	0
15.32	0
15.33	0
15.34	0
15.35	0
15.36	0
15.37	0
15.38	0
15.39	0
15.4	0
15.41	0
15.42	0
15.43	0
15.44	1
15.45	0
15.46	0
15.47	0
15.48	0
15.49	0
15.5	0
15.51	0
15.52	0
15.53	0
15.54	0
15.55	0
15.56	0
15.57	0
15.58	0
15.59	0
15.6	0
15.61	0
15.62	0
15.63	0
15.64	0
15.65	0
15.66	0
15.67	0
15.68	0
15.69	0
15.7	0
15.71	1
15.72	0
15.73	0
15.74	0
15.75	0
15.76	0
15.77	1
15.78	0
15.79	1
15.8	0
15.81	1
15.82	0
15.83	0
15.84	0
15.85	0
15.86	0
15.87	0
15.88	0
15.89	0
15.9	0
15.91	0
15.92	0
15.93	0
15.94	0
15.95	0
15.96	0
15.97	0
15.98	0
15.99	0
16	0
16.01	1
16.02	0
16.03	0
16.04	0
16.05	0
16.06	0
16.07	0
16.08	1
16.09	0
16.1	1
16.11	0
16.12	0
16.13	0
16.14	0
16.15	0
16.16	0
16.17	0
16.18	1
16.19	0
16.2	0
16.21	0
16.22	0
16.23	0
16.24	0
16.25	0
16.26	0
16.27	0
16.28	0
16.29	0
16.3	0
16.31	0
16.32	0
16.33	0
16.34	0
16.35	0
16.36	0
16.37	0
16.38	0
16.39	0
16.4	0
16.41	0
16.42	1
16.43	1
16.44	0
16.45	0
16.46	0
16.47	0
16.48	0
16.49	0
16.5	0
16.51	1
16.52	0
16.53	0
16.54	0
16.55	0
16.56	0
16.57	0
16.58	0
16.59	0
16.6	0
16.61	0
16.62	0
16.63	0
16.64	0
16.65	1
16.66	1
16.67	0
16.68	0
16.69	0
16.7	0
16.71	0
16.72	0
16.73	1
16.74	0
16.75	0
16.76	0
16.77	0
16.78	0
16.79	0
16.8	0
16.81	0
16.82	0
16.83	0
16.84	0
16.85	0
16.86	0
16.87	0
16.88	0
16.89	0
16.9	0
16.91	0
16.92	0
16.93	0
16.94	0
16.95	0
16.96	1
16.97	0
16.98	0
16.99	0
17	0
17.01	0
17.02	0
17.03	0
17.04	0
17.05	0
17.06	0
17.07	0
17.08	0
17.09	0
17.1	0
17.11	0
17.12	0
17.13	0
17.14	0
17.15	0
17.16	0
17.17	0
17.18	0
17.19	0
17.2	0
17.21	0
17.22	1
17.23	0
17.24	0
17.25	0
17.26	0
17.27	0
17.28	0
17.29	0
17.3	0
17.31	0
17.32	0
17.33	0
17.34	1
17.35	0
17.36	0
17.37	0
17.38	0
17.39	0
17.4	0
17.41	0
17.42	0
17.43	0
17.44	0
17.45	0
17.46	0
17.47	0
17.48	0
17.49	0
17.5	0
17.51	0
17.52	0
17.53	0
17.54	0
17.55	0
17.56	0
17.57	0
17.58	0
17.59	0
17.6	0
17.61	0
17.62	0
17.63	0
17.64	0
17.65	0
17.66	0
17.67	0
17.68	0
17.69	0
17.7	0
17.71	0
17.72	0
17.73	0
17.74	1
17.75	0
17.76	0
17.77	0
17.78	0
17.79	0
17.8	0
17.81	0
17.82	0
17.83	0
17.84	0
17.85	0
17.86	0
17.87	0
17.88	0
17.89	0
17.9	0
17.91	0
17.92	0
17.93	0
17.94	0
17.95	0
17.96	0
17.97	0
17.98	1
17.99	1
18	0
18.01	0
18.02	0
18.03	0
18.04	0
18.05	0
18.06	0
18.07	0
18.08	0
18.09	0
18.1	0
18.11	0
18.12	0
18.13	0
18.14	0
18.15	0
18.16	0
18.17	0
18.18	0
18.19	0
18.2	0
18.21	0
18.22	0
18.23	0
18.24	0
18.25	0
18.26	0
18.27	0
18.28	0
18.29	0
18.3	0
18.31	0
18.32	0
18.33	0
18.34	0
18.35	0
18.36	0
18.37	0
18.38	0
18.39	0
18.4	0
18.41	0
18.42	0
18.43	0
18.44	0
18.45	0
18.46	0
18.47	0
18.48	0
18.49	0
18.5	0
18.51	0
18.52	0
18.53	0
18.54	0
18.55	0
18.56	0
18.57	0
18.58	0
18.59	0
18.6	0
18.61	0
18.62	0
18.63	0
18.64	0
18.65	0
18.66	0
18.67	0
18.68	0
18.69	0
18.7	0
18.71	0
18.72	0
18.73	0
18.74	0
18.75	0
18.76	0
18.77	0
18.78	1
18.79	1
18.8	0
18.81	0
18.82	0
18.83	0
18.84	0
18.85	0
18.86	0
18.87	0
18.88	0
18.89	0
18.9	0
18.91	0
18.92	0
18.93	0
18.94	0
18.95	0
18.96	0
18.97	0
18.98	0
18.99	0
19	0
19.01	0
19.02	0
19.03	0
19.04	0
19.05	0
19.06	0
19.07	0
19.08	0
19.09	0
19.1	0
19.11	0
19.12	0
19.13	0
19.14	0
19.15	0
19.16	0
19.17	0
19.18	0
19.19	0
19.2	0
19.21	0
19.22	0
19.23	0
19.24	0
19.25	0
19.26	0
19.27	0
19.28	0
19.29	0
19.3	0
19.31	0
19.32	0
19.33	0
19.34	0
19.35	0
19.36	0
19.37	0
19.38	0
19.39	0
19.4	0
19.41	0
19.42	0
19.43	0
19.44	0
19.45	0
19.46	0
19.47	0
19.48	0
19.49	0
19.5	0
19.51	0
19.52	0
19.53	0
19.54	0
19.55	0
19.56	0
19.57	0
19.58	0
19.59	0
19.6	0
19.61	0
19.62	0
19.63	0
19.64	0
19.65	0
19.66	0
19.67	0
19.68	0
19.69	0
19.7	0
19.71	0
19.72	0
19.73	0
19.74	0
19.75	0
19.76	0
19.77	0
19.78	0
[truncated: 49 more rows]

## Sheet: Supplementary Fig.2c
Energy (keV)	Counts
-0.2	0
-0.18	0
-0.16	0
-0.14	0
-0.12	0
-0.1	0
-0.08	0
-0.06	0
-0.04	1
-0.02	4
0	11
0.02	10
0.04	4
0.06	2
0.08	4
0.1	7
0.12	11
0.14	26
0.16	37
0.18	53
0.2	65
0.22	56
0.24	80
0.26	109
0.28	96
0.3	70
0.32	46
0.34	43
0.36	60
0.38	86
0.4	108
0.42	112
0.44	164
0.46	289
0.48	679
0.5	1348
0.52	1785
0.54	1589
0.56	983
0.58	490
0.6	273
0.62	211
0.64	211
0.66	245
0.68	304
0.7	371
0.72	351
0.74	233
0.76	133
0.78	102
0.8	100
0.82	115
0.84	141
0.86	165
0.88	152
0.9	137
0.92	131
0.94	115
0.96	113
0.98	116
1	129
1.02	139
1.04	145
1.06	154
1.08	148
1.1	162
1.12	171
1.14	166
1.16	215
1.18	401
1.2	947
1.22	2085
1.24	3347
1.26	3826
1.28	3087
1.3	1808
1.32	854
1.34	385
1.36	248
1.38	230
1.4	500
1.42	800
1.44	1100
1.46	1400
1.48	1100
1.5	800
1.52	500
1.54	400
1.56	300
1.58	200
1.6	197
1.62	197
1.64	195
1.66	186
1.68	200
1.7	200
1.72	235
1.74	283
1.76	281
1.78	288
1.8	273
1.82	234
1.84	237
1.86	241
1.88	259
1.9	266
1.92	258
1.94	255
1.96	229
1.98	232
2	246
2.02	233
2.04	236
2.06	276
2.08	358
2.1	553
2.12	532
2.14	553
2.16	276
2.18	358
2.2	553
2.22	932
2.24	1470
2.26	1667
2.28	1853
2.3	1881
2.32	1706
2.34	1339
2.36	922
2.38	619
2.4	479
2.42	397
2.44	341
2.46	315
2.48	309
2.5	294
2.52	257
2.54	235
2.56	214
2.58	208
2.6	198
2.62	181
2.64	184
2.66	193
2.68	207
2.7	207
2.72	186
2.74	185
2.76	180
2.78	180
2.8	192
2.82	191
2.84	186
2.86	172
2.88	162
2.9	163
2.92	171
2.94	158
2.96	152
2.98	160
3	158
3.02	156
3.04	163
3.06	175
3.08	151
3.1	150
3.12	164
3.14	168
3.16	171
3.18	173
3.2	155
3.22	158
3.24	161
3.26	151
3.28	156
3.3	162
3.32	155
3.34	156
3.36	165
3.38	176
3.4	181
3.42	192
3.44	202
3.46	187
3.48	184
3.5	184
3.52	174
3.54	172
3.56	178
3.58	189
3.6	178
3.62	168
3.64	167
3.66	161
3.68	182
3.7	169
3.72	137
3.74	144
3.76	149
3.78	154
3.8	143
3.82	132
3.84	136
3.86	141
3.88	146
3.9	128
3.92	126
3.94	151
3.96	143
3.98	136
4	130
4.02	126
4.04	134
4.06	131
4.08	136
4.1	127
4.12	126
4.14	134
4.16	139
4.18	134
4.2	128
4.22	124
4.24	125
4.26	132
4.28	129
4.3	128
4.32	126
4.34	129
4.36	136
4.38	142
4.4	154
4.42	155
4.44	144
4.46	142
4.48	147
4.5	168
4.52	170
4.54	157
4.56	154
4.58	151
4.6	138
4.62	131
4.64	130
4.66	125
4.68	134
4.7	138
4.72	114
4.74	118
4.76	137
4.78	142
4.8	172
4.82	181
4.84	178
4.86	196
4.88	201
4.9	174
4.92	165
4.94	155
4.96	131
4.98	131
5	128
5.02	122
5.04	116
5.06	109
5.08	117
5.1	109
5.12	102
5.14	113
5.16	115
5.18	116
5.2	115
5.22	119
5.24	134
5.26	153
5.28	197
5.3	273
5.32	355
5.34	580
5.36	856
5.38	1113
5.4	1310
5.42	1346
5.44	1215
5.46	969
5.48	718
5.5	463
5.52	284
5.54	193
5.56	138
5.58	116
5.6	113
5.62	122
5.64	114
5.66	102
5.68	105
5.7	110
5.72	112
5.74	115
5.76	114
5.78	113
5.8	123
5.82	143
5.84	180
5.86	221
5.88	257
5.9	302
5.92	326
5.94	320
5.96	314
5.98	278
6	221
6.02	160
6.04	119
6.06	101
6.08	107
6.1	103
6.12	88
6.14	76
6.16	75
6.18	89
6.2	88
6.22	86
6.24	98
6.26	128
6.28	178
6.3	288
6.32	450
6.34	620
6.36	790
6.38	944
6.4	1021
6.42	964
6.44	838
6.46	651
6.48	458
6.5	293
6.52	197
6.54	143
6.56	112
6.58	105
6.6	94
6.62	101
6.64	115
6.66	115
6.68	118
6.7	114
6.72	105
6.74	88
6.76	84
6.78	82
6.8	78
6.82	93
6.84	95
6.86	88
6.88	100
6.9	104
6.92	98
6.94	100
6.96	119
6.98	135
7	157
7.02	176
7.04	187
7.06	196
7.08	177
7.1	149
7.12	137
7.14	124
7.16	102
7.18	89
7.2	84
7.22	81
7.24	69
7.26	68
7.28	67
7.3	63
7.32	60
7.34	63
7.36	68
7.38	67
7.4	70
7.42	79
7.44	90
7.46	96
7.48	91
7.5	89
7.52	92
7.54	98
7.56	95
7.58	90
7.6	100
7.62	97
7.64	97
7.66	112
7.68	108
7.7	97
7.72	93
7.74	87
7.76	79
7.78	68
7.8	65
7.82	63
7.84	51
7.86	51
7.88	60
7.9	60
7.92	70
7.94	68
7.96	56
7.98	52
8	49
8.02	50
8.04	53
8.06	52
8.08	48
8.1	49
8.12	52
8.14	53
8.16	62
8.18	59
8.2	56
8.22	61
8.24	61
8.26	60
8.28	56
8.3	57
8.32	62
8.34	59
8.36	54
8.38	53
8.4	50
8.42	50
8.44	47
8.46	46
8.48	50
8.5	62
8.52	59
8.54	56
8.56	72
8.58	70
8.6	57
8.62	66
8.64	71
8.66	66
8.68	69
8.7	60
8.72	52
8.74	57
8.76	62
8.78	63
8.8	54
8.82	45
8.84	43
8.86	46
8.88	46
8.9	50
8.92	53
8.94	48
8.96	46
8.98	43
9	43
9.02	45
9.04	45
9.06	44
9.08	44
9.1	43
9.12	37
9.14	43
9.16	46
9.18	40
9.2	42
9.22	44
9.24	42
9.26	40
9.28	43
9.3	42
9.32	38
9.34	34
9.36	41
9.38	46
9.4	43
9.42	38
9.44	33
9.46	42
9.48	37
9.5	35
9.52	36
9.54	40
9.56	42
9.58	38
9.6	40
9.62	40
9.64	40
9.66	37
9.68	41
9.7	38
9.72	29
9.74	33
9.76	46
9.78	43
9.8	40
9.82	40
9.84	35
9.86	35
9.88	36
9.9	35
9.92	36
9.94	34
9.96	33
9.98	30
10	31
10.02	32
10.04	28
10.06	31
10.08	30
10.1	33
10.12	39
10.14	35
10.16	25
10.18	28
10.2	32
10.22	35
10.24	35
10.26	31
10.28	31
10.3	29
10.32	27
10.34	27
10.36	28
10.38	31
10.4	32
10.42	34
10.44	31
10.46	26
10.48	26
10.5	28
10.52	28
10.54	32
10.56	32
10.58	35
10.6	37
10.62	35
10.64	30
10.66	26
10.68	28
10.7	33
10.72	33
10.74	32
10.76	35
10.78	40
10.8	32
10.82	30
10.84	33
10.86	26
10.88	31
10.9	30
10.92	30
10.94	30
10.96	26
10.98	27
11	23
11.02	17
11.04	27
11.06	32
11.08	26
11.1	29
11.12	26
11.14	32
11.16	29
11.18	21
11.2	21
11.22	29
11.24	33
11.26	26
11.28	27
11.3	25
11.32	20
11.34	21
11.36	22
11.38	27
11.4	20
11.42	24
11.44	29
11.46	23
11.48	20
11.5	21
11.52	19
11.54	16
11.56	17
11.58	21
11.6	22
11.62	16
11.64	18
11.66	27
11.68	27
11.7	27
11.72	25
11.74	29
11.76	33
11.78	28
11.8	30
11.82	34
11.84	30
11.86	27
11.88	32
11.9	28
11.92	19
11.94	21
11.96	18
11.98	13
12	14
12.02	12
12.04	16
12.06	18
12.08	19
12.1	17
12.12	14
12.14	15
12.16	13
12.18	16
12.2	17
12.22	15
12.24	17
12.26	20
12.28	17
12.3	14
12.32	18
12.34	20
12.36	23
12.38	20
12.4	16
12.42	15
12.44	16
12.46	19
12.48	15
12.5	14
12.52	13
12.54	13
12.56	14
12.58	13
12.6	15
12.62	15
12.64	13
12.66	15
12.68	22
12.7	20
12.72	14
12.74	14
12.76	13
12.78	17
12.8	20
12.82	18
12.84	19
12.86	15
12.88	13
12.9	13
12.92	12
12.94	15
12.96	13
12.98	11
13	11
13.02	6
13.04	6
13.06	10
13.08	10
13.1	11
13.12	10
13.14	10
13.16	9
13.18	9
13.2	8
13.22	9
13.24	9
13.26	5
13.28	9
13.3	13
13.32	9
13.34	9
13.36	10
13.38	11
13.4	12
13.42	13
13.44	11
13.46	12
13.48	11
13.5	9
13.52	11
13.54	12
13.56	14
13.58	12
13.6	8
13.62	5
13.64	6
13.66	7
13.68	8
13.7	10
13.72	10
13.74	10
13.76	10
13.78	8
13.8	8
13.82	7
13.84	8
13.86	6
13.88	5
13.9	6
13.92	8
13.94	7
13.96	8
13.98	7
14	4
14.02	5
14.04	8
14.06	7
14.08	3
14.1	6
14.12	9
14.14	7
14.16	7
14.18	7
14.2	4
14.22	4
14.24	5
14.26	8
14.28	5
14.3	4
14.32	8
14.34	5
14.36	3
14.38	4
14.4	3
14.42	2
14.44	3
14.46	5
14.48	5
14.5	4
14.52	3
14.54	5
14.56	4
14.58	2
14.6	4
14.62	6
14.64	5
14.66	6
14.68	5
14.7	3
14.72	6
14.74	6
14.76	2
14.78	3
14.8	3
14.82	5
14.84	4
14.86	4
14.88	3
14.9	3
14.92	4
14.94	4
14.96	3
14.98	5
15	3
15.02	3
15.04	4
15.06	2
15.08	1
15.1	2
15.12	4
15.14	5
15.16	4
15.18	1
15.2	3
15.22	3
15.24	1
15.26	2
15.28	5
15.3	5
15.32	4
15.34	4
15.36	4
15.38	3
15.4	2
15.42	2
15.44	3
15.46	2
15.48	2
15.5	3
15.52	4
15.54	5
15.56	7
15.58	4
15.6	2
15.62	2
15.64	3
15.66	3
15.68	5
15.7	5
15.72	3
15.74	2
15.76	3
15.78	3
15.8	3
15.82	3
15.84	2
15.86	1
15.88	3
15.9	3
15.92	2
15.94	3
15.96	4
15.98	5
16	3
16.02	3
16.04	2
16.06	1
16.08	2
16.1	1
16.12	3
16.14	3
16.16	0
16.18	1
16.2	2
16.22	1
16.24	2
16.26	3
16.28	2
16.3	4
16.32	3
16.34	3
16.36	2
16.38	2
16.4	2
16.42	3
16.44	3
16.46	2
16.48	1
16.5	2
16.52	4
16.54	3
16.56	2
16.58	2
16.6	1
16.62	2
16.64	2
16.66	2
16.68	1
16.7	0
16.72	3
16.74	3
16.76	1
16.78	0
16.8	1
16.82	0
16.84	2
16.86	2
16.88	1
16.9	1
16.92	1
16.94	1
16.96	4
16.98	2
17	1
17.02	1
17.04	2
17.06	2
17.08	2
17.1	3
17.12	2
17.14	2
17.16	1
17.18	3
17.2	2
17.22	2
17.24	4
17.26	3
17.28	1
17.3	2
17.32	1
17.34	1
17.36	2
17.38	1
17.4	1
17.42	0
17.44	1
17.46	1
17.48	2
17.5	2
17.52	2
17.54	2
17.56	3
17.58	4
17.6	3
17.62	2
17.64	3
17.66	2
17.68	2
17.7	1
17.72	1
17.74	1
17.76	2
17.78	1
17.8	2
17.82	3
17.84	2
17.86	1
17.88	2
17.9	1
17.92	2
17.94	2
17.96	2
17.98	1
18	0
18.02	0
18.04	0
18.06	2
18.08	3
18.1	2
18.12	0
18.14	3
18.16	2
18.18	1
18.2	1
18.22	2
18.24	2
18.26	2
18.28	1
18.3	1
18.32	0
18.34	1
18.36	1
18.38	0
18.4	1
18.42	1
18.44	1
18.46	2
18.48	1
18.5	0
18.52	0
18.54	1
18.56	2
18.58	3
18.6	1
18.62	0
18.64	1
18.66	2
18.68	1
18.7	0
18.72	0
18.74	0
18.76	1
18.78	2
18.8	1
18.82	1
18.84	2
18.86	1
18.88	1
18.9	0
18.92	1
18.94	2
18.96	0
18.98	1
19	0
19.02	1
19.04	2
19.06	2
19.08	2
19.1	2
19.12	2
19.14	1
19.16	1
19.18	1
19.2	1
19.22	2
19.24	0
19.26	1
19.28	0
19.3	1
19.32	1
19.34	1
19.36	0
19.38	1
19.4	2
19.42	1
19.44	0
19.46	0
19.48	1
19.5	1
19.52	0
19.54	1
19.56	2
19.58	2
19.6	1
19.62	1
19.64	0
19.66	0
19.68	1
19.7	1
19.72	1
19.74	1
19.76	0
19.78	0
19.8	0
19.82	1
19.84	1
19.86	1
19.88	1
19.9	1
19.92	0
19.94	0
19.96	0
19.98	0
20	1
20.02	2
20.04	1
20.06	1
20.08	0
20.1	0
20.12	0
20.14	0
20.16	0
20.18	0
20.2	1
20.22	0
20.24	0
20.26	1
10.04	9
10.05	10
10.06	8
10.07	11
10.08	9
10.09	7
10.1	10
10.11	10
10.12	10
10.13	10
10.14	9
10.15	9
10.16	11
10.17	12
10.18	15
10.19	12
10.2	9
10.21	10
10.22	14
10.23	15
10.24	12
10.25	14
10.26	14
10.27	14
10.28	12
10.29	7
10.3	8
10.31	10
10.32	13
10.33	17
10.34	11
10.35	8
10.36	5
10.37	6
10.38	10
10.39	7
10.4	6
10.41	8
10.42	8
10.43	11
10.44	12
10.45	16
10.46	13
10.47	7
10.48	9
10.49	7
10.5	9
10.51	10
10.52	7
10.53	7
10.54	9
10.55	11
10.56	13
10.57	7
10.58	10
10.59	12
10.6	14
10.61	10
10.62	15
10.63	14
10.64	12
10.65	10
10.66	5
10.67	6
10.68	11
10.69	14
10.7	7
10.71	7
10.72	9
10.73	8
10.74	8
10.75	9
10.76	10
10.77	10
10.78	12
10.79	12
10.8	10
10.81	8
10.82	6
10.83	8
10.84	9
10.85	6
10.86	5
10.87	10
10.88	9
10.89	8
10.9	7
10.91	4
10.92	8
10.93	13
10.94	9
10.95	7
10.96	3
10.97	6
10.98	7
10.99	7
11	8
11.01	11
11.02	8
11.03	9
11.04	7
11.05	4
11.06	4
11.07	3
11.08	10
11.09	9
11.1	7
11.11	10
11.12	15
11.13	13
11.14	12
11.15	14
11.16	12
11.17	11
11.18	12
11.19	14
11.2	12
11.21	15
11.22	18
11.23	18
11.24	20
11.25	18
11.26	17
11.27	10
11.28	11
11.29	17
11.3	16
11.31	9
11.32	9
11.33	8
11.34	10
11.35	10
11.36	8
11.37	8
11.38	7
11.39	7
11.4	9
11.41	7
11.42	8
11.43	5
11.44	5
11.45	6
11.46	6
11.47	7
11.48	9
11.49	11
11.5	8
11.51	5
11.52	9
11.53	10
11.54	8
11.55	8
11.56	6
11.57	6
11.58	7
11.59	7
11.6	6
11.61	7
11.62	11
11.63	9
11.64	4
11.65	6
11.66	4
11.67	3
11.68	3
11.69	6
11.7	8
11.71	8
11.72	10
11.73	6
11.74	3
11.75	4
11.76	6
11.77	5
11.78	5
11.79	7
11.8	8
11.81	9
11.82	10
11.83	8
11.84	7
11.85	7
11.86	4
11.87	4
11.88	6
11.89	9
11.9	8
11.91	7
11.92	6
11.93	4
11.94	5
11.95	5
11.96	5
11.97	5
11.98	2
11.99	4
12	7
12.01	6
12.02	6
12.03	3
12.04	2
12.05	9
12.06	10
12.07	6
12.08	6
12.09	8
12.1	6
12.11	4
12.12	4
12.13	7
12.14	8
12.15	3
12.16	3
12.17	5
12.18	6
12.19	6
12.2	4
12.21	5
12.22	7
12.23	5
12.24	5
12.25	4
12.26	5
12.27	4
12.28	2
12.29	3
12.3	9
12.31	7
12.32	3
12.33	6
12.34	5
12.35	5
12.36	4
12.37	4
12.38	4
12.39	4
12.4	7
12.41	5
12.42	6
12.43	6
12.44	6
12.45	6
12.46	4
12.47	4
12.48	3
12.49	4
12.5	3
12.51	4
12.52	4
12.53	4
12.54	5
12.55	6
12.56	3
12.57	1
12.58	2
12.59	6
12.6	5
12.61	4
12.62	3
12.63	3
12.64	2
12.65	4
12.66	6
12.67	3
12.68	2
12.69	2
12.7	4
12.71	3
12.72	3
12.73	3
12.74	3
12.75	5
12.76	5
12.77	2
12.78	3
12.79	5
12.8	6
12.81	5
12.82	3
12.83	3
12.84	3
12.85	2
12.86	4
12.87	4
12.88	4
12.89	4
12.9	3
12.91	3
12.92	3
12.93	3
12.94	2
12.95	4
12.96	5
12.97	3
12.98	4
12.99	4
13	3
13.01	2
13.02	1
13.03	2
13.04	2
13.05	2
13.06	1
13.07	2
13.08	4
13.09	4
13.1	4
13.11	5
13.12	2
13.13	1
13.14	3
13.15	2
13.16	2
13.17	3
13.18	3
13.19	3
13.2	4
13.21	3
13.22	1
13.23	2
13.24	3
13.25	2
13.26	1
13.27	0
13.28	3
13.29	2
13.3	4
13.31	2
13.32	2
13.33	4
13.34	2
13.35	1
13.36	2
13.37	4
13.38	2
13.39	2
13.4	1
13.41	1
13.42	1
13.43	4
13.44	3
13.45	4
13.46	4
13.47	4
13.48	4
13.49	4
13.5	4
13.51	2
13.52	1
13.53	0
13.54	1
13.55	1
13.56	2
13.57	1
13.58	1
13.59	2
13.6	2
13.61	3
13.62	3
13.63	1
13.64	1
13.65	2
13.66	3
13.67	2
13.68	1
13.69	2
13.7	1
13.71	2
13.72	2
13.73	2
13.74	1
13.75	0
13.76	3
13.77	4
13.78	2
13.79	0
13.8	1
13.81	3
13.82	2
13.83	2
13.84	1
13.85	2
13.86	2
13.87	2
13.88	2
13.89	1
13.9	1
13.91	1
13.92	1
13.93	1
13.94	1
13.95	0
13.96	0
13.97	2
13.98	2
13.99	1
14	1
14.01	1
14.02	0
14.03	0
14.04	2
14.05	2
14.06	1
14.07	0
14.08	0
14.09	1
14.1	0
14.11	1
14.12	1
14.13	1
14.14	0
14.15	0
14.16	3
14.17	2
14.18	0
14.19	0
14.2	0
14.21	1
14.22	0
14.23	1
14.24	1
14.25	1
14.26	2
14.27	1
14.28	2
14.29	1
14.3	1
14.31	0
14.32	0
14.33	1
14.34	1
14.35	1
14.36	1
14.37	0
14.38	1
14.39	0
14.4	1
14.41	0
14.42	0
14.43	1
14.44	2
14.45	1
14.46	0
14.47	0
14.48	0
14.49	0
14.5	0
14.51	0
14.52	0
14.53	0
14.54	1
14.55	0
14.56	0
14.57	0
14.58	0
14.59	0
14.6	0
14.61	0
14.62	0
14.63	1
14.64	1
14.65	0
14.66	0
14.67	1
14.68	0
14.69	1
14.7	0
14.71	1
14.72	0
14.73	1
14.74	1
14.75	1
14.76	0
14.77	0
14.78	0
14.79	0
14.8	0
14.81	0
14.82	1
14.83	1
14.84	0
14.85	0
14.86	0
14.87	1
14.88	1
14.89	0
14.9	0
14.91	0
14.92	0
14.93	0
14.94	0
14.95	1
14.96	0
14.97	0
14.98	0
14.99	0
15	0
15.01	0
15.02	0
15.03	1
15.04	0
15.05	0
15.06	0
15.07	0
15.08	0
15.09	0
15.1	0
15.11	0
15.12	0
15.13	0
15.14	0
15.15	0
15.16	0
15.17	0
15.18	0
15.19	0
15.2	0
15.21	0
15.22	0
15.23	0
15.24	0
15.25	0
15.26	0
15.27	0
15.28	0
15.29	0
15.3	1
15.31	0
15.32	0
15.33	0
15.34	0
15.35	0
15.36	0
15.37	0
15.38	0
15.39	0
15.4	0
15.41	0
15.42	0
15.43	0
15.44	1
15.45	0
15.46	0
15.47	0
15.48	0
15.49	0
15.5	0
15.51	0
15.52	0
15.53	0
15.54	0
15.55	0
15.56	0
15.57	0
15.58	0
15.59	0
15.6	0
15.61	0
15.62	0
15.63	0
15.64	0
15.65	0
15.66	0
15.67	0
15.68	0
15.69	0
15.7	0
15.71	1
15.72	0
15.73	0
15.74	0
15.75	0
15.76	0
15.77	1
15.78	0
15.79	1
15.8	0
15.81	1
15.82	0
15.83	0
15.84	0
15.85	0
15.86	0
15.87	0
15.88	0
15.89	0
15.9	0
15.91	0
15.92	0
15.93	0
15.94	0
15.95	0
15.96	0
15.97	0
15.98	0
15.99	0
16	0
16.01	1
16.02	0
16.03	0
16.04	0
16.05	0
16.06	0
16.07	0
16.08	1
16.09	0
16.1	1
16.11	0
16.12	0
16.13	0
16.14	0
16.15	0
16.16	0
16.17	0
16.18	1
16.19	0
16.2	0
16.21	0
16.22	0
16.23	0
16.24	0
16.25	0
16.26	0
16.27	0
16.28	0
16.29	0
16.3	0
16.31	0
16.32	0
16.33	0
16.34	0
16.35	0
16.36	0
16.37	0
16.38	0
16.39	0
16.4	0
16.41	0
16.42	1
16.43	1
16.44	0
16.45	0
16.46	0
16.47	0
16.48	0
16.49	0
16.5	0
16.51	1
16.52	0
16.53	0
16.54	0
16.55	0
16.56	0
16.57	0
16.58	0
16.59	0
16.6	0
16.61	0
16.62	0
16.63	0
16.64	0
16.65	1
16.66	1
16.67	0
16.68	0
16.69	0
16.7	0
16.71	0
16.72	0
16.73	1
16.74	0
16.75	0
16.76	0
16.77	0
16.78	0
16.79	0
16.8	0
16.81	0
16.82	0
16.83	0
16.84	0
16.85	0
16.86	0
16.87	0
16.88	0
16.89	0
16.9	0
16.91	0
16.92	0
16.93	0
16.94	0
16.95	0
16.96	1
16.97	0
16.98	0
16.99	0
17	0
17.01	0
17.02	0
17.03	0
17.04	0
17.05	0
17.06	0
17.07	0
17.08	0
17.09	0
17.1	0
17.11	0
17.12	0
17.13	0
17.14	0
17.15	0
17.16	0
17.17	0
17.18	0
17.19	0
17.2	0
17.21	0
17.22	1
17.23	0
17.24	0
17.25	0
17.26	0
17.27	0
17.28	0
17.29	0
17.3	0
17.31	0
17.32	0
17.33	0
17.34	1
17.35	0
17.36	0
17.37	0
17.38	0
17.39	0
17.4	0
17.41	0
17.42	0
17.43	0
17.44	0
17.45	0
17.46	0
17.47	0
17.48	0
17.49	0
17.5	0
17.51	0
17.52	0
17.53	0
17.54	0
17.55	0
17.56	0
17.57	0
17.58	0
17.59	0
17.6	0
17.61	0
17.62	0
17.63	0
17.64	0
17.65	0
17.66	0
17.67	0
17.68	0
17.69	0
17.7	0
17.71	0
17.72	0
17.73	0
17.74	1
17.75	0
17.76	0
17.77	0
17.78	0
17.79	0
17.8	0
17.81	0
17.82	0
17.83	0
17.84	0
17.85	0
17.86	0
17.87	0
17.88	0
17.89	0
17.9	0
17.91	0
17.92	0
17.93	0
17.94	0
17.95	0
17.96	0
17.97	0
17.98	1
17.99	1
18	0
18.01	0
18.02	0
18.03	0
18.04	0
18.05	0
18.06	0
18.07	0
18.08	0
18.09	0
18.1	0
18.11	0
18.12	0
18.13	0
18.14	0
18.15	0
18.16	0
18.17	0
18.18	0
18.19	0
18.2	0
18.21	0
18.22	0
18.23	0
18.24	0
18.25	0
18.26	0
18.27	0
18.28	0
18.29	0
18.3	0
18.31	0
18.32	0
18.33	0
18.34	0
18.35	0
18.36	0
18.37	0
18.38	0
18.39	0
18.4	0
18.41	0
18.42	0
18.43	0
18.44	0
18.45	0
18.46	0
18.47	0
18.48	0
18.49	0
18.5	0
18.51	0
18.52	0
18.53	0
18.54	0
18.55	0
18.56	0
18.57	0
18.58	0
18.59	0
18.6	0
18.61	0
18.62	0
18.63	0
18.64	0
18.65	0
18.66	0
18.67	0
18.68	0
18.69	0
18.7	0
18.71	0
18.72	0
18.73	0
18.74	0
18.75	0
18.76	0
18.77	0
18.78	1
18.79	1
18.8	0
18.81	0
18.82	0
18.83	0
18.84	0
18.85	0
18.86	0
18.87	0
18.88	0
18.89	0
18.9	0
18.91	0
18.92	0
18.93	0
18.94	0
18.95	0
18.96	0
18.97	0
18.98	0
18.99	0
19	0
19.01	0
19.02	0
19.03	0
19.04	0
19.05	0
19.06	0
19.07	0
19.08	0
19.09	0
19.1	0
19.11	0
19.12	0
19.13	0
19.14	0
19.15	0
19.16	0
19.17	0
19.18	0
19.19	0
19.2	0
19.21	0
19.22	0
19.23	0
19.24	0
19.25	0
19.26	0
19.27	0
19.28	0
19.29	0
19.3	0
19.31	0
19.32	0
19.33	0
19.34	0
19.35	0
19.36	0
19.37	0
19.38	0
19.39	0
19.4	0
19.41	0
19.42	0
19.43	0
19.44	0
19.45	0
19.46	0
19.47	0
19.48	0
19.49	0
19.5	0
19.51	0
19.52	0
19.53	0
19.54	0
19.55	0
19.56	0
19.57	0
19.58	0
19.59	0
19.6	0
19.61	0
19.62	0
19.63	0
19.64	0
19.65	0
19.66	0
19.67	0
19.68	0
19.69	0
19.7	0
19.71	0
19.72	0
19.73	0
19.74	0
19.75	0
19.76	0
19.77	0
19.78	0
[truncated: 49 more rows]

## Sheet: Supplementary Fig.2d
Steels	d(μm)	NA（mm-2）		0Nb				0.10Nb				0.25Nb
0Nb	1.14398	309.986		Image No.	Average diameter of inclusion d(μm)	Number of inclusion NA（mm-2）		Image No.	Average diameter of inclusion d(μm)	Number of inclusion NA（mm-2）		Image No.	Average diameter of inclusion d(μm)	Number of inclusion NA（mm-2）
0.10Nb	1.19205	298.215		1	0.842741	353.149		1	1.31133	353.149		1	1.63102	470.865
0.25Nb	1.12099	300.177		2	0.906962	294.291		2	1.54952	353.149		2	0.98281	235.433
				3	1.16795	235.433		3	1.81596	235.433		3	1.03835	294.291
				4	0.989897	176.574		4	1.01599	412.007		4	1.06329	412.007
				5	1.04407	294.291		5	1.12978	235.433		5	1.13281	294.291
				6	0.849001	353.149		6	1.18639	294.291		6	1.12301	176.574
				7	1.08363	176.574		7	1.52095	117.716		7	1.37779	235.433
				8	1.09341	235.433		8	1.83032	353.149		8	1.16348	353.149
				9	1.1645	412.007		9	0.911924	294.291		9	1.33502	235.433
				10	0.932229	294.291		10	1.28612	353.149		10	0.889889	353.149
				11	1.27655	412.007		11	1.32623	235.433		11	1.05012	412.007
				12	1.14122	176.574		12	1.11948	470.865		12	1.14469	353.149
				13	1.09155	235.433		13	1.04779	235.433		13	1.02292	176.574
				14	1.01805	412.007		14	0.924929	176.574		14	0.971717	235.433
				15	1.30188	412.007		15	1.46882	294.291		15	1.09409	353.149
				16	1.21159	294.291		16	1.08638	647.44		16	1.06366	235.433
				17	1.48307	235.433		17	0.959557	235.433		17	1.4374	176.574
				18	1.0015	412.007		18	1.26843	235.433		18	1.0834	353.149
				19	1.15993	353.149		19	0.970445	412.007		19	0.957376	294.291
				20	1.38048	235.433		20	1.09283	294.291		20	1.18122	353.149
				21	1.0191	412.007		21	0.971786	294.291		21	0.935071	294.291
				22	1.31867	176.574		22	1.31159	294.291		22	1.14206	294.291
				23	1.23853	412.007		23	1.06154	235.433		23	1.1768	353.149
				24	1.27423	470.865		24	1.1819	529.723		24	1.13532	294.291
				25	1.04402	412.007		25	0.76381	117.716		25	0.88531	294.291
				26	1.39122	235.433		26	1.48716	235.433		26	1.11129	294.291
				27	1.07201	176.574		27	1.01666	176.574		27	1.20911	353.149
				28	1.32158	412.007		28	0.875576	176.574		28	1.0778	294.291
				29	0.973274	353.149		29	1.29646	353.149		29	1.01332	235.433
				30	1.52652	235.433		30	0.971786	294.291		30	1.19943	294.291
				Average values	1.14398	309.986		Average values	1.19205	298.215		Average values	1.12099	300.177
