# Supplementary material for: Design for improving corrosion resistance of duplex stainless steels by wrapping inclusions with niobium armour
Source: Nat Commun. 2023 Nov 30;14:7869. doi: 10.1038/s41467-023-43752-8 (PMC10689471; doi:10.1038/s41467-023-43752-8)
Supplement: Supplementary file 3 — Source Data [file 41467_2023_43752_MOESM3_ESM.zip › Source Data/Supplementary Fig. 3d.xlsx]

## Sheet: Supplementary Fig. 3d
	Ferrite phase fraction (%)			0Nb			0.10Nb			0.25Nb
Steels	Average values	Error values		Image No.	Ferrite phase fraction (%)		Image No.	Ferrite phase fraction (%)		Image No.	Ferrite phase fraction (%)
0Nb	50.1719	1.29504		1	51.5043		1	54.0919		1	55.9735
0.10Nb	53.2888	2.23754		2	51.4363		2	50.8135		2	53.6445
0.25Nb	54.8297	0.957204		3	50.3783		3	57.859		3	53.6964
				4	48.5652		4	53.3703		4	56.0128
				5	50.448		5	50.9152		5	55.8412
				6	49.3595		6	51.4884		6	55.3251
				7	50.2867		7	52.6004		7	55.4873
				8	48.4039		8	50.8426		8	54.6735
				9	49.0917		9	54.6226		9	55.1445
				10	51.1594		10	51.2888		10	55.0015
				11	48.9286		11	50.7316		11	54.7265
				12	48.8666		12	52.1379		12	54.4747
				13	50.5209		13	56.0666		13	54.765
				14	48.6913		14	53.2919		14	54.7587
				15	49.9756		15	55.3136		15	54.9539
				16	48.9238		16	53.1862		16	53.4287
				17	51.7216		17	55.1994		17	54.1508
				18	51.9085		18	52.8859		18	56.0508
				19	49.6153		19	54.0017		19	53.5889
				20	49.906		20	55.2131		20	55.9848
				21	51.5723		21	53.7352		21	52.5951
				22	48.8257		22	54.8441		22	54.2173
				23	48.5778		23	49.6238		23	53.9109
				24	50.4662		24	55.0796		24	54.2486
				25	49.117		25	57.2197		25	55.7492
				26	49.6984		26	54.0718		26	56.1647
				27	49.6069		27	53.6887		27	54.547
				28	48.7356		28	49.8179		28	54.9222
				29	52.6871		29	50.093		29	54.3332
				30	52.5868		30	53.6208		30	56.52
				31	50.1851		31	56.9575		Average values	54.8297
				32	52.0447		32	50.5685		Error values	0.957204
				33	51.8775		Average values	53.2888
				Average values	50.1719		Error values	2.23754
				Error values	1.29504
