# Supplementary material for: Design for improving corrosion resistance of duplex stainless steels by wrapping inclusions with niobium armour
Source: Nat Commun. 2023 Nov 30;14:7869. doi: 10.1038/s41467-023-43752-8 (PMC10689471; doi:10.1038/s41467-023-43752-8)
Supplement: Supplementary file 3 — Source Data [file 41467_2023_43752_MOESM3_ESM.zip › Source Data/Supplementary Fig. 5b.xlsx]

## Sheet: Supplementary Fig. 5b
Distance (μm)	Concentration (mass%)
	N	Cr	Nb	Mo
0	0.549228	22.4342	0.221905	2.79399
0.1194	0.467103	22.489	0.065623	2.65949
0.2388	0.449886	22.3821	0.142214	2.64278
0.3582	0.522251	22.4466	0.105896	2.67181
0.4776	0.522504	22.5223	0.124214	2.68927
0.597	0.597595	22.1788	0.14596	2.73847
0.7164	0.562056	22.6188	0.165725	2.69213
0.8357	0.554079	22.3728	0.238357	2.70754
0.9551	0.567241	22.5122	0.369672	2.80427
1.0745	0.436455	22.1636	0.704569	2.56564
1.1939	0.374109	22.0777	1.04619	2.46339
1.3133	5.69036	25.5544	53.9812	5.87509
1.4327	5.58865	25.7613	53.7917	5.77977
1.5521	5.25471	26.0453	53.9715	5.59692
1.6715	5.36561	25.3819	54.8003	5.63214
