# Supplementary material for: Design for improving corrosion resistance of duplex stainless steels by wrapping inclusions with niobium armour
Source: Nat Commun. 2023 Nov 30;14:7869. doi: 10.1038/s41467-023-43752-8 (PMC10689471; doi:10.1038/s41467-023-43752-8)
Supplement: Supplementary file 3 — Source Data [file 41467_2023_43752_MOESM3_ESM.zip › Source Data/Supplementary Fig. 6.xlsx]

## Sheet: Supplementary Fig.6a
Steels	Pitting potential (mVSCE)	Cumulative probability
S32205-0Nb-1	250.2	0.11111
S32205-0Nb-2	254.4	0.22222
S32205-0Nb-3	257.1	0.33333
S32205-0Nb-4	259.4	0.44444
S32205-0Nb-5	269.7	0.55556
S32205-0Nb-6	288.5	0.66667
S32205-0Nb-7	290	0.77778
S32205-0Nb-8	312	0.88889
S32205-0.1Nb-1	384.3	0.11111
S32205-0.1Nb-2	387.8	0.22222
S32205-0.1Nb-3	391	0.33333
S32205-0.1Nb-4	396	0.44444
S32205-0.1Nb-5	402.1	0.55556
S32205-0.1Nb-6	417.8	0.66667
S32205-0.1Nb-7	422.8	0.77778
S32205-0.1Nb-8	431.7	0.88889
S32205-0.25Nb-1	493.8	0.11111
S32205-0.25Nb-2	499.5	0.22222
S32205-0.25Nb-3	512	0.33333
S32205-0.25Nb-4	516.3	0.44444
S32205-0.25Nb-5	517.1	0.55556
S32205-0.25Nb-6	536.3	0.66667
S32205-0.25Nb-7	542.4	0.77778
S32205-0.25Nb-8	552.5	0.88889

## Sheet: Supplementary Fig.6b
Steels	Pitting potential (mVSCE)	Cumulative probability
S32101-0Nb-1	-85.97	0.11111
S32101-0Nb-2	-80.4	0.22222
S32101-0Nb-3	-79.08	0.33333
S32101-0Nb-4	-78.59	0.44444
S32101-0Nb-5	-78.27	0.55556
S32101-0Nb-6	-77.24	0.66667
S32101-0Nb-7	-74.4	0.77778
S32101-0Nb-8	-74.11	0.88889
S32101-0.25Nb-1	-58.51	0.11111
S32101-0.25Nb-2	-57.82	0.22222
S32101-0.25Nb-3	-52.64	0.33333
S32101-0.25Nb-4	-51.04	0.44444
S32101-0.25Nb-5	-46.51	0.55556
S32101-0.25Nb-6	-45.97	0.66667
S32101-0.25Nb-7	-45.23	0.77778
S32101-0.25Nb-8	-44.91	0.88889

## Sheet: Supplementary Fig.6c
Steels	Pitting potential (mVSCE)	Cumulative probability
S32750-0Nb-1	535.2	0.11111
S32750-0Nb-2	539.6	0.22222
S32750-0Nb-3	561.2	0.33333
S32750-0Nb-4	561.3	0.44444
S32750-0Nb-5	564.5	0.55556
S32750-0Nb-6	569.8	0.66667
S32750-0Nb-7	585.4	0.77778
S32750-0Nb-8	588.8	0.88889
S32750-0.25Nb-1	688.4	0.11111
S32750-0.25Nb-2	691	0.22222
S32750-0.25Nb-3	692.7	0.33333
S32750-0.25Nb-4	706.9	0.44444
S32750-0.25Nb-5	709.4	0.55556
S32750-0.25Nb-6	717.5	0.66667
S32750-0.25Nb-7	726.4	0.77778
S32750-0.25Nb-8	734.8	0.88889

## Sheet: Supplementary Fig.6d
Steels	Pitting potential (mVSCE)	Cumulative probability
S32205 Industry-0Nb-1	247.9	0.11111
S32205 Industry-0Nb-2	250.8	0.22222
S32205 Industry-0Nb-3	263.3	0.33333
S32205 Industry-0Nb-4	270	0.44444
S32205 Industry-0Nb-5	272.9	0.55556
S32205 Industry-0Nb-6	289.7	0.66667
S32205 Industry-0Nb-7	293.1	0.77778
S32205 Industry-0Nb-8	308.5	0.88889
S32205 Industry-0.25Nb-1	553.5	0.11111
S32205 Industry-0.25Nb-2	554.9	0.22222
S32205 Industry-0.25Nb-3	573.1	0.33333
S32205 Industry-0.25Nb-4	580.2	0.44444
S32205 Industry-0.25Nb-5	587	0.55556
S32205 Industry-0.25Nb-6	591.4	0.66667
S32205 Industry-0.25Nb-7	595	0.77778
S32205 Industry-0.25Nb-8	597.4	0.88889
