# Supplementary material for: Design for improving corrosion resistance of duplex stainless steels by wrapping inclusions with niobium armour
Source: Nat Commun. 2023 Nov 30;14:7869. doi: 10.1038/s41467-023-43752-8 (PMC10689471; doi:10.1038/s41467-023-43752-8)
Supplement: Supplementary file 3 — Source Data [file 41467_2023_43752_MOESM3_ESM.zip › Source Data/Supplementary Fig. 7a.xlsx]

## Sheet: Supplementary Fig. 7a
0Nb			0.10Nb			0.25Nb
Current density (A·cm-2)	Potential (mVSCE)		Current density (A·cm-2)	Potential (mVSCE)		Current density (A·cm-2)	Potential (mVSCE)
0.0001022	-488.5		7.866e-05	-456.9		3.897e-05	-472.3
9.288e-05	-488.1		7.276e-05	-457.4		3.626e-05	-471.9
8.593e-05	-487.8		6.829e-05	-457.2		3.418e-05	-471.7
8.04e-05	-487.4		6.48e-05	-457.1		3.245e-05	-471.3
7.591e-05	-487		6.19e-05	-456.9		3.101e-05	-471.1
7.223e-05	-486.8		5.939e-05	-456.7		2.98e-05	-470.7
6.911e-05	-486.4		5.735e-05	-456.6		2.872e-05	-470.3
6.643e-05	-486.1		5.551e-05	-456.5		2.776e-05	-470
6.414e-05	-485.8		5.386e-05	-456.3		2.692e-05	-469.7
6.21e-05	-485.4		5.243e-05	-456.1		2.613e-05	-469.4
6.028e-05	-485.1		5.117e-05	-456		2.541e-05	-469
5.865e-05	-484.7		4.999e-05	-455.8		2.476e-05	-468.7
5.72e-05	-484.4		4.897e-05	-455.6		2.415e-05	-468.4
5.587e-05	-484.1		4.806e-05	-455.5		2.358e-05	-468
5.471e-05	-483.7		4.692e-05	-455.1		2.306e-05	-467.7
5.371e-05	-483.4		4.618e-05	-454.9		2.254e-05	-467.3
5.283e-05	-483.1		4.551e-05	-454.7		2.21e-05	-467
5.207e-05	-482.8		4.485e-05	-454.6		2.165e-05	-466.7
5.144e-05	-482.4		4.428e-05	-454.4		2.122e-05	-466.4
5.09e-05	-482.1		4.375e-05	-454.3		2.083e-05	-466
5.038e-05	-481.8		4.324e-05	-454.1		2.049e-05	-465.7
4.991e-05	-481.4		4.279e-05	-453.9		2.015e-05	-465.4
4.94e-05	-481.1		4.238e-05	-453.8		1.983e-05	-465
4.89e-05	-480.7		4.196e-05	-453.6		1.955e-05	-464.8
4.844e-05	-480.5		4.16e-05	-453.4		1.928e-05	-464.4
4.779e-05	-479.9		4.125e-05	-453.3		1.902e-05	-464.1
4.732e-05	-479.6		4.09e-05	-453.1		1.879e-05	-463.8
4.69e-05	-479.2		4.057e-05	-452.9		1.855e-05	-463.4
4.648e-05	-478.9		4.026e-05	-452.8		1.834e-05	-463
4.611e-05	-478.6		3.992e-05	-452.6		1.814e-05	-462.7
4.583e-05	-478.3		3.961e-05	-452.4		1.794e-05	-462.4
4.558e-05	-477.9		3.93e-05	-452.3		1.775e-05	-462.1
4.537e-05	-477.5		3.896e-05	-452.1		1.757e-05	-461.8
4.522e-05	-477.3		3.866e-05	-452		1.737e-05	-461.4
4.504e-05	-476.9		3.836e-05	-451.8		1.717e-05	-461.1
4.487e-05	-476.6		3.802e-05	-451.6		1.698e-05	-460.8
4.47e-05	-476.3		3.771e-05	-451.5		1.677e-05	-460.5
4.448e-05	-475.9		3.741e-05	-451.3		1.657e-05	-460.1
4.421e-05	-475.6		3.709e-05	-451.1		1.638e-05	-459.8
4.393e-05	-475.3		3.68e-05	-451		1.619e-05	-459.5
4.357e-05	-474.9		3.652e-05	-450.8		1.601e-05	-459.1
4.319e-05	-474.6		3.622e-05	-450.6		1.586e-05	-458.8
4.283e-05	-474.3		3.597e-05	-450.5		1.569e-05	-458.4
4.244e-05	-473.9		3.574e-05	-450.3		1.552e-05	-458.1
4.203e-05	-473.6		3.549e-05	-450.1		1.536e-05	-457.7
4.167e-05	-473.3		3.531e-05	-450		1.521e-05	-457.4
4.127e-05	-472.9		3.512e-05	-449.8		1.505e-05	-457.1
4.089e-05	-472.6		3.493e-05	-449.6		1.489e-05	-456.8
4.052e-05	-472.3		3.478e-05	-449.5		1.476e-05	-456.4
4.012e-05	-471.9		3.464e-05	-449.3		1.461e-05	-456.1
3.972e-05	-471.6		3.448e-05	-449.1		1.447e-05	-455.8
3.936e-05	-471.2		3.434e-05	-449		1.434e-05	-455.5
3.896e-05	-470.9		3.422e-05	-448.8		1.421e-05	-455.1
3.858e-05	-470.6		3.409e-05	-448.7		1.408e-05	-454.8
3.823e-05	-470.3		3.393e-05	-448.5		1.396e-05	-454.5
3.786e-05	-470		3.38e-05	-448.3		1.384e-05	-454.1
3.75e-05	-469.5		3.367e-05	-448.2		1.372e-05	-453.8
3.719e-05	-469.3		3.351e-05	-448		1.361e-05	-453.5
3.688e-05	-469		3.336e-05	-447.8		1.35e-05	-453.1
3.662e-05	-468.6		3.323e-05	-447.7		1.339e-05	-452.8
3.642e-05	-468.3		3.305e-05	-447.5		1.33e-05	-452.5
3.623e-05	-467.9		3.291e-05	-447.4		1.32e-05	-452.1
3.606e-05	-467.6		3.277e-05	-447.2		1.31e-05	-451.8
3.595e-05	-467.3		3.26e-05	-447		1.301e-05	-451.5
3.584e-05	-467		3.245e-05	-446.9		1.291e-05	-451.1
3.577e-05	-466.6		3.23e-05	-446.7		1.281e-05	-450.8
3.576e-05	-466.2		3.212e-05	-446.5		1.272e-05	-450.5
3.576e-05	-466		3.197e-05	-446.3		1.262e-05	-450.1
3.579e-05	-465.6		3.181e-05	-446.2		1.252e-05	-449.8
3.585e-05	-465.3		3.162e-05	-446		1.242e-05	-449.5
3.588e-05	-464.9		3.146e-05	-445.9		1.232e-05	-449.1
3.593e-05	-464.6		3.129e-05	-445.7		1.223e-05	-448.8
3.601e-05	-464.3		3.11e-05	-445.5		1.214e-05	-448.5
3.604e-05	-464		3.093e-05	-445.4		1.204e-05	-448.1
3.605e-05	-463.6		3.076e-05	-445.2		1.194e-05	-447.8
3.604e-05	-463.3		3.057e-05	-445		1.186e-05	-447.5
3.595e-05	-463		3.041e-05	-444.9		1.177e-05	-447.2
3.584e-05	-462.6		3.025e-05	-444.7		1.167e-05	-446.8
3.572e-05	-462.3		3.008e-05	-444.5		1.159e-05	-446.5
3.559e-05	-462		2.993e-05	-444.4		1.15e-05	-446.1
3.547e-05	-461.5		2.979e-05	-444.2		1.142e-05	-445.8
3.539e-05	-461.3		2.963e-05	-444		1.134e-05	-445.5
3.529e-05	-461		2.95e-05	-443.9		1.126e-05	-445.2
3.52e-05	-460.6		2.937e-05	-443.7		1.117e-05	-444.8
3.513e-05	-460.4		2.923e-05	-443.5		1.109e-05	-444.5
3.503e-05	-459.9		2.911e-05	-443.4		1.1e-05	-444.1
3.493e-05	-459.6		2.9e-05	-443.2		1.092e-05	-443.8
3.485e-05	-459.4		2.886e-05	-443		1.084e-05	-443.5
3.475e-05	-459		2.875e-05	-442.9		1.076e-05	-443.1
3.466e-05	-458.6		2.865e-05	-442.7		1.069e-05	-442.8
3.459e-05	-458.3		2.851e-05	-442.5		1.062e-05	-442.5
3.45e-05	-458		2.84e-05	-442.4		1.054e-05	-442.1
3.442e-05	-457.6		2.829e-05	-442.2		1.046e-05	-441.8
3.438e-05	-457.3		2.816e-05	-442		1.04e-05	-441.5
3.435e-05	-457		2.806e-05	-441.9		1.033e-05	-441.1
3.436e-05	-456.6		2.795e-05	-441.7		1.026e-05	-440.8
3.441e-05	-456.3		2.782e-05	-441.5		1.02e-05	-440.5
3.444e-05	-456		2.772e-05	-441.4		1.013e-05	-440.1
3.444e-05	-455.7		2.762e-05	-441.2		1.006e-05	-439.8
3.442e-05	-455.4		2.749e-05	-441		1e-05	-439.5
3.433e-05	-455		2.74e-05	-440.9		9.931e-06	-439.2
3.422e-05	-454.7		2.729e-05	-440.7		9.864e-06	-438.8
3.411e-05	-454.4		2.717e-05	-440.5		9.815e-06	-438.5
3.394e-05	-454		2.707e-05	-440.4		9.752e-06	-438.1
3.376e-05	-453.7		2.697e-05	-440.2		9.697e-06	-437.8
3.355e-05	-453.4		2.684e-05	-440		9.644e-06	-437.5
3.329e-05	-453		2.672e-05	-439.9		9.585e-06	-437.1
3.302e-05	-452.7		2.662e-05	-439.7		9.525e-06	-436.8
3.278e-05	-452.4		2.649e-05	-439.5		9.472e-06	-436.5
3.252e-05	-452		2.637e-05	-439.4		9.409e-06	-436.1
3.227e-05	-451.7		2.626e-05	-439.2		9.343e-06	-435.8
3.206e-05	-451.3		2.612e-05	-439		9.288e-06	-435.5
3.189e-05	-451		2.6e-05	-438.9		9.224e-06	-435.1
3.174e-05	-450.7		2.587e-05	-438.7		9.172e-06	-434.8
3.163e-05	-450.3		2.572e-05	-438.5		9.122e-06	-434.5
3.159e-05	-450		2.56e-05	-438.4		9.067e-06	-434.2
3.154e-05	-449.7		2.547e-05	-438.2		9.012e-06	-433.8
3.15e-05	-449.3		2.532e-05	-438		8.966e-06	-433.5
3.15e-05	-449		2.519e-05	-437.9		8.909e-06	-433.2
3.147e-05	-448.7		2.506e-05	-437.7		8.856e-06	-432.8
3.144e-05	-448.3		2.491e-05	-437.5		8.81e-06	-432.5
3.144e-05	-448		2.479e-05	-437.4		8.754e-06	-432.2
3.142e-05	-447.7		2.466e-05	-437.2		8.701e-06	-431.8
3.141e-05	-447.2		2.452e-05	-437		8.653e-06	-431.5
3.141e-05	-447		2.44e-05	-436.9		8.599e-06	-431.2
3.14e-05	-446.7		2.429e-05	-436.7		8.547e-06	-430.8
3.138e-05	-446.3		2.416e-05	-436.5		8.499e-06	-430.5
3.138e-05	-446		2.406e-05	-436.4		8.447e-06	-430.2
3.136e-05	-445.5		2.395e-05	-436.2		8.393e-06	-429.8
3.133e-05	-445.3		2.383e-05	-436		8.346e-06	-429.5
3.13e-05	-445		2.374e-05	-435.9		8.294e-06	-429.1
3.124e-05	-444.6		2.365e-05	-435.8		8.24e-06	-428.8
3.117e-05	-444.3		2.355e-05	-435.5		8.195e-06	-428.5
3.112e-05	-443.9		2.347e-05	-435.4		8.144e-06	-428.1
3.106e-05	-443.7		2.338e-05	-435.2		8.088e-06	-427.8
3.102e-05	-443.3		2.329e-05	-435		8.045e-06	-427.5
3.1e-05	-443		2.322e-05	-434.9		7.989e-06	-427.2
3.095e-05	-442.7		2.316e-05	-434.7		7.934e-06	-426.8
3.087e-05	-442.2		2.307e-05	-434.6		7.883e-06	-426.5
3.08e-05	-442		2.301e-05	-434.4		7.828e-06	-426.2
3.069e-05	-441.7		2.294e-05	-434.3		7.772e-06	-425.8
3.057e-05	-441.3		2.285e-05	-434		7.724e-06	-425.5
3.047e-05	-441		2.279e-05	-433.9		7.673e-06	-425.2
3.037e-05	-440.6		2.272e-05	-433.8		7.616e-06	-424.8
3.028e-05	-440.3		2.264e-05	-433.5		7.564e-06	-424.5
3.022e-05	-440		2.257e-05	-433.4		7.521e-06	-424.1
3.013e-05	-439.7		2.25e-05	-433.2		7.468e-06	-423.8
3.005e-05	-439.3		2.241e-05	-433		7.42e-06	-423.5
2.998e-05	-439		2.234e-05	-432.9		7.376e-06	-423.2
2.989e-05	-438.7		2.226e-05	-432.7		7.328e-06	-422.8
2.978e-05	-438.3		2.216e-05	-432.5		7.279e-06	-422.5
2.969e-05	-438		2.208e-05	-432.4		7.239e-06	-422.1
2.954e-05	-437.6		2.2e-05	-432.2		7.186e-06	-421.8
2.938e-05	-437.3		2.191e-05	-432.1		7.147e-06	-421.5
2.922e-05	-437		2.18e-05	-431.9		7.108e-06	-421.1
2.903e-05	-436.7		2.172e-05	-431.7		7.058e-06	-420.8
2.884e-05	-436.3		2.162e-05	-431.6		7.014e-06	-420.4
2.868e-05	-436		2.151e-05	-431.4		6.977e-06	-420.1
2.849e-05	-435.7		2.142e-05	-431.2		6.932e-06	-419.8
2.833e-05	-435.3		2.132e-05	-431.1		6.887e-06	-419.4
2.819e-05	-435		2.121e-05	-430.9		6.85e-06	-419.1
2.804e-05	-434.7		2.112e-05	-430.7		6.803e-06	-418.8
2.79e-05	-434.3		2.102e-05	-430.6		6.756e-06	-418.4
2.78e-05	-434		2.092e-05	-430.4		6.721e-06	-418.2
2.767e-05	-433.7		2.083e-05	-430.2		6.675e-06	-417.8
2.756e-05	-433.3		2.073e-05	-430.1		6.639e-06	-417.4
2.747e-05	-433		2.063e-05	-429.9		6.602e-06	-417.2
2.738e-05	-432.6		2.054e-05	-429.7		6.561e-06	-416.8
2.728e-05	-432.3		2.047e-05	-429.6		6.52e-06	-416.4
2.72e-05	-432		2.037e-05	-429.4		6.488e-06	-416.1
2.709e-05	-431.7		2.029e-05	-429.2		6.445e-06	-415.8
2.699e-05	-431.3		2.021e-05	-429.1		6.406e-06	-415.5
2.691e-05	-431		2.012e-05	-428.9		6.371e-06	-415.2
2.682e-05	-430.7		2.004e-05	-428.7		6.33e-06	-414.8
2.675e-05	-430.3		1.997e-05	-428.6		6.285e-06	-414.4
2.669e-05	-430		1.988e-05	-428.4		6.254e-06	-414.2
2.662e-05	-429.7		1.981e-05	-428.3		6.209e-06	-413.8
2.654e-05	-429.3		1.974e-05	-428.1		6.167e-06	-413.5
2.648e-05	-429		1.965e-05	-427.9		6.137e-06	-413.2
2.64e-05	-428.7		1.958e-05	-427.8		6.094e-06	-412.8
2.632e-05	-428.3		1.951e-05	-427.6		6.053e-06	-412.5
2.626e-05	-428		1.943e-05	-427.4		6.019e-06	-412.2
2.617e-05	-427.7		1.936e-05	-427.2		5.977e-06	-411.8
2.607e-05	-427.4		1.93e-05	-427.1		5.938e-06	-411.5
2.598e-05	-427		1.922e-05	-426.9		5.905e-06	-411.1
2.585e-05	-426.7		1.916e-05	-426.7		5.869e-06	-410.8
2.57e-05	-426.3		1.91e-05	-426.6		5.831e-06	-410.5
2.556e-05	-426		1.903e-05	-426.4		5.799e-06	-410.2
2.539e-05	-425.7		1.897e-05	-426.3		5.762e-06	-409.8
2.522e-05	-425.3		1.892e-05	-426.1		5.724e-06	-409.5
2.505e-05	-425		1.885e-05	-425.9		5.698e-06	-409.2
2.488e-05	-424.7		1.879e-05	-425.8		5.657e-06	-408.8
2.471e-05	-424.4		1.874e-05	-425.6		5.627e-06	-408.5
2.459e-05	-424.1		1.867e-05	-425.4		5.594e-06	-408.2
2.453e-05	-423.7		1.862e-05	-425.3		5.558e-06	-407.8
2.451e-05	-423.4		1.857e-05	-425.1		5.522e-06	-407.5
2.451e-05	-423		1.849e-05	-424.9		5.491e-06	-407.2
2.448e-05	-422.7		1.844e-05	-424.8		5.453e-06	-406.8
2.441e-05	-422.3		1.839e-05	-424.6		5.414e-06	-406.5
2.436e-05	-422.1		1.832e-05	-424.4		5.385e-06	-406.2
2.427e-05	-421.7		1.826e-05	-424.2		5.35e-06	-405.8
2.417e-05	-421.3		1.82e-05	-424.1		5.314e-06	-405.5
2.407e-05	-421.1		1.812e-05	-423.9		5.283e-06	-405.2
2.395e-05	-420.7		1.806e-05	-423.8		5.249e-06	-404.8
2.382e-05	-420.4		1.8e-05	-423.6		5.21e-06	-404.5
2.371e-05	-420		1.792e-05	-423.4		5.184e-06	-404.2
2.358e-05	-419.7		1.786e-05	-423.3		5.145e-06	-403.9
2.347e-05	-419.4		1.779e-05	-423.1		5.114e-06	-403.5
2.337e-05	-419		1.771e-05	-422.9		5.082e-06	-403.2
2.326e-05	-418.7		1.765e-05	-422.8		5.046e-06	-402.8
2.316e-05	-418.2		1.759e-05	-422.6		5.008e-06	-402.5
2.306e-05	-418		1.751e-05	-422.4		4.982e-06	-402.2
2.301e-05	-417.7		1.745e-05	-422.3		4.945e-06	-401.8
2.297e-05	-417.4		1.74e-05	-422.1		4.918e-06	-401.5
2.292e-05	-417		1.733e-05	-421.9		4.894e-06	-401.2
2.291e-05	-416.6		1.727e-05	-421.8		4.868e-06	-400.8
2.286e-05	-416.3		1.72e-05	-421.6		4.842e-06	-400.5
2.28e-05	-416		1.714e-05	-421.4		4.804e-06	-400
2.273e-05	-415.7		1.709e-05	-421.3		4.784e-06	-399.6
2.263e-05	-415.3		1.704e-05	-421.1		4.76e-06	-399.3
2.25e-05	-415		1.698e-05	-420.9		4.742e-06	-399
2.237e-05	-414.7		1.693e-05	-420.8		4.717e-06	-398.6
2.223e-05	-414.4		1.689e-05	-420.6		4.695e-06	-398.3
2.208e-05	-414		1.683e-05	-420.4		4.677e-06	-398
2.198e-05	-413.7		1.678e-05	-420.3		4.652e-06	-397.6
2.188e-05	-413.4		1.674e-05	-420.1		4.627e-06	-397.3
2.179e-05	-413		1.669e-05	-419.9		4.604e-06	-397
2.174e-05	-412.7		1.664e-05	-419.8		4.576e-06	-396.6
2.167e-05	-412.4		1.66e-05	-419.7		4.551e-06	-396.3
2.159e-05	-412		1.653e-05	-419.4		4.527e-06	-396
2.152e-05	-411.7		1.649e-05	-419.3		4.5e-06	-395.6
2.143e-05	-411.4		1.644e-05	-419.1		4.468e-06	-395.3
2.133e-05	-411		1.638e-05	-418.9		4.443e-06	-395
2.125e-05	-410.7		1.633e-05	-418.8		4.414e-06	-394.6
2.114e-05	-410.3		1.628e-05	-418.7		4.383e-06	-394.3
2.102e-05	-410		1.622e-05	-418.4		4.36e-06	-394
2.094e-05	-409.7		1.617e-05	-418.3		4.329e-06	-393.6
2.081e-05	-409.4		1.612e-05	-418.2		4.3e-06	-393.3
2.069e-05	-409.1		1.606e-05	-417.9		4.276e-06	-393
2.059e-05	-408.7		1.601e-05	-417.8		4.249e-06	-392.7
2.047e-05	-408.4		1.596e-05	-417.6		4.218e-06	-392.3
2.034e-05	-408		1.589e-05	-417.4		4.197e-06	-392
2.023e-05	-407.7		1.585e-05	-417.3		4.166e-06	-391.6
2.011e-05	-407.4		1.58e-05	-417.1		4.136e-06	-391.3
1.998e-05	-407		1.574e-05	-416.9		4.106e-06	-390.9
1.987e-05	-406.7		1.569e-05	-416.8		4.085e-06	-390.6
1.974e-05	-406.4		1.564e-05	-416.6		4.057e-06	-390.3
1.962e-05	-406		1.558e-05	-416.4		4.028e-06	-389.9
1.953e-05	-405.7		1.552e-05	-416.3		4.009e-06	-389.6
1.942e-05	-405.4		1.547e-05	-416.1		3.982e-06	-389.3
1.932e-05	-405		1.54e-05	-415.9		3.958e-06	-388.9
1.924e-05	-404.7		1.535e-05	-415.8		3.931e-06	-388.6
1.914e-05	-404.4		1.53e-05	-415.6		3.905e-06	-388.3
1.905e-05	-404		1.525e-05	-415.5		3.875e-06	-388
1.896e-05	-403.7		1.518e-05	-415.3		3.852e-06	-387.7
1.887e-05	-403.4		1.513e-05	-415.1		3.821e-06	-387.3
1.876e-05	-403		1.508e-05	-415		3.796e-06	-387
1.867e-05	-402.8		1.501e-05	-414.8		3.775e-06	-386.7
1.856e-05	-402.4		1.496e-05	-414.6		3.751e-06	-386.3
1.844e-05	-402.1		1.491e-05	-414.5		3.723e-06	-386
1.836e-05	-401.8		1.485e-05	-414.3		3.706e-06	-385.7
1.824e-05	-401.4		1.48e-05	-414.1		3.681e-06	-385.3
1.814e-05	-401.1		1.474e-05	-414		3.659e-06	-385
1.805e-05	-400.7		1.468e-05	-413.8		3.641e-06	-384.7
1.793e-05	-400.4		1.462e-05	-413.6		3.617e-06	-384.3
1.783e-05	-400.1		1.456e-05	-413.5		3.592e-06	-384
1.774e-05	-399.7		1.45e-05	-413.3		3.577e-06	-383.7
1.763e-05	-399.4		1.445e-05	-413.1		3.554e-06	-383.3
1.753e-05	-399		1.44e-05	-413		3.529e-06	-383
1.744e-05	-398.8		1.434e-05	-412.8		3.512e-06	-382.7
1.734e-05	-398.4		1.432e-05	-412.6		3.487e-06	-382.3
1.723e-05	-398.1		1.426e-05	-412.5		3.467e-06	-382
1.715e-05	-397.8		1.42e-05	-412.3		3.447e-06	-381.7
1.704e-05	-397.4		1.415e-05	-412.1		3.424e-06	-381.3
1.694e-05	-397.1		1.412e-05	-412		3.403e-06	-381
1.686e-05	-396.8		1.407e-05	-411.8		3.387e-06	-380.7
1.676e-05	-396.5		1.405e-05	-411.7		3.368e-06	-380.3
1.668e-05	-396		1.402e-05	-411.5		3.35e-06	-380
1.663e-05	-395.8		1.397e-05	-411.3		3.335e-06	-379.7
1.656e-05	-395.5		1.395e-05	-411.1		3.317e-06	-379.3
1.65e-05	-395		1.392e-05	-411		3.302e-06	-379
1.646e-05	-394.8		1.387e-05	-410.8		3.288e-06	-378.7
1.642e-05	-394.3		1.384e-05	-410.7		3.273e-06	-378.3
1.637e-05	-394.1		1.381e-05	-410.5		3.252e-06	-378
1.634e-05	-393.8		1.376e-05	-410.3		3.236e-06	-377.7
1.627e-05	-393.4		1.373e-05	-410.2		3.215e-06	-377.3
1.62e-05	-393.1		1.369e-05	-410		3.193e-06	-377
1.614e-05	-392.7		1.364e-05	-409.8		3.178e-06	-376.7
1.606e-05	-392.4		1.36e-05	-409.6		3.154e-06	-376.3
1.598e-05	-392.1		1.356e-05	-409.5		3.133e-06	-376
1.592e-05	-391.8		1.351e-05	-409.3		3.114e-06	-375.7
1.584e-05	-391.4		1.347e-05	-409.2		3.092e-06	-375.3
1.576e-05	-391		1.343e-05	-409		3.072e-06	-375
1.569e-05	-390.8		1.338e-05	-408.8		3.055e-06	-374.7
1.561e-05	-390.4		1.334e-05	-408.7		3.033e-06	-374.3
1.552e-05	-390.1		1.33e-05	-408.5		3.012e-06	-374
1.545e-05	-389.7		1.325e-05	-408.3		2.996e-06	-373.7
1.535e-05	-389.4		1.321e-05	-408.2		2.972e-06	-373.3
1.525e-05	-389		1.318e-05	-408		2.95e-06	-373
1.517e-05	-388.7		1.312e-05	-407.8		2.933e-06	-372.7
1.508e-05	-388.4		1.308e-05	-407.6		2.913e-06	-372.3
1.499e-05	-388		1.305e-05	-407.5		2.892e-06	-372
1.491e-05	-387.8		1.3e-05	-407.3		2.877e-06	-371.7
1.483e-05	-387.4		1.296e-05	-407.2		2.86e-06	-371.3
1.474e-05	-387.1		1.293e-05	-407		2.839e-06	-371
1.468e-05	-386.8		1.288e-05	-406.8		2.825e-06	-370.7
1.46e-05	-386.4		1.286e-05	-406.7		2.809e-06	-370.4
1.453e-05	-386.1		1.282e-05	-406.5		2.793e-06	-370
1.447e-05	-385.8		1.279e-05	-406.3		2.782e-06	-369.7
1.44e-05	-385.4		1.276e-05	-406.1		2.765e-06	-369.4
1.434e-05	-385.1		1.273e-05	-406		2.747e-06	-369
1.427e-05	-384.7		1.269e-05	-405.8		2.736e-06	-368.7
1.421e-05	-384.4		1.266e-05	-405.7		2.718e-06	-368.4
1.413e-05	-384.1		1.263e-05	-405.5		2.702e-06	-368
1.404e-05	-383.7		1.259e-05	-405.3		2.688e-06	-367.7
1.397e-05	-383.4		1.256e-05	-405.2		2.671e-06	-367.3
1.389e-05	-383		1.253e-05	-405		2.655e-06	-367
1.38e-05	-382.7		1.249e-05	-404.8		2.641e-06	-366.7
1.373e-05	-382.4		1.246e-05	-404.6		2.621e-06	-366.3
1.365e-05	-382.1		1.242e-05	-404.5		2.605e-06	-366
1.358e-05	-381.7		1.238e-05	-404.3		2.589e-06	-365.7
1.352e-05	-381.4		1.235e-05	-404.2		2.567e-06	-365.3
1.345e-05	-381.1		1.231e-05	-404		2.551e-06	-365
1.338e-05	-380.7		1.227e-05	-403.8		2.539e-06	-364.7
1.333e-05	-380.4		1.224e-05	-403.7		2.521e-06	-364.4
1.327e-05	-380		1.22e-05	-403.5		2.506e-06	-364
1.321e-05	-379.7		1.215e-05	-403.3		2.507e-06	-363.7
1.318e-05	-379.4		1.211e-05	-403.2		2.491e-06	-363.4
1.313e-05	-379.1		1.207e-05	-403		2.476e-06	-363
1.309e-05	-378.7		1.202e-05	-402.8		2.469e-06	-362.7
1.305e-05	-378.4		1.198e-05	-402.7		2.459e-06	-362.4
1.3e-05	-378.1		1.193e-05	-402.5		2.444e-06	-362
1.295e-05	-377.7		1.188e-05	-402.3		2.434e-06	-361.7
1.291e-05	-377.4		1.184e-05	-402.2		2.419e-06	-361.4
1.285e-05	-377.1		1.179e-05	-402		2.404e-06	-361
1.28e-05	-376.7		1.174e-05	-401.8		2.393e-06	-360.7
1.275e-05	-376.4		1.17e-05	-401.7		2.379e-06	-360.4
1.269e-05	-376.1		1.166e-05	-401.5		2.363e-06	-360
1.262e-05	-375.7		1.16e-05	-401.3		2.355e-06	-359.7
1.255e-05	-375.4		1.156e-05	-401.2		2.34e-06	-359.4
1.247e-05	-375.1		1.153e-05	-401		2.324e-06	-359
1.237e-05	-374.7		1.148e-05	-400.8		2.314e-06	-358.7
1.229e-05	-374.4		1.144e-05	-400.7		2.3e-06	-358.4
1.219e-05	-374.1		1.14e-05	-400.5		2.285e-06	-358.1
1.208e-05	-373.7		1.136e-05	-400.3		2.272e-06	-357.7
1.199e-05	-373.4		1.132e-05	-400.2		2.262e-06	-357.4
1.188e-05	-373.1		1.129e-05	-400		2.25e-06	-357.1
1.178e-05	-372.7		1.125e-05	-399.8		2.236e-06	-356.7
1.17e-05	-372.4		1.122e-05	-399.7		2.224e-06	-356.4
1.161e-05	-372.1		1.119e-05	-399.5		2.209e-06	-356.1
1.151e-05	-371.7		1.115e-05	-399.3		2.195e-06	-355.7
1.142e-05	-371.4		1.113e-05	-399.2		2.183e-06	-355.4
1.133e-05	-371.1		1.11e-05	-399		2.171e-06	-355
1.124e-05	-370.8		1.108e-05	-398.9		2.152e-06	-354.7
1.116e-05	-370.3		1.104e-05	-398.7		2.142e-06	-354.4
1.107e-05	-370.1		1.102e-05	-398.5		2.128e-06	-354.1
1.099e-05	-369.8		1.1e-05	-398.4		2.114e-06	-353.7
1.091e-05	-369.4		1.097e-05	-398.2		2.104e-06	-353.4
1.083e-05	-369.1		1.094e-05	-398		2.089e-06	-353.1
1.074e-05	-368.6		1.092e-05	-397.9		2.073e-06	-352.7
1.068e-05	-368.5		1.088e-05	-397.7		2.059e-06	-352.4
1.059e-05	-368.1		1.085e-05	-397.5		2.046e-06	-352.1
1.051e-05	-367.7		1.083e-05	-397.4		2.03e-06	-351.7
1.044e-05	-367.4		1.078e-05	-397.2		2.019e-06	-351.4
1.036e-05	-367		1.075e-05	-397		2.003e-06	-351.1
1.029e-05	-366.7		1.072e-05	-396.9		1.988e-06	-350.7
1.023e-05	-366.4		1.068e-05	-396.7		1.976e-06	-350.4
1.015e-05	-366.1		1.064e-05	-396.5		1.96e-06	-350.1
1.008e-05	-365.6		1.06e-05	-396.4		1.946e-06	-349.7
1.002e-05	-365.4		1.055e-05	-396.2		1.937e-06	-349.4
9.951e-06	-365.1		1.051e-05	-396		1.925e-06	-349.1
9.879e-06	-364.7		1.048e-05	-395.9		1.911e-06	-348.7
9.826e-06	-364.4		1.043e-05	-395.7		1.903e-06	-348.4
9.753e-06	-364		1.039e-05	-395.5		1.888e-06	-348.1
9.694e-06	-363.7		1.036e-05	-395.4		1.877e-06	-347.7
9.64e-06	-363.4		1.031e-05	-395.2		1.868e-06	-347.4
9.577e-06	-363.1		1.027e-05	-395		1.858e-06	-347.1
9.512e-06	-362.7		1.024e-05	-394.9		1.844e-06	-346.7
9.462e-06	-362.4		1.02e-05	-394.7		1.837e-06	-346.4
9.396e-06	-362.1		1.017e-05	-394.5		1.82e-06	-346.1
9.335e-06	-361.7		1.014e-05	-394.4		1.805e-06	-345.7
9.283e-06	-361.4		1.011e-05	-394.2		1.794e-06	-345.4
9.223e-06	-361.1		1.008e-05	-394		1.781e-06	-345.1
9.166e-06	-360.7		1.005e-05	-393.9		1.769e-06	-344.8
9.119e-06	-360.4		1.002e-05	-393.7		1.76e-06	-344.4
9.062e-06	-360.1		9.996e-06	-393.5		1.746e-06	-344.1
9.004e-06	-359.7		9.972e-06	-393.4		1.735e-06	-343.7
8.963e-06	-359.4		9.939e-06	-393.2		1.728e-06	-343.4
8.91e-06	-359		9.914e-06	-393		1.72e-06	-343.1
8.856e-06	-358.7		9.888e-06	-392.9		1.71e-06	-342.7
8.822e-06	-358.4		9.852e-06	-392.7		1.709e-06	-342.4
8.769e-06	-358.1		9.824e-06	-392.6		1.695e-06	-342.1
8.717e-06	-357.8		9.799e-06	-392.4		1.688e-06	-341.7
8.685e-06	-357.4		9.757e-06	-392.2		1.68e-06	-341.5
8.635e-06	-357.1		9.733e-06	-392		1.667e-06	-341.1
8.579e-06	-356.7		9.711e-06	-391.9		1.651e-06	-340.7
8.533e-06	-356.5		9.673e-06	-391.7		1.643e-06	-340.4
8.471e-06	-356.1		9.647e-06	-391.5		1.633e-06	-340.1
8.413e-06	-355.8		9.62e-06	-391.4		1.623e-06	-339.7
8.36e-06	-355.5		9.588e-06	-391.2		1.615e-06	-339.4
8.292e-06	-355.1		9.563e-06	-391		1.608e-06	-339.1
8.224e-06	-354.8		9.532e-06	-390.8		1.593e-06	-338.7
8.179e-06	-354.5		9.499e-06	-390.6		1.586e-06	-338.4
8.112e-06	-354.1		9.496e-06	-390.5		1.573e-06	-338.1
8.045e-06	-353.8		9.465e-06	-390.4		1.562e-06	-337.7
7.992e-06	-353.5		9.432e-06	-390.2		1.553e-06	-337.4
7.927e-06	-353.1		9.412e-06	-390		1.54e-06	-337.1
7.866e-06	-352.7		9.392e-06	-389.9		1.531e-06	-336.8
7.814e-06	-352.5		9.357e-06	-389.7		1.526e-06	-336.4
7.753e-06	-352.1		9.339e-06	-389.5		1.513e-06	-336.1
7.692e-06	-351.8		9.318e-06	-389.4		1.502e-06	-335.7
7.637e-06	-351.4		9.285e-06	-389.2		1.496e-06	-335.4
7.59e-06	-351.1		9.263e-06	-389		1.484e-06	-335.1
7.535e-06	-350.8		9.236e-06	-388.9		1.474e-06	-334.7
7.478e-06	-350.4		9.208e-06	-388.7		1.468e-06	-334.4
7.434e-06	-350.1		9.186e-06	-388.5		1.457e-06	-334.1
7.382e-06	-349.8		9.156e-06	-388.4		1.448e-06	-333.7
7.329e-06	-349.4		9.118e-06	-388.2		1.443e-06	-333.5
7.287e-06	-349.1		9.091e-06	-388		1.436e-06	-333.1
7.236e-06	-348.8		9.062e-06	-387.9		1.426e-06	-332.7
7.181e-06	-348.4		9.021e-06	-387.7		1.426e-06	-332.5
7.147e-06	-348.1		8.987e-06	-387.5		1.415e-06	-332.1
7.096e-06	-347.8		8.958e-06	-387.4		1.409e-06	-331.7
7.046e-06	-347.4		8.918e-06	-387.2		1.402e-06	-331.4
7.009e-06	-347.1		8.889e-06	-387		1.397e-06	-331.1
6.96e-06	-346.8		8.859e-06	-386.9		1.387e-06	-330.7
6.912e-06	-346.4		8.823e-06	-386.7		1.386e-06	-330.4
6.873e-06	-346.1		8.796e-06	-386.5		1.375e-06	-330.1
6.822e-06	-345.8		8.769e-06	-386.4		1.369e-06	-329.7
6.777e-06	-345.4		8.736e-06	-386.2		1.363e-06	-329.4
6.737e-06	-345.1		8.711e-06	-386		1.355e-06	-329.1
6.683e-06	-344.7		8.69e-06	-385.9		1.346e-06	-328.8
6.639e-06	-344.4		8.66e-06	-385.7		1.342e-06	-328.4
6.596e-06	-344.1		8.637e-06	-385.5		1.334e-06	-328.1
6.542e-06	-343.8		8.612e-06	-385.4		1.33e-06	-327.7
6.497e-06	-343.4		8.579e-06	-385.2		1.324e-06	-327.4
6.456e-06	-343		8.562e-06	-385		1.317e-06	-327.1
6.403e-06	-342.8		8.551e-06	-384.9		1.307e-06	-326.7
6.352e-06	-342.4		8.524e-06	-384.7		1.303e-06	-326.4
6.311e-06	-342.1		8.505e-06	-384.6		1.292e-06	-326.1
6.257e-06	-341.7		8.484e-06	-384.4		1.286e-06	-325.7
6.204e-06	-341.4		8.453e-06	-384.2		1.281e-06	-325.5
6.158e-06	-341.1		8.431e-06	-384		1.274e-06	-325.1
6.113e-06	-340.8		8.407e-06	-383.9		1.264e-06	-324.7
6.062e-06	-340.4		8.372e-06	-383.7		1.257e-06	-324.4
6.021e-06	-340.1		8.345e-06	-383.5		1.248e-06	-324.1
5.969e-06	-339.8		8.323e-06	-383.4		1.242e-06	-323.7
5.919e-06	-339.4		8.288e-06	-383.2		1.23e-06	-323.4
5.881e-06	-339.1		8.262e-06	-383		1.225e-06	-323.1
5.83e-06	-338.8		8.234e-06	-382.9		1.215e-06	-322.8
5.781e-06	-338.4		8.201e-06	-382.7		1.207e-06	-322.4
5.742e-06	-338.1		8.183e-06	-382.5		1.199e-06	-322.1
5.692e-06	-337.8		8.157e-06	-382.4		1.191e-06	-321.7
5.641e-06	-337.4		8.133e-06	-382.2		1.182e-06	-321.4
5.611e-06	-337.1		8.1e-06	-382		1.177e-06	-321.1
5.559e-06	-336.7		8.076e-06	-381.9		1.167e-06	-320.8
5.51e-06	-336.4		8.052e-06	-381.7		1.158e-06	-320.4
5.469e-06	-336.1		8.023e-06	-381.5		1.149e-06	-320.1
5.42e-06	-335.8		8.002e-06	-381.4		1.139e-06	-319.8
5.378e-06	-335.4		7.977e-06	-381.2		1.132e-06	-319.4
5.34e-06	-335		7.951e-06	-381		1.127e-06	-319.1
5.291e-06	-334.7		7.934e-06	-380.9		1.117e-06	-318.8
5.249e-06	-334.4		7.913e-06	-380.7		1.11e-06	-318.4
5.211e-06	-334.1		7.883e-06	-380.5		1.104e-06	-318.1
5.169e-06	-333.8		7.868e-06	-380.4		1.096e-06	-317.8
5.126e-06	-333.4		7.849e-06	-380.2		1.088e-06	-317.5
5.101e-06	-333.1		7.821e-06	-380		1.082e-06	-317.1
5.06e-06	-332.8		7.807e-06	-379.9		1.075e-06	-316.7
5.021e-06	-332.4		7.789e-06	-379.7		1.068e-06	-316.4
4.989e-06	-332.1		7.759e-06	-379.5		1.063e-06	-316.1
4.95e-06	-331.8		7.743e-06	-379.4		1.055e-06	-315.8
4.908e-06	-331.4		7.725e-06	-379.2		1.048e-06	-315.4
4.878e-06	-331.1		7.695e-06	-379		1.043e-06	-315.1
4.845e-06	-330.8		7.681e-06	-378.9		1.033e-06	-314.8
4.778e-06	-330.2		7.665e-06	-378.7		1.027e-06	-314.4
4.756e-06	-329.9		7.632e-06	-378.5		1.022e-06	-314.1
4.719e-06	-329.5		7.611e-06	-378.4		1.013e-06	-313.7
4.68e-06	-329.2		7.586e-06	-378.2		1.003e-06	-313.4
4.653e-06	-328.9		7.553e-06	-378		9.969e-07	-313.1
4.613e-06	-328.5		7.525e-06	-377.9		9.833e-07	-312.8
4.578e-06	-328.2		7.497e-06	-377.7		9.747e-07	-312.4
4.552e-06	-327.9		7.464e-06	-377.5		9.668e-07	-312.1
4.517e-06	-327.6		7.438e-06	-377.4		9.586e-07	-311.8
4.488e-06	-327.2		7.415e-06	-377.2		9.493e-07	-311.4
4.461e-06	-326.9		7.385e-06	-377		9.428e-07	-311.1
4.425e-06	-326.6		7.362e-06	-376.9		9.322e-07	-310.8
4.391e-06	-326.2		7.339e-06	-376.7		9.239e-07	-310.4
4.366e-06	-325.9		7.305e-06	-376.5		9.185e-07	-310.1
4.332e-06	-325.5		7.286e-06	-376.4		9.093e-07	-309.8
4.302e-06	-325.2		7.26e-06	-376.2		8.988e-07	-309.4
4.273e-06	-324.9		7.228e-06	-376		8.94e-07	-309.1
4.24e-06	-324.6		7.208e-06	-375.9		8.821e-07	-308.7
4.206e-06	-324.2		7.178e-06	-375.7		8.745e-07	-308.4
4.182e-06	-323.9		7.156e-06	-375.5		8.669e-07	-308.1
4.15e-06	-323.6		7.129e-06	-375.4		8.611e-07	-307.8
4.114e-06	-323.2		7.106e-06	-375.2		8.495e-07	-307.4
4.09e-06	-322.9		7.075e-06	-375		8.449e-07	-307.1
4.056e-06	-322.6		7.051e-06	-374.9		8.337e-07	-306.8
4.021e-06	-322.2		7.028e-06	-374.7		8.283e-07	-306.4
3.993e-06	-321.9		6.997e-06	-374.5		8.243e-07	-306.1
3.957e-06	-321.6		6.975e-06	-374.4		8.188e-07	-305.8
3.922e-06	-321.2		6.953e-06	-374.2		8.118e-07	-305.4
3.894e-06	-320.9		6.921e-06	-374		8.091e-07	-305.2
3.858e-06	-320.6		6.904e-06	-373.9		8.007e-07	-304.8
3.823e-06	-320.2		6.882e-06	-373.7		7.958e-07	-304.4
3.794e-06	-319.9		6.852e-06	-373.5		7.911e-07	-304.1
3.757e-06	-319.6		6.833e-06	-373.4		7.859e-07	-303.8
3.72e-06	-319.1		6.812e-06	-373.2		7.781e-07	-303.5
3.696e-06	-318.9		6.785e-06	-373		7.695e-07	-303.1
3.662e-06	-318.6		6.767e-06	-372.9		7.644e-07	-302.8
3.628e-06	-318.2		6.745e-06	-372.7		7.61e-07	-302.4
3.594e-06	-317.9		6.72e-06	-372.5		7.563e-07	-302.1
3.568e-06	-317.5		6.703e-06	-372.4		7.657e-07	-301.8
3.531e-06	-317.3		6.69e-06	-372.2		7.42e-07	-301.5
3.498e-06	-316.9		6.667e-06	-372		7.396e-07	-301.1
3.471e-06	-316.6		6.658e-06	-371.9		7.315e-07	-300.8
3.439e-06	-316.3		6.644e-06	-371.7		7.227e-07	-300.4
3.405e-06	-315.8		6.626e-06	-371.5		7.179e-07	-300.2
3.381e-06	-315.6		6.616e-06	-371.4		7.118e-07	-299.8
3.348e-06	-315.3		6.604e-06	-371.2		7.039e-07	-299.5
3.316e-06	-314.9		6.59e-06	-371		6.999e-07	-299.1
3.293e-06	-314.6		6.578e-06	-370.9		6.93e-07	-298.8
3.267e-06	-314.2		6.566e-06	-370.7		6.87e-07	-298.4
3.236e-06	-313.9		6.547e-06	-370.6		6.802e-07	-298.1
3.215e-06	-313.6		6.54e-06	-370.4		6.752e-07	-297.8
3.183e-06	-313.3		6.532e-06	-370.2		6.669e-07	-297.4
3.153e-06	-312.9		6.517e-06	-370		6.621e-07	-297.1
3.14e-06	-312.6		6.505e-06	-369.9		6.536e-07	-296.8
3.109e-06	-312.3		6.494e-06	-369.7		6.468e-07	-296.4
3.084e-06	-311.9		6.476e-06	-369.5		6.409e-07	-296.1
3.067e-06	-311.6		6.469e-06	-369.4		6.331e-07	-295.8
3.039e-06	-311.2		6.461e-06	-369.2		6.258e-07	-295.4
3.013e-06	-310.9		6.438e-06	-369		6.227e-07	-295.2
2.99e-06	-310.6		6.426e-06	-368.9		6.15e-07	-294.8
2.959e-06	-310.3		6.417e-06	-368.7		6.094e-07	-294.5
2.929e-06	-309.9		6.399e-06	-368.6		6.041e-07	-294.1
2.91e-06	-309.6		6.386e-06	-368.4		5.967e-07	-293.8
2.878e-06	-309.3		6.372e-06	-368.2		5.891e-07	-293.5
2.85e-06	-308.9		6.35e-06	-368		5.862e-07	-293.1
2.824e-06	-308.6		6.337e-06	-367.9		5.779e-07	-292.8
2.794e-06	-308.3		6.32e-06	-367.7		5.745e-07	-292.5
2.761e-06	-307.9		6.296e-06	-367.5		5.713e-07	-292.2
2.735e-06	-307.6		6.279e-06	-367.4		5.666e-07	-291.9
2.701e-06	-307.3		6.263e-06	-367.2		5.63e-07	-291.5
2.668e-06	-307		6.24e-06	-367		5.607e-07	-291.1
2.644e-06	-306.7		6.22e-06	-366.9		5.572e-07	-290.8
2.616e-06	-306.3		6.205e-06	-366.7		5.525e-07	-290.4
2.587e-06	-306		6.178e-06	-366.5		5.466e-07	-290.1
2.567e-06	-305.7		6.159e-06	-366.4		5.435e-07	-289.8
2.541e-06	-305.3		6.146e-06	-366.2		5.379e-07	-289.4
2.519e-06	-305		6.123e-06	-366		5.356e-07	-289.1
2.502e-06	-304.6		6.103e-06	-365.9		5.316e-07	-288.8
2.479e-06	-304.3		6.083e-06	-365.7		5.272e-07	-288.4
2.455e-06	-304		6.064e-06	-365.6		5.221e-07	-288.1
2.442e-06	-303.7		6.036e-06	-365.4		5.199e-07	-287.8
2.42e-06	-303.3		6.018e-06	-365.2		5.142e-07	-287.5
2.395e-06	-303		5.999e-06	-365.1		5.119e-07	-287.1
2.379e-06	-302.7		5.968e-06	-364.9		5.085e-07	-286.8
2.356e-06	-302.3		5.946e-06	-364.7		5.041e-07	-286.4
2.332e-06	-302		5.925e-06	-364.6		4.985e-07	-286.1
2.315e-06	-301.7		5.898e-06	-364.4		4.95e-07	-285.8
2.29e-06	-301.3		5.877e-06	-364.2		4.895e-07	-285.5
2.267e-06	-301		5.855e-06	-364.1		4.852e-07	-285.1
2.249e-06	-300.7		5.831e-06	-363.9		4.727e-07	-284.6
2.226e-06	-300.4		5.808e-06	-363.7		4.701e-07	-284.3
2.201e-06	-300		5.785e-06	-363.6		4.65e-07	-283.9
2.183e-06	-299.7		5.758e-06	-363.4		4.626e-07	-283.6
2.156e-06	-299.4		5.736e-06	-363.2		4.558e-07	-283.2
2.131e-06	-299		5.715e-06	-363.1		4.508e-07	-282.9
2.111e-06	-298.7		5.688e-06	-362.9		4.444e-07	-282.6
2.086e-06	-298.3		5.668e-06	-362.7		4.392e-07	-282.3
2.059e-06	-298		5.645e-06	-362.6		4.334e-07	-281.9
2.047e-06	-297.7		5.621e-06	-362.4		4.309e-07	-281.6
2.023e-06	-297.4		5.605e-06	-362.2		4.248e-07	-281.3
2.003e-06	-297		5.584e-06	-362.1		4.201e-07	-280.9
1.983e-06	-296.7		5.561e-06	-361.9		4.156e-07	-280.6
1.963e-06	-296.4		5.543e-06	-361.7		4.11e-07	-280.3
1.937e-06	-296		5.523e-06	-361.6		4.057e-07	-279.9
1.92e-06	-295.7		5.503e-06	-361.4		4.039e-07	-279.6
1.895e-06	-295.4		5.489e-06	-361.2		3.955e-07	-279.3
1.873e-06	-295		5.471e-06	-361.1		3.913e-07	-278.9
1.853e-06	-294.7		5.445e-06	-360.9		3.857e-07	-278.6
1.829e-06	-294.4		5.429e-06	-360.7		3.813e-07	-278.3
1.808e-06	-294		5.412e-06	-360.6		3.741e-07	-277.9
1.793e-06	-293.6		5.389e-06	-360.4		3.725e-07	-277.6
1.767e-06	-293.4		5.375e-06	-360.2		3.663e-07	-277.3
1.745e-06	-293		5.357e-06	-360.1		3.607e-07	-276.9
1.73e-06	-292.7		5.333e-06	-359.9		3.581e-07	-276.6
1.708e-06	-292.4		5.313e-06	-359.7		3.527e-07	-276.3
1.686e-06	-291.9		5.296e-06	-359.6		3.47e-07	-276
1.67e-06	-291.7		5.27e-06	-359.4		3.462e-07	-275.6
1.646e-06	-291.4		5.254e-06	-359.2		3.388e-07	-275.3
1.626e-06	-291		5.237e-06	-359.1		3.362e-07	-274.9
1.613e-06	-290.7		5.212e-06	-358.9		3.317e-07	-274.7
1.591e-06	-290.3		5.194e-06	-358.7		3.282e-07	-274.3
1.57e-06	-290		5.177e-06	-358.6		3.224e-07	-274
1.555e-06	-289.7		5.152e-06	-358.4		3.225e-07	-273.7
1.532e-06	-289.4		5.133e-06	-358.2		3.16e-07	-273.3
1.511e-06	-289		5.122e-06	-358.1		3.139e-07	-273
1.494e-06	-288.6		5.096e-06	-357.9		3.098e-07	-272.7
1.474e-06	-288.4		5.079e-06	-357.8		3.074e-07	-272.3
1.453e-06	-288		5.061e-06	-357.6		3.01e-07	-272
1.439e-06	-287.7		5.032e-06	-357.4		3e-07	-271.7
1.418e-06	-287.4		5.019e-06	-357.3		2.935e-07	-271.3
1.401e-06	-287		5.008e-06	-357.1		2.902e-07	-271
1.383e-06	-286.7		4.984e-06	-356.9		2.871e-07	-270.7
1.362e-06	-286.4		4.968e-06	-356.8		2.835e-07	-270.3
1.342e-06	-286		4.954e-06	-356.6		2.777e-07	-270
1.326e-06	-285.7		4.931e-06	-356.4		2.76e-07	-269.7
1.304e-06	-285.4		4.923e-06	-356.3		2.692e-07	-269.3
1.285e-06	-285.1		4.906e-06	-356.1		2.653e-07	-269
1.266e-06	-284.7		4.891e-06	-355.9		2.605e-07	-268.7
1.255e-06	-284.4		4.877e-06	-355.8		2.572e-07	-268.4
1.234e-06	-284		4.866e-06	-355.6		2.51e-07	-268
1.217e-06	-283.7		4.849e-06	-355.4		2.488e-07	-267.7
1.205e-06	-283.4		4.815e-06	-355.1		2.43e-07	-267.4
1.188e-06	-283		4.806e-06	-354.9		2.388e-07	-267
1.171e-06	-282.7		4.79e-06	-354.7		2.338e-07	-266.7
1.159e-06	-282.3		4.781e-06	-354.6		2.282e-07	-266.4
1.14e-06	-282		4.77e-06	-354.4		2.22e-07	-266
1.127e-06	-281.7		4.754e-06	-354.2		2.206e-07	-265.7
1.117e-06	-281.4		4.743e-06	-354.1		2.128e-07	-265.4
1.101e-06	-281.1		4.731e-06	-353.9		2.089e-07	-265
1.087e-06	-280.6		4.714e-06	-353.7		2.041e-07	-264.7
1.076e-06	-280.4		4.707e-06	-353.6		1.992e-07	-264.4
1.059e-06	-280.1		4.694e-06	-353.4		1.945e-07	-264
1.043e-06	-279.7		4.678e-06	-353.2		1.939e-07	-263.7
1.032e-06	-279.4		4.666e-06	-353.1		1.895e-07	-263.4
1.017e-06	-279		4.651e-06	-352.9		1.869e-07	-263
9.996e-07	-278.7		4.632e-06	-352.7		1.851e-07	-262.7
9.868e-07	-278.4		4.62e-06	-352.6		1.82e-07	-262.4
9.708e-07	-278.1		4.608e-06	-352.4		1.784e-07	-262
9.53e-07	-277.7		4.587e-06	-352.2		1.782e-07	-261.7
9.418e-07	-277.4		4.574e-06	-352.1		1.729e-07	-261.4
9.251e-07	-277.1		4.559e-06	-351.9		1.705e-07	-261
9.073e-07	-276.7		4.541e-06	-351.7		1.667e-07	-260.7
8.945e-07	-276.4		4.528e-06	-351.6		1.643e-07	-260.4
8.741e-07	-276		4.5e-06	-351.4		1.607e-07	-260
8.53e-07	-275.7		4.49e-06	-351.2		1.584e-07	-259.7
8.382e-07	-275.4		4.483e-06	-351.1		1.525e-07	-259.4
8.194e-07	-275.1		4.469e-06	-350.9		1.485e-07	-259
7.996e-07	-274.7		4.45e-06	-350.7		1.462e-07	-258.7
7.858e-07	-274.4		4.435e-06	-350.6		1.413e-07	-258.4
7.686e-07	-274.1		4.422e-06	-350.4		1.359e-07	-258
7.516e-07	-273.7		4.403e-06	-350.2		1.311e-07	-257.7
7.432e-07	-273.4		4.393e-06	-350.1		1.275e-07	-257.4
7.262e-07	-273.1		4.379e-06	-349.9		1.221e-07	-257.1
7.113e-07	-272.7		4.359e-06	-349.8		1.16e-07	-256.7
7e-07	-272.4		4.346e-06	-349.6		1.133e-07	-256.4
6.805e-07	-272.1		4.333e-06	-349.5		1.08e-07	-256.1
6.649e-07	-271.7		4.31e-06	-349.3		1.041e-07	-255.7
6.492e-07	-271.4		4.298e-06	-349.1		1.009e-07	-255.5
6.328e-07	-271		4.283e-06	-349		9.625e-08	-255.1
6.178e-07	-270.7		4.266e-06	-348.8		9.295e-08	-254.7
6.075e-07	-270.4		4.245e-06	-348.6		9.145e-08	-254.4
5.913e-07	-270.1		4.229e-06	-348.5		8.774e-08	-254.1
5.791e-07	-269.7		4.212e-06	-348.3		8.196e-08	-253.8
5.674e-07	-269.4		4.192e-06	-348.1		7.946e-08	-253.5
5.528e-07	-269.1		4.175e-06	-348		7.417e-08	-253.1
5.381e-07	-268.7		4.158e-06	-347.8		7.006e-08	-252.8
5.294e-07	-268.4		4.139e-06	-347.6		6.906e-08	-252.5
5.134e-07	-267.9		4.121e-06	-347.5		6.404e-08	-252.1
5.021e-07	-267.7		4.101e-06	-347.3		5.961e-08	-251.8
4.916e-07	-267.4		4.085e-06	-347.1		5.855e-08	-251.5
4.784e-07	-267		4.07e-06	-347		5.525e-08	-251.1
4.523e-07	-266.4		4.054e-06	-346.8		5.12e-08	-250.8
4.497e-07	-266.2		4.035e-06	-346.6		5.142e-08	-250.5
4.384e-07	-265.9		4.017e-06	-346.5		4.797e-08	-250.1
4.301e-07	-265.5		4.002e-06	-346.3		2.182e-08	-249.7
4.231e-07	-265.2		3.983e-06	-346.1		2.694e-08	-249.4
4.117e-07	-264.8		3.969e-06	-346		2.377e-08	-249
4.01e-07	-264.5		3.952e-06	-345.8		2.025e-08	-248.7
3.955e-07	-264.2		3.931e-06	-345.6		2.015e-08	-248.4
3.824e-07	-263.9		3.917e-06	-345.5		1.523e-08	-248.1
3.722e-07	-263.6		3.9e-06	-345.3		1.13e-08	-247.7
3.645e-07	-263.2		3.88e-06	-345.1		1.004e-08	-247.5
3.507e-07	-262.9		3.867e-06	-345		5.194e-09	-247.1
3.373e-07	-262.6		3.854e-06	-344.8		1.108e-09	-246.8
3.289e-07	-262.3		3.834e-06	-344.6		7.93e-10	-246.5
3.151e-07	-261.9		3.821e-06	-344.5		3.924e-09	-246.2
3.037e-07	-261.5		3.808e-06	-344.3		7.814e-09	-245.8
2.942e-07	-261.3		3.789e-06	-344.1		8.396e-09	-245.6
2.805e-07	-261		3.779e-06	-344		1.289e-08	-245.2
2.689e-07	-260.6		3.765e-06	-343.8		1.761e-08	-244.9
2.63e-07	-260.3		3.748e-06	-343.6		1.832e-08	-244.6
2.484e-07	-259.9		3.738e-06	-343.5		2.384e-08	-244.3
2.388e-07	-259.6		3.726e-06	-343.3		2.865e-08	-244
2.334e-07	-259.3		3.712e-06	-343.1		2.97e-08	-243.7
2.204e-07	-259		3.702e-06	-343		3.549e-08	-243.3
2.068e-07	-258.7		3.692e-06	-342.9		4.054e-08	-243
2.005e-07	-258.3		3.678e-06	-342.6		4.185e-08	-242.7
1.855e-07	-258		3.669e-06	-342.5		4.76e-08	-242.4
1.728e-07	-257.7		3.659e-06	-342.3		5.223e-08	-242
1.644e-07	-257.4		3.644e-06	-342.1		5.339e-08	-241.8
1.514e-07	-257		3.636e-06	-342		5.944e-08	-241.2
1.379e-07	-256.6		3.627e-06	-341.8		6.092e-08	-240.8
1.281e-07	-256.4		3.612e-06	-341.6		6.181e-08	-240.5
1.165e-07	-256		3.601e-06	-341.5		6.4e-08	-240.2
1.045e-07	-255.7		3.592e-06	-341.3		6.865e-08	-239.8
9.671e-08	-255.4		3.579e-06	-341.1		6.93e-08	-239.5
8.616e-08	-255		3.568e-06	-341		7.339e-08	-239.2
7.531e-08	-254.7		3.561e-06	-340.8		7.626e-08	-238.8
6.933e-08	-254.4		3.543e-06	-340.6		7.643e-08	-238.5
5.642e-08	-254.1		3.535e-06	-340.5		7.91e-08	-238.2
4.786e-08	-253.8		3.526e-06	-340.3		8.254e-08	-237.8
1.438e-08	-253.4		3.512e-06	-340.1		8.309e-08	-237.5
9.589e-09	-253.1		3.5e-06	-340		8.625e-08	-237.2
2.198e-09	-252.8		3.488e-06	-339.8		9.058e-08	-236.8
6.91e-10	-252.5		3.477e-06	-339.6		9.098e-08	-236.5
9.907e-09	-252.2		3.466e-06	-339.5		9.636e-08	-236.2
1.734e-08	-251.8		3.456e-06	-339.3		9.938e-08	-235.8
2.487e-08	-251.5		3.439e-06	-339.1		1.005e-07	-235.5
2.705e-08	-251.3		3.43e-06	-339		1.054e-07	-235.2
3.542e-08	-251		3.419e-06	-338.8		1.086e-07	-234.8
4.323e-08	-250.6		3.403e-06	-338.6		1.11e-07	-234.5
4.677e-08	-250.3		3.392e-06	-338.5		1.145e-07	-234.2
5.583e-08	-250.1		3.384e-06	-338.3		1.189e-07	-233.8
7.232e-08	-249.5		3.369e-06	-338.1		1.196e-07	-233.5
7.347e-08	-249.2		3.359e-06	-338		1.233e-07	-233.2
8.298e-08	-248.8		3.349e-06	-337.8		1.274e-07	-232.9
9.263e-08	-248.5		3.334e-06	-337.6		1.293e-07	-232.5
1.001e-07	-248.2		3.326e-06	-337.5		1.339e-07	-232.2
1.103e-07	-247.8		3.313e-06	-337.3		1.383e-07	-231.9
1.212e-07	-247.5		3.3e-06	-337.1		1.408e-07	-231.6
1.282e-07	-247.2		3.287e-06	-337		1.439e-07	-231.2
1.393e-07	-246.9		3.279e-06	-336.8		1.494e-07	-230.9
1.496e-07	-246.5		3.265e-06	-336.7		1.498e-07	-230.6
1.578e-07	-246.2		3.255e-06	-336.5		1.546e-07	-230.2
1.656e-07	-245.9		3.245e-06	-336.3		1.59e-07	-229.9
1.78e-07	-245.5		3.23e-06	-336.2		1.611e-07	-229.6
1.835e-07	-245.2		3.221e-06	-336		1.653e-07	-229.2
1.957e-07	-244.9		3.211e-06	-335.8		1.693e-07	-228.9
2.061e-07	-244.5		3.195e-06	-335.6		1.712e-07	-228.6
2.126e-07	-244.2		3.186e-06	-335.5		1.755e-07	-228.2
2.249e-07	-243.9		3.176e-06	-335.4		1.803e-07	-227.9
2.359e-07	-243.5		3.163e-06	-335.2		1.821e-07	-227.6
2.402e-07	-243.2		3.156e-06	-335		1.862e-07	-227.2
2.516e-07	-242.9		3.147e-06	-334.9		1.9e-07	-226.9
2.601e-07	-242.5		3.132e-06	-334.6		1.915e-07	-226.6
2.654e-07	-242.2		3.124e-06	-334.5		1.957e-07	-226.2
2.741e-07	-241.9		3.115e-06	-334.4		1.992e-07	-225.9
2.843e-07	-241.5		3.101e-06	-334.1		2.009e-07	-225.6
2.875e-07	-241.2		3.095e-06	-334		2.044e-07	-225.2
2.96e-07	-240.9		3.087e-06	-333.9		2.078e-07	-224.9
3.049e-07	-240.6		3.074e-06	-333.7		2.103e-07	-224.5
3.097e-07	-240.3		3.064e-06	-333.5		2.12e-07	-224.2
3.176e-07	-239.9		3.055e-06	-333.4		2.167e-07	-223.9
3.265e-07	-239.6		3.04e-06	-333.2		2.175e-07	-223.6
3.29e-07	-239.3		3.03e-06	-333		2.194e-07	-223.3
3.387e-07	-238.9		3.019e-06	-332.9		2.223e-07	-222.9
3.442e-07	-238.6		3.004e-06	-332.7		2.256e-07	-222.6
3.499e-07	-238.3		2.996e-06	-332.5		2.263e-07	-222.3
3.58e-07	-237.9		2.985e-06	-332.4		2.304e-07	-221.9
3.662e-07	-237.6		2.974e-06	-332.2		2.342e-07	-221.6
3.692e-07	-237.3		2.959e-06	-332		2.361e-07	-221.3
3.789e-07	-236.9		2.95e-06	-331.9		2.39e-07	-220.9
3.854e-07	-236.6		2.941e-06	-331.7		2.436e-07	-220.6
3.905e-07	-236.3		2.926e-06	-331.5		2.451e-07	-220.3
3.981e-07	-235.9		2.916e-06	-331.4		2.489e-07	-219.9
4.057e-07	-235.6		2.908e-06	-331.2		2.528e-07	-219.6
4.081e-07	-235.3		2.895e-06	-331		2.549e-07	-219.3
4.172e-07	-235		2.887e-06	-330.9		2.591e-07	-218.9
4.248e-07	-234.6		2.878e-06	-330.7		2.633e-07	-218.6
4.288e-07	-234.3		2.867e-06	-330.5		2.643e-07	-218.3
4.367e-07	-234		2.86e-06	-330.4		2.679e-07	-217.9
4.443e-07	-233.6		2.853e-06	-330.2		2.709e-07	-217.6
4.476e-07	-233.3		2.84e-06	-330		2.722e-07	-217.3
4.551e-07	-233		2.833e-06	-329.9		2.76e-07	-216.9
4.627e-07	-232.6		2.825e-06	-329.7		2.786e-07	-216.6
4.669e-07	-232.3		2.814e-06	-329.5		2.791e-07	-216.3
4.733e-07	-232		2.808e-06	-329.3		2.829e-07	-215.9
4.818e-07	-231.6		2.8e-06	-329.2		2.852e-07	-215.6
4.863e-07	-231.3		2.787e-06	-329		2.857e-07	-215.3
4.947e-07	-231		2.779e-06	-328.9		2.902e-07	-214.9
5.018e-07	-230.7		2.771e-06	-328.7		2.916e-07	-214.6
5.064e-07	-230.4		2.758e-06	-328.5		2.943e-07	-214.3
5.14e-07	-230		2.747e-06	-328.4		2.967e-07	-214
5.214e-07	-229.7		2.741e-06	-328.2		3e-07	-213.6
5.258e-07	-229.4		2.726e-06	-328		3.011e-07	-213.3
5.367e-07	-229		2.719e-06	-327.8		3.052e-07	-213
5.587e-07	-228.4		2.713e-06	-327.7		3.087e-07	-212.6
5.594e-07	-228.1		2.699e-06	-327.5		3.099e-07	-212.3
5.668e-07	-227.8		2.691e-06	-327.4		3.139e-07	-212
5.735e-07	-227.4		2.685e-06	-327.2		3.173e-07	-211.6
5.763e-07	-227.1		2.67e-06	-327		3.198e-07	-211.3
5.871e-07	-226.8		2.664e-06	-326.9		3.237e-07	-211
5.944e-07	-226.4		2.658e-06	-326.7		3.254e-07	-210.6
5.977e-07	-226.1		2.646e-06	-326.5		3.278e-07	-210.3
6.049e-07	-225.8		2.639e-06	-326.4		3.305e-07	-210
6.119e-07	-225.4		2.631e-06	-326.2		3.347e-07	-209.6
6.139e-07	-225.1		2.618e-06	-326		3.344e-07	-209.3
6.218e-07	-224.8		2.613e-06	-325.9		3.399e-07	-209
6.254e-07	-224.4		2.605e-06	-325.7		3.428e-07	-208.6
6.3e-07	-224.1		2.592e-06	-325.5		3.447e-07	-208.3
6.366e-07	-223.8		2.584e-06	-325.4		3.474e-07	-208
6.448e-07	-223.4		2.576e-06	-325.2		3.504e-07	-207.6
6.454e-07	-223.1		2.563e-06	-325		3.505e-07	-207.3
6.559e-07	-222.8		2.554e-06	-324.9		3.537e-07	-207
6.619e-07	-222.4		2.547e-06	-324.7		3.552e-07	-206.6
6.664e-07	-222.1		2.536e-06	-324.5		3.58e-07	-206.3
6.716e-07	-221.8		2.526e-06	-324.4		3.601e-07	-206
6.805e-07	-221.4		2.518e-06	-324.2		3.643e-07	-205.6
6.853e-07	-221.1		2.509e-06	-324		3.638e-07	-205.3
6.947e-07	-220.8		2.499e-06	-323.9		3.678e-07	-205
7.015e-07	-220.4		2.489e-06	-323.7		3.703e-07	-204.6
7.054e-07	-220.1		2.477e-06	-323.5		3.724e-07	-204.3
7.128e-07	-219.8		2.468e-06	-323.4		3.744e-07	-204
7.199e-07	-219.5		2.462e-06	-323.2		3.796e-07	-203.6
7.213e-07	-219.2		2.454e-06	-323		3.809e-07	-203.3
7.271e-07	-218.8		2.448e-06	-322.9		3.871e-07	-203
7.343e-07	-218.4		2.44e-06	-322.7		3.907e-07	-202.6
7.408e-07	-218.1		2.432e-06	-322.5		3.926e-07	-202.3
7.443e-07	-217.8		2.425e-06	-322.4		3.972e-07	-202
7.509e-07	-217.4		2.418e-06	-322.2		4.003e-07	-201.6
7.553e-07	-217.1		2.407e-06	-322		4.014e-07	-201.4
7.583e-07	-216.8		2.404e-06	-321.9		4.052e-07	-201
7.619e-07	-216.4		2.399e-06	-321.7		4.096e-07	-200.6
7.667e-07	-216.1		2.388e-06	-321.5		4.096e-07	-200.4
7.675e-07	-215.8		2.384e-06	-321.4		4.122e-07	-200
7.732e-07	-215.4		2.379e-06	-321.2		4.157e-07	-199.7
7.773e-07	-215.1		2.368e-06	-321		4.156e-07	-199.4
7.806e-07	-214.8		2.362e-06	-320.9		4.186e-07	-199
7.858e-07	-214.4		2.358e-06	-320.7		4.201e-07	-198.7
7.917e-07	-214.1		2.346e-06	-320.5		4.228e-07	-198.4
7.918e-07	-213.8		2.341e-06	-320.4		4.242e-07	-198
7.991e-07	-213.4		2.334e-06	-320.2		4.28e-07	-197.7
8.04e-07	-213.1		2.324e-06	-320		4.288e-07	-197.4
8.059e-07	-212.8		2.317e-06	-319.9		4.325e-07	-197
8.131e-07	-212.4		2.309e-06	-319.7		4.355e-07	-196.7
8.175e-07	-212.1		2.299e-06	-319.5		4.358e-07	-196.4
8.2e-07	-211.8		2.293e-06	-319.4		4.39e-07	-196
8.259e-07	-211.4		2.284e-06	-319.2		4.42e-07	-195.7
8.305e-07	-211.1		2.273e-06	-319.1		4.419e-07	-195.4
8.341e-07	-210.8		2.263e-06	-318.9		4.452e-07	-195
8.418e-07	-210.4		2.256e-06	-318.7		4.476e-07	-194.7
8.483e-07	-210.1		2.245e-06	-318.5		4.483e-07	-194.4
8.521e-07	-209.8		2.239e-06	-318.4		4.503e-07	-194
8.597e-07	-209.4		2.232e-06	-318.2		4.53e-07	-193.7
8.636e-07	-209.1		2.219e-06	-318		4.529e-07	-193.4
8.678e-07	-208.8		2.211e-06	-317.9		4.564e-07	-193
8.739e-07	-208.5		2.205e-06	-317.7		4.596e-07	-192.7
8.817e-07	-208.1		2.194e-06	-317.5		4.606e-07	-192.4
8.836e-07	-207.8		2.185e-06	-317.4		4.629e-07	-192
8.919e-07	-207.5		2.179e-06	-317.2		4.649e-07	-191.7
8.958e-07	-207.1		2.165e-06	-317		4.685e-07	-191.3
9.016e-07	-206.8		2.159e-06	-316.9		4.699e-07	-191
9.055e-07	-206.5		2.153e-06	-316.7		4.728e-07	-190.7
9.138e-07	-206.1		2.141e-06	-316.5		4.749e-07	-190.3
9.155e-07	-205.8		2.134e-06	-316.4		4.768e-07	-190
9.241e-07	-205.5		2.127e-06	-316.3		4.808e-07	-189.7
9.309e-07	-205.1		2.113e-06	-316		4.832e-07	-189.3
9.367e-07	-204.8		2.106e-06	-315.9		4.857e-07	-189
9.43e-07	-204.5		2.103e-06	-315.7		4.883e-07	-188.7
9.501e-07	-204.1		2.099e-06	-315.6		4.912e-07	-188.4
9.524e-07	-203.8		2.086e-06	-315.4		4.927e-07	-188.1
9.601e-07	-203.5		2.079e-06	-315.2		4.964e-07	-187.7
9.642e-07	-203.1		2.073e-06	-315.1		4.997e-07	-187.4
9.666e-07	-202.8		2.063e-06	-314.9		5.012e-07	-187.1
9.702e-07	-202.5		2.057e-06	-314.7		5.054e-07	-186.7
9.755e-07	-202.1		2.052e-06	-314.6		5.078e-07	-186.4
9.752e-07	-201.8		2.044e-06	-314.4		5.095e-07	-186.1
9.816e-07	-201.5		2.037e-06	-314.3		5.123e-07	-185.7
9.866e-07	-201.1		2.031e-06	-314.1		5.15e-07	-185.4
9.899e-07	-200.8		2.019e-06	-313.9		5.161e-07	-185.1
9.932e-07	-200.5		2.012e-06	-313.7		5.196e-07	-184.7
9.991e-07	-200.1		2.006e-06	-313.6		5.236e-07	-184.4
9.999e-07	-199.8		1.995e-06	-313.4		5.241e-07	-184.1
1.006e-06	-199.5		1.99e-06	-313.2		5.278e-07	-183.7
1.012e-06	-199.1		1.985e-06	-313.1		5.309e-07	-183.4
1.015e-06	-198.8		1.977e-06	-312.9		5.327e-07	-183.1
1.02e-06	-198.5		1.976e-06	-312.7		5.432e-07	-182.5
1.025e-06	-198.1		1.975e-06	-312.6		5.46e-07	-182.1
1.038e-06	-197.8		1.97e-06	-312.4		5.463e-07	-181.8
1.034e-06	-197.4		1.97e-06	-312.2		5.511e-07	-181.5
1.034e-06	-197.1		1.97e-06	-312.1		5.541e-07	-181.1
1.037e-06	-196.8		1.966e-06	-311.9		5.553e-07	-180.8
1.042e-06	-196.5		1.965e-06	-311.7		5.609e-07	-180.5
1.048e-06	-196.1		1.963e-06	-311.6		5.643e-07	-180.1
1.049e-06	-195.8		1.958e-06	-311.4		5.665e-07	-179.8
1.054e-06	-195.5		1.954e-06	-311.3		5.707e-07	-179.5
1.057e-06	-195.1		1.955e-06	-311.1		5.753e-07	-179.1
1.062e-06	-194.8		1.946e-06	-310.9		5.764e-07	-178.8
1.062e-06	-194.5		1.944e-06	-310.7		5.803e-07	-178.5
1.071e-06	-194.1		1.941e-06	-310.6		5.843e-07	-178.1
1.071e-06	-193.8		1.932e-06	-310.4		5.848e-07	-177.8
1.076e-06	-193.5		1.928e-06	-310.2		5.874e-07	-177.5
1.079e-06	-193.1		1.924e-06	-310.1		5.901e-07	-177.1
1.082e-06	-192.8		1.916e-06	-309.9		5.915e-07	-176.8
1.086e-06	-192.5		1.912e-06	-309.8		5.945e-07	-176.5
1.094e-06	-192.1		1.906e-06	-309.6		5.966e-07	-176.1
1.095e-06	-191.8		1.898e-06	-309.4		5.974e-07	-175.8
1.101e-06	-191.5		1.894e-06	-309.3		6.003e-07	-175.5
1.106e-06	-191.1		1.889e-06	-309.1		6.028e-07	-175.1
1.109e-06	-190.8		1.88e-06	-308.9		6.045e-07	-174.8
1.113e-06	-190.5		1.874e-06	-308.7		6.075e-07	-174.5
1.121e-06	-190.1		1.869e-06	-308.6		6.121e-07	-174.1
1.122e-06	-189.8		1.86e-06	-308.4		6.135e-07	-173.8
1.129e-06	-189.5		1.855e-06	-308.2		6.161e-07	-173.5
1.133e-06	-189.1		1.851e-06	-308.1		6.197e-07	-173.1
1.136e-06	-188.8		1.842e-06	-307.9		6.224e-07	-172.8
1.142e-06	-188.5		1.837e-06	-307.8		6.26e-07	-172.5
1.149e-06	-188.1		1.831e-06	-307.6		6.289e-07	-172.1
1.149e-06	-187.8		1.82e-06	-307.4		6.302e-07	-171.8
1.157e-06	-187.5		1.813e-06	-307.3		6.349e-07	-171.5
1.159e-06	-187.1		1.807e-06	-307.1		6.372e-07	-171.1
1.164e-06	-186.8		1.797e-06	-306.9		6.379e-07	-170.8
1.167e-06	-186.5		1.792e-06	-306.8		6.4e-07	-170.5
1.172e-06	-186.1		1.786e-06	-306.6		6.443e-07	-170.1
1.175e-06	-185.8		1.774e-06	-306.4		6.452e-07	-169.8
1.182e-06	-185.5		1.768e-06	-306.3		6.494e-07	-169.5
1.183e-06	-185.1		1.763e-06	-306.1		6.518e-07	-169.1
1.19e-06	-184.8		1.751e-06	-305.9		6.536e-07	-168.8
1.189e-06	-184.5		1.746e-06	-305.8		6.559e-07	-168.5
1.196e-06	-184.1		1.74e-06	-305.6		6.604e-07	-168.1
1.199e-06	-183.8		1.73e-06	-305.4		6.616e-07	-167.8
1.201e-06	-183.5		1.721e-06	-305.3		6.645e-07	-167.5
1.206e-06	-183.1		1.718e-06	-305.1		6.68e-07	-167.1
1.211e-06	-182.8		1.704e-06	-305		6.689e-07	-166.8
1.211e-06	-182.5		1.698e-06	-304.8		6.726e-07	-166.5
1.218e-06	-182.1		1.693e-06	-304.7		6.768e-07	-166.1
1.222e-06	-181.8		1.683e-06	-304.4		6.79e-07	-165.8
1.225e-06	-181.5		1.675e-06	-304.3		6.846e-07	-165.5
1.228e-06	-181.1		1.669e-06	-304.2		6.891e-07	-165.1
1.234e-06	-180.8		1.658e-06	-303.9		6.92e-07	-164.8
1.234e-06	-180.5		1.651e-06	-303.8		6.963e-07	-164.5
1.241e-06	-180.1		1.645e-06	-303.6		7.003e-07	-164.1
1.242e-06	-179.8		1.638e-06	-303.4		7.017e-07	-163.8
1.247e-06	-179.5		1.633e-06	-303.3		7.047e-07	-163.5
1.25e-06	-179.1		1.628e-06	-303.1		7.084e-07	-163.1
1.254e-06	-178.8		1.619e-06	-302.9		7.087e-07	-162.8
1.256e-06	-178.5		1.615e-06	-302.8		7.127e-07	-162.5
1.262e-06	-178.1		1.608e-06	-302.6		7.149e-07	-162.1
1.265e-06	-177.8		1.6e-06	-302.4		7.149e-07	-161.8
1.268e-06	-177.5		1.595e-06	-302.3		7.178e-07	-161.5
1.271e-06	-177.1		1.59e-06	-302.1		7.195e-07	-161.1
1.278e-06	-176.8		1.581e-06	-301.9		7.215e-07	-160.8
1.278e-06	-176.5		1.579e-06	-301.8		7.234e-07	-160.5
1.285e-06	-176.1		1.57e-06	-301.6		7.273e-07	-160.1
1.288e-06	-175.8		1.562e-06	-301.4		7.285e-07	-159.8
1.29e-06	-175.5		1.557e-06	-301.3		7.32e-07	-159.5
1.293e-06	-175.1		1.551e-06	-301.1		7.336e-07	-159.1
1.299e-06	-174.8		1.543e-06	-300.9		7.356e-07	-158.8
1.298e-06	-174.5		1.538e-06	-300.8		7.383e-07	-158.5
1.307e-06	-174.1		1.534e-06	-300.6		7.413e-07	-158.1
1.307e-06	-173.8		1.526e-06	-300.4		7.432e-07	-157.8
1.312e-06	-173.5		1.523e-06	-300.3		7.454e-07	-157.5
1.316e-06	-173.1		1.517e-06	-300.1		7.473e-07	-157.1
1.322e-06	-172.8		1.511e-06	-299.9		7.516e-07	-156.8
1.324e-06	-172.5		1.506e-06	-299.8		7.522e-07	-156.5
1.33e-06	-172.1		1.5e-06	-299.6		7.556e-07	-156.1
1.333e-06	-171.8		1.492e-06	-299.5		7.592e-07	-155.8
1.336e-06	-171.5		1.489e-06	-299.3		7.601e-07	-155.5
1.34e-06	-171.1		1.485e-06	-299.1		7.643e-07	-155.1
1.346e-06	-170.8		1.478e-06	-299		7.668e-07	-154.8
1.346e-06	-170.5		1.472e-06	-298.8		7.686e-07	-154.5
1.352e-06	-170.1		1.465e-06	-298.7		7.721e-07	-154.1
1.353e-06	-169.8		1.458e-06	-298.5		7.75e-07	-153.8
1.355e-06	-169.5		1.45e-06	-298.3		7.779e-07	-153.5
1.358e-06	-169.1		1.446e-06	-298.2		7.812e-07	-153.1
1.363e-06	-168.8		1.439e-06	-298		7.843e-07	-152.8
1.364e-06	-168.5		1.431e-06	-297.8		7.856e-07	-152.5
1.37e-06	-168.1		1.426e-06	-297.7		7.897e-07	-152.1
1.375e-06	-167.8		1.421e-06	-297.5		7.922e-07	-151.8
1.377e-06	-167.5		1.412e-06	-297.3		7.947e-07	-151.5
1.383e-06	-167.1		1.407e-06	-297.2		7.976e-07	-151.1
1.387e-06	-166.8		1.401e-06	-297		8.014e-07	-150.8
1.39e-06	-166.5		1.393e-06	-296.8		8.027e-07	-150.5
1.396e-06	-166.1		1.387e-06	-296.7		8.051e-07	-150.1
1.4e-06	-165.8		1.383e-06	-296.5		8.083e-07	-149.8
1.402e-06	-165.5		1.377e-06	-296.3		8.11e-07	-149.5
1.405e-06	-165.1		1.373e-06	-296.2		8.153e-07	-149.1
1.411e-06	-164.8		1.365e-06	-296		8.19e-07	-148.8
1.411e-06	-164.5		1.357e-06	-295.8		8.204e-07	-148.5
1.418e-06	-164.1		1.353e-06	-295.7		8.246e-07	-148.1
1.422e-06	-163.8		1.349e-06	-295.5		8.299e-07	-147.8
1.425e-06	-163.5		1.339e-06	-295.3		8.321e-07	-147.5
1.429e-06	-163.1		1.335e-06	-295.1		8.38e-07	-147.1
1.432e-06	-162.8		1.33e-06	-295		8.416e-07	-146.8
1.435e-06	-162.5		1.322e-06	-294.8		8.447e-07	-146.5
1.439e-06	-162.1		1.321e-06	-294.7		8.479e-07	-146.1
1.442e-06	-161.8		1.316e-06	-294.5		8.533e-07	-145.8
1.445e-06	-161.5		1.309e-06	-294.3		8.547e-07	-145.5
1.448e-06	-161.1		1.304e-06	-294.2		8.589e-07	-145.1
1.454e-06	-160.8		1.303e-06	-294		8.611e-07	-144.8
1.455e-06	-160.5		1.296e-06	-293.9		8.633e-07	-144.5
1.46e-06	-160.1		1.291e-06	-293.7		8.642e-07	-144.1
1.464e-06	-159.8		1.288e-06	-293.5		8.695e-07	-143.8
1.466e-06	-159.5		1.282e-06	-293.4		8.695e-07	-143.5
1.47e-06	-159.1		1.28e-06	-293.2		8.737e-07	-143.1
1.474e-06	-158.8		1.277e-06	-293.1		8.754e-07	-142.8
1.475e-06	-158.5		1.27e-06	-292.8		8.775e-07	-142.5
1.479e-06	-158.1		1.27e-06	-292.6		8.799e-07	-142.1
1.483e-06	-157.8		1.265e-06	-292.5		8.828e-07	-141.8
1.485e-06	-157.5		1.26e-06	-292.3		8.847e-07	-141.5
1.487e-06	-157.1		1.258e-06	-292.2		8.89e-07	-141.1
1.489e-06	-156.8		1.254e-06	-292		8.935e-07	-140.8
1.491e-06	-156.5		1.247e-06	-291.9		8.945e-07	-140.5
1.498e-06	-156.1		1.245e-06	-291.7		8.985e-07	-140.1
1.501e-06	-155.8		1.244e-06	-291.5		9.017e-07	-139.8
1.504e-06	-155.5		1.233e-06	-291.3		9.028e-07	-139.5
1.507e-06	-155.1		1.232e-06	-291.2		9.06e-07	-139.1
1.513e-06	-154.8		1.23e-06	-291		9.09e-07	-138.8
1.515e-06	-154.5		1.227e-06	-290.8		9.105e-07	-138.5
1.522e-06	-154.1		1.224e-06	-290.7		9.136e-07	-138.1
1.527e-06	-153.8		1.222e-06	-290.5		9.165e-07	-137.8
1.531e-06	-153.5		1.216e-06	-290.3		9.187e-07	-137.5
1.535e-06	-153.1		1.214e-06	-290.1		9.212e-07	-137.1
1.54e-06	-152.8		1.211e-06	-290		9.245e-07	-136.8
1.542e-06	-152.5		1.204e-06	-289.8		9.263e-07	-136.5
1.545e-06	-152.1		1.201e-06	-289.7		9.3e-07	-136.1
1.548e-06	-151.8		1.195e-06	-289.5		9.335e-07	-135.8
1.552e-06	-151.4		1.194e-06	-289.3		9.353e-07	-135.5
1.555e-06	-151.1		1.189e-06	-289.1		9.405e-07	-135.1
1.558e-06	-150.8		1.185e-06	-289		9.434e-07	-134.8
1.561e-06	-150.4		1.179e-06	-288.8		9.449e-07	-134.5
1.564e-06	-150.1		1.177e-06	-288.6		9.489e-07	-134.1
1.568e-06	-149.8		1.173e-06	-288.5		9.521e-07	-133.8
1.572e-06	-149.4		1.165e-06	-288.3		9.544e-07	-133.5
1.574e-06	-149.1		1.162e-06	-288.1		9.583e-07	-133.1
1.58e-06	-148.8		1.157e-06	-288		9.609e-07	-132.8
1.584e-06	-148.4		1.151e-06	-287.8		9.635e-07	-132.5
1.586e-06	-148.1		1.15e-06	-287.7		9.669e-07	-132.1
1.589e-06	-147.8		1.144e-06	-287.5		9.702e-07	-131.8
1.593e-06	-147.4		1.138e-06	-287.3		9.72e-07	-131.5
1.596e-06	-147.1		1.134e-06	-287.2		9.744e-07	-131.1
1.6e-06	-146.8		1.13e-06	-287		9.788e-07	-130.8
1.605e-06	-146.4		1.125e-06	-286.8		9.804e-07	-130.5
1.608e-06	-146.1		1.121e-06	-286.7		9.835e-07	-130.1
1.612e-06	-145.8		1.117e-06	-286.5		9.858e-07	-129.8
1.617e-06	-145.4		1.11e-06	-286.3		9.875e-07	-129.5
1.618e-06	-145.1		1.106e-06	-286.1		9.909e-07	-129.1
1.624e-06	-144.8		1.104e-06	-286		9.941e-07	-128.8
1.627e-06	-144.4		1.098e-06	-285.8		9.966e-07	-128.5
1.631e-06	-144.1		1.094e-06	-285.7		9.996e-07	-128.1
1.633e-06	-143.8		1.091e-06	-285.5		1.003e-06	-127.8
1.638e-06	-143.4		1.083e-06	-285.3		1.005e-06	-127.5
1.64e-06	-143.1		1.08e-06	-285.2		1.01e-06	-127.1
1.646e-06	-142.8		1.076e-06	-285		1.013e-06	-126.8
1.649e-06	-142.4		1.07e-06	-284.8		1.016e-06	-126.5
1.654e-06	-142.1		1.067e-06	-284.7		1.02e-06	-126.1
1.657e-06	-141.8		1.062e-06	-284.5		1.023e-06	-125.8
1.661e-06	-141.4		1.055e-06	-284.3		1.026e-06	-125.5
1.664e-06	-141.1		1.052e-06	-284.2		1.029e-06	-125.1
1.67e-06	-140.8		1.048e-06	-284		1.034e-06	-124.8
1.673e-06	-140.4		1.039e-06	-283.8		1.039e-06	-124.4
1.675e-06	-140.1		1.034e-06	-283.7		1.041e-06	-124.1
1.68e-06	-139.8		1.031e-06	-283.5		1.047e-06	-123.8
1.685e-06	-139.4		1.026e-06	-283.3		1.05e-06	-123.4
1.686e-06	-139.1		1.023e-06	-283.2		1.053e-06	-123.1
1.691e-06	-138.8		1.017e-06	-283		1.056e-06	-122.8
1.694e-06	-138.4		1.009e-06	-282.8		1.059e-06	-122.4
1.699e-06	-138.1		1.004e-06	-282.7		1.061e-06	-122.1
1.7e-06	-137.8		1e-06	-282.5		1.064e-06	-121.8
1.709e-06	-137.4		9.959e-07	-282.4		1.067e-06	-121.4
1.71e-06	-137.1		9.88e-07	-282.2		1.068e-06	-121.1
1.717e-06	-136.8		9.856e-07	-282		1.073e-06	-120.8
1.721e-06	-136.4		9.806e-07	-281.9		1.075e-06	-120.4
1.724e-06	-136.1		9.752e-07	-281.7		1.076e-06	-120.1
1.727e-06	-135.8		9.735e-07	-281.5		1.08e-06	-119.8
1.732e-06	-135.4		9.706e-07	-281.4		1.083e-06	-119.4
1.732e-06	-135.1		9.636e-07	-281.2		1.085e-06	-119.1
1.737e-06	-134.8		9.631e-07	-281		1.089e-06	-118.8
1.74e-06	-134.4		9.597e-07	-280.9		1.093e-06	-118.4
1.742e-06	-134.1		9.537e-07	-280.7		1.095e-06	-118.1
1.746e-06	-133.8		9.498e-07	-280.5		1.098e-06	-117.8
1.751e-06	-133.4		9.482e-07	-280.4		1.101e-06	-117.4
1.752e-06	-133.1		9.435e-07	-280.2		1.102e-06	-117.1
1.758e-06	-132.8		9.408e-07	-280		1.106e-06	-116.8
1.762e-06	-132.4		9.385e-07	-279.8		1.111e-06	-116.4
1.765e-06	-132.1		9.327e-07	-279.7		1.114e-06	-116.1
1.769e-06	-131.8		9.306e-07	-279.5		1.118e-06	-115.8
1.774e-06	-131.4		9.282e-07	-279.4		1.122e-06	-115.4
1.774e-06	-131.1		9.242e-07	-279.2		1.124e-06	-115.1
1.779e-06	-130.8		9.217e-07	-279		1.127e-06	-114.8
1.783e-06	-130.4		9.172e-07	-278.9		1.131e-06	-114.4
1.786e-06	-130.1		9.132e-07	-278.7		1.134e-06	-114.1
1.79e-06	-129.8		9.078e-07	-278.5		1.138e-06	-113.8
1.795e-06	-129.4		9.074e-07	-278.4		1.143e-06	-113.5
1.799e-06	-129.1		9.011e-07	-278.1		1.145e-06	-113.2
1.803e-06	-128.8		8.978e-07	-278		1.15e-06	-112.8
1.807e-06	-128.4		8.954e-07	-277.9		1.154e-06	-112.5
1.811e-06	-128.1		8.889e-07	-277.7		1.155e-06	-112.2
1.816e-06	-127.8		8.854e-07	-277.5		1.159e-06	-111.8
1.821e-06	-127.4		8.811e-07	-277.4		1.162e-06	-111.5
1.823e-06	-127.2		8.762e-07	-277.2		1.163e-06	-111.2
1.829e-06	-126.8		8.741e-07	-277		1.167e-06	-110.8
1.834e-06	-126.4		8.703e-07	-276.9		1.17e-06	-110.5
1.837e-06	-126.1		8.642e-07	-276.6		1.172e-06	-110.2
1.84e-06	-125.8		8.6e-07	-276.5		1.176e-06	-109.8
1.845e-06	-125.4		8.554e-07	-276.4		1.179e-06	-109.5
1.845e-06	-125.1		8.485e-07	-276.2		1.183e-06	-109.2
1.85e-06	-124.8		8.455e-07	-276		1.188e-06	-108.8
1.854e-06	-124.4		8.413e-07	-275.9		1.192e-06	-108.5
1.857e-06	-124.1		8.34e-07	-275.7		1.195e-06	-108.2
1.86e-06	-123.8		8.314e-07	-275.5		1.2e-06	-107.8
1.866e-06	-123.5		8.261e-07	-275.4		1.204e-06	-107.5
1.867e-06	-123.1		8.216e-07	-275.2		1.207e-06	-107.2
1.873e-06	-122.8		8.191e-07	-275		1.211e-06	-106.8
1.875e-06	-122.5		8.172e-07	-274.9		1.215e-06	-106.5
1.879e-06	-122.1		8.111e-07	-274.7		1.218e-06	-106.2
1.879e-06	-121.8		8.083e-07	-274.5		1.223e-06	-105.8
1.888e-06	-121.4		8.045e-07	-274.4		1.226e-06	-105.5
1.891e-06	-121.1		7.977e-07	-274.2		1.228e-06	-105.2
1.895e-06	-120.8		7.955e-07	-274		1.23e-06	-104.8
1.9e-06	-120.5		7.925e-07	-273.9		1.234e-06	-104.5
1.902e-06	-120.2		7.857e-07	-273.7		1.236e-06	-104.2
1.906e-06	-119.8		7.844e-07	-273.5		1.242e-06	-103.8
1.913e-06	-119.5		7.794e-07	-273.4		1.245e-06	-103.5
1.913e-06	-119.2		7.736e-07	-273.2		1.249e-06	-103.2
1.919e-06	-118.8		7.716e-07	-273		1.253e-06	-102.8
1.922e-06	-118.5		7.681e-07	-272.9		1.257e-06	-102.5
1.93e-06	-118.1		7.627e-07	-272.7		1.26e-06	-102.2
1.93e-06	-117.8		7.602e-07	-272.5		1.265e-06	-101.8
1.938e-06	-117.5		7.569e-07	-272.4		1.267e-06	-101.5
1.939e-06	-117.1		7.497e-07	-272.2		1.271e-06	-101.2
1.943e-06	-116.8		7.46e-07	-272		1.273e-06	-100.8
1.947e-06	-116.5		7.425e-07	-271.9		1.277e-06	-100.5
1.952e-06	-116.1		7.37e-07	-271.7		1.279e-06	-100.2
1.954e-06	-115.8		7.345e-07	-271.5		1.282e-06	-99.81
1.961e-06	-115.5		7.313e-07	-271.4		1.285e-06	-99.46
1.965e-06	-115.1		7.246e-07	-271.2		1.287e-06	-99.16
1.968e-06	-114.8		7.22e-07	-271		1.291e-06	-98.81
1.973e-06	-114.5		7.186e-07	-270.9		1.296e-06	-98.46
1.979e-06	-114.1		7.14e-07	-270.7		1.297e-06	-98.16
1.98e-06	-113.8		7.127e-07	-270.5		1.302e-06	-97.81
1.987e-06	-113.4		7.083e-07	-270.4		1.306e-06	-97.46
1.99e-06	-113.1		7.025e-07	-270.2		1.309e-06	-97.16
1.994e-06	-112.8		6.98e-07	-270		1.313e-06	-96.81
1.999e-06	-112.5		6.95e-07	-269.9		1.316e-06	-96.46
2.003e-06	-112.1		6.896e-07	-269.7		1.319e-06	-96.16
2.005e-06	-111.8		6.874e-07	-269.5		1.322e-06	-95.81
2.01e-06	-111.5		6.851e-07	-269.4		1.327e-06	-95.46
2.014e-06	-111.1		6.784e-07	-269.2		1.329e-06	-95.16
2.018e-06	-110.8		6.756e-07	-269		1.333e-06	-94.81
2.022e-06	-110.5		6.702e-07	-268.9		1.337e-06	-94.45
2.026e-06	-110.1		6.672e-07	-268.7		1.339e-06	-94.15
2.028e-06	-109.8		6.624e-07	-268.5		1.342e-06	-93.81
2.034e-06	-109.5		6.597e-07	-268.4		1.347e-06	-93.45
2.037e-06	-109.1		6.509e-07	-268.2		1.349e-06	-93.15
2.04e-06	-108.8		6.468e-07	-268		1.356e-06	-92.8
2.043e-06	-108.5		6.435e-07	-267.9		1.361e-06	-92.46
2.048e-06	-108.1		6.362e-07	-267.7		1.367e-06	-92.16
2.05e-06	-107.8		6.308e-07	-267.5		1.37e-06	-91.81
2.054e-06	-107.5		6.283e-07	-267.4		1.38e-06	-91.46
2.057e-06	-107.1		6.201e-07	-267.2		1.385e-06	-91.11
2.061e-06	-106.8		6.168e-07	-267		1.389e-06	-90.81
2.065e-06	-106.5		6.128e-07	-266.9		1.399e-06	-90.46
2.071e-06	-106.1		6.057e-07	-266.7		1.387e-06	-90.11
2.072e-06	-105.8		6.039e-07	-266.5		1.387e-06	-89.81
2.077e-06	-105.5		5.984e-07	-266.4		1.392e-06	-89.46
2.084e-06	-105.1		5.92e-07	-266.2		1.396e-06	-89.11
2.084e-06	-104.8		5.894e-07	-266.1		1.399e-06	-88.81
2.088e-06	-104.5		5.877e-07	-265.9		1.405e-06	-88.45
2.093e-06	-104.1		5.836e-07	-265.7		1.409e-06	-88.11
2.096e-06	-103.8		5.793e-07	-265.5		1.41e-06	-87.8
2.099e-06	-103.5		5.756e-07	-265.4		1.416e-06	-87.46
2.101e-06	-103.1		5.716e-07	-265.2		1.419e-06	-87.11
2.105e-06	-102.8		5.662e-07	-265		1.422e-06	-86.81
2.108e-06	-102.5		5.652e-07	-264.9		1.426e-06	-86.46
2.113e-06	-102.1		5.625e-07	-264.7		1.43e-06	-86.11
2.112e-06	-101.8		5.552e-07	-264.5		1.433e-06	-85.81
2.123e-06	-101.5		5.532e-07	-264.4		1.436e-06	-85.47
2.129e-06	-101.1		5.485e-07	-264.2		1.441e-06	-85.11
2.125e-06	-100.8		5.425e-07	-264		1.444e-06	-84.82
2.128e-06	-100.5		5.422e-07	-263.9		1.448e-06	-84.47
2.131e-06	-100.1		5.389e-07	-263.7		1.452e-06	-84.11
2.134e-06	-99.82		5.331e-07	-263.5		1.454e-06	-83.81
2.137e-06	-99.46		5.313e-07	-263.4		1.459e-06	-83.46
2.143e-06	-99.11		5.278e-07	-263.2		1.463e-06	-83.11
2.144e-06	-98.81		5.218e-07	-263		1.466e-06	-82.81
2.148e-06	-98.46		5.192e-07	-262.9		1.469e-06	-82.46
2.152e-06	-98.1		5.144e-07	-262.7		1.474e-06	-82.11
2.154e-06	-97.81		5.094e-07	-262.5		1.475e-06	-81.81
2.158e-06	-97.46		5.092e-07	-262.4		1.48e-06	-81.46
2.161e-06	-97.12		5.029e-07	-262.2		1.483e-06	-81.11
2.163e-06	-96.82		4.992e-07	-262		1.485e-06	-80.81
2.167e-06	-96.47		4.979e-07	-261.9		1.488e-06	-80.46
2.172e-06	-96.12		4.941e-07	-261.7		1.493e-06	-80.11
2.173e-06	-95.82		4.904e-07	-261.5		1.495e-06	-79.81
2.178e-06	-95.47		4.874e-07	-261.4		1.499e-06	-79.46
2.18e-06	-95.12		4.852e-07	-261.2		1.503e-06	-79.11
2.183e-06	-94.82		4.731e-07	-260.8		1.505e-06	-78.81
2.186e-06	-94.47		4.733e-07	-260.6		1.509e-06	-78.46
2.19e-06	-94.12		4.717e-07	-260.5		1.513e-06	-78.11
2.193e-06	-93.82		4.676e-07	-260.3		1.514e-06	-77.81
2.198e-06	-93.47		4.662e-07	-260.2		1.519e-06	-77.46
2.203e-06	-93.13		4.636e-07	-260		1.523e-06	-77.11
2.206e-06	-92.82		4.585e-07	-259.8		1.525e-06	-76.81
2.213e-06	-92.47		4.568e-07	-259.7		1.528e-06	-76.46
2.228e-06	-92.12		4.543e-07	-259.5		1.533e-06	-76.11
2.232e-06	-91.83		4.486e-07	-259.3		1.535e-06	-75.82
2.238e-06	-91.48		4.469e-07	-259.2		1.538e-06	-75.47
2.243e-06	-91.12		4.431e-07	-259		1.541e-06	-75.12
2.247e-06	-90.83		4.367e-07	-258.8		1.544e-06	-74.82
2.249e-06	-90.48		4.366e-07	-258.7		1.547e-06	-74.47
2.255e-06	-90.12		4.329e-07	-258.5		1.552e-06	-74.12
2.259e-06	-89.82		4.271e-07	-258.3		1.553e-06	-73.81
2.279e-06	-89.47		4.245e-07	-258.2		1.558e-06	-73.46
2.302e-06	-89.12		4.223e-07	-258		1.56e-06	-73.12
2.309e-06	-88.82		4.161e-07	-257.8		1.564e-06	-72.82
2.32e-06	-88.48		4.143e-07	-257.7		1.567e-06	-72.46
2.254e-06	-88.12		4.127e-07	-257.5		1.572e-06	-72.12
2.251e-06	-87.82		4.079e-07	-257.3		1.574e-06	-71.81
2.252e-06	-87.47		4.073e-07	-257.2		1.578e-06	-71.47
2.253e-06	-87.12		4.064e-07	-257		1.582e-06	-71.12
2.254e-06	-86.83		4.022e-07	-256.8		1.584e-06	-70.82
2.257e-06	-86.48		4e-07	-256.7		1.586e-06	-70.47
2.26e-06	-86.13		3.991e-07	-256.5		1.589e-06	-70.12
2.263e-06	-85.82		3.951e-07	-256.3		1.591e-06	-69.82
2.268e-06	-85.47		3.927e-07	-256.2		1.595e-06	-69.47
2.272e-06	-85.13		3.908e-07	-256		1.597e-06	-69.12
2.277e-06	-84.78		3.87e-07	-255.8		1.6e-06	-68.82
2.279e-06	-84.47		3.863e-07	-255.7		1.603e-06	-68.47
2.284e-06	-84.12		3.843e-07	-255.6		1.606e-06	-68.12
2.288e-06	-83.78		3.794e-07	-255.4		1.609e-06	-67.82
2.291e-06	-83.48		3.787e-07	-255.2		1.613e-06	-67.47
2.296e-06	-83.12		3.749e-07	-255.1		1.615e-06	-67.12
2.301e-06	-82.77		3.715e-07	-254.9		1.62e-06	-66.82
2.304e-06	-82.43		3.696e-07	-254.7		1.625e-06	-66.48
2.309e-06	-82.09		3.69e-07	-254.6		1.629e-06	-66.13
2.313e-06	-81.74		3.625e-07	-254.4		1.63e-06	-65.83
2.318e-06	-81.44		3.609e-07	-254.2		1.632e-06	-65.48
2.323e-06	-81.09		3.582e-07	-254.1		1.633e-06	-65.12
2.331e-06	-80.77		3.539e-07	-253.9		1.636e-06	-64.83
2.317e-06	-80.48		3.51e-07	-253.7		1.638e-06	-64.48
2.321e-06	-80.12		3.489e-07	-253.6		1.639e-06	-64.13
2.329e-06	-79.78		3.44e-07	-253.4		1.64e-06	-63.83
2.326e-06	-79.48		3.426e-07	-253.2		1.644e-06	-63.48
2.331e-06	-79.13		3.401e-07	-253.1		1.656e-06	-63.13
2.345e-06	-78.78		3.344e-07	-252.9		1.659e-06	-62.83
2.337e-06	-78.48		3.33e-07	-252.7		1.664e-06	-62.48
2.341e-06	-78.12		3.301e-07	-252.6		1.67e-06	-62.13
2.344e-06	-77.77		3.247e-07	-252.4		1.673e-06	-61.84
2.344e-06	-77.47		3.237e-07	-252.2		1.68e-06	-61.48
2.347e-06	-77.13		3.209e-07	-252.1		1.685e-06	-61.14
2.351e-06	-76.78		3.169e-07	-251.9		1.689e-06	-60.83
2.35e-06	-76.48		3.147e-07	-251.8		1.696e-06	-60.48
2.353e-06	-76.13		3.129e-07	-251.6		1.7e-06	-60.13
2.355e-06	-75.78		3.085e-07	-251.4		1.708e-06	-59.84
2.356e-06	-75.48		3.068e-07	-251.2		1.735e-06	-59.48
2.358e-06	-75.13		3.045e-07	-251.1		1.744e-06	-59.14
2.362e-06	-74.78		3.001e-07	-250.9		1.756e-06	-58.84
2.363e-06	-74.48		2.987e-07	-250.8		1.773e-06	-58.48
2.374e-06	-74.13		2.955e-07	-250.6		1.79e-06	-58.13
2.381e-06	-73.78		2.913e-07	-250.4		1.801e-06	-57.79
2.382e-06	-73.48		2.896e-07	-250.3		1.815e-06	-57.49
2.386e-06	-73.13		2.876e-07	-250.1		1.743e-06	-57.13
2.396e-06	-72.74		2.828e-07	-249.9		1.697e-06	-56.78
2.398e-06	-72.45		2.809e-07	-249.8		1.693e-06	-56.48
2.397e-06	-72.13		2.786e-07	-249.6		1.693e-06	-56.13
2.413e-06	-71.78		2.745e-07	-249.4		1.692e-06	-55.78
2.42e-06	-71.49		2.736e-07	-249.3		1.693e-06	-55.48
2.406e-06	-71.14		2.711e-07	-249.1		1.695e-06	-55.13
2.406e-06	-70.79		2.683e-07	-249		1.697e-06	-54.78
2.408e-06	-70.49		2.648e-07	-248.8		1.698e-06	-54.48
2.416e-06	-70.13		2.62e-07	-248.6		1.701e-06	-54.13
2.434e-06	-69.78		2.596e-07	-248.5		1.704e-06	-53.78
2.45e-06	-69.48		2.557e-07	-248.3		1.705e-06	-53.48
2.466e-06	-69.13		2.521e-07	-248.1		1.714e-06	-53.1
2.483e-06	-68.79		2.5e-07	-248		1.711e-06	-52.74
2.494e-06	-68.49		2.46e-07	-247.8		1.711e-06	-52.48
2.509e-06	-68.14		2.438e-07	-247.6		1.716e-06	-52.13
2.518e-06	-67.79		2.408e-07	-247.5		1.718e-06	-51.77
2.53e-06	-67.5		2.355e-07	-247.3		1.72e-06	-51.47
2.437e-06	-67.13		2.344e-07	-247.1		1.722e-06	-51.13
2.437e-06	-66.78		2.322e-07	-247		1.726e-06	-50.78
2.443e-06	-66.49		2.276e-07	-246.8		1.727e-06	-50.48
2.448e-06	-66.14		2.233e-07	-246.6		1.73e-06	-50.13
2.451e-06	-65.78		2.232e-07	-246.5		1.733e-06	-49.79
2.454e-06	-65.48		2.18e-07	-246.3		1.734e-06	-49.49
2.459e-06	-65.13		2.179e-07	-246.1		1.736e-06	-49.14
2.465e-06	-64.79		2.189e-07	-246		1.739e-06	-48.79
2.469e-06	-64.48		2.145e-07	-245.8		1.74e-06	-48.49
2.502e-06	-64.14		2.129e-07	-245.6		1.743e-06	-48.14
2.516e-06	-63.78		2.117e-07	-245.5		1.744e-06	-47.79
2.528e-06	-63.48		2.072e-07	-245.3		1.746e-06	-47.49
2.549e-06	-63.13		2.069e-07	-245.1		1.748e-06	-47.14
2.576e-06	-62.79		2.05e-07	-245		1.751e-06	-46.79
2.611e-06	-62.49		2.011e-07	-244.8		1.752e-06	-46.49
2.623e-06	-62.14		2.004e-07	-244.7		1.754e-06	-46.13
2.659e-06	-61.79		1.991e-07	-244.5		1.757e-06	-45.79
2.683e-06	-61.49		1.942e-07	-244.3		1.758e-06	-45.49
2.58e-06	-61.14		1.922e-07	-244.1		1.76e-06	-45.14
2.492e-06	-60.78		1.912e-07	-244		1.764e-06	-44.79
2.487e-06	-60.49		1.862e-07	-243.8		1.765e-06	-44.49
2.487e-06	-60.14		1.854e-07	-243.7		1.767e-06	-44.14
2.489e-06	-59.79		1.825e-07	-243.5		1.77e-06	-43.79
2.491e-06	-59.49		1.782e-07	-243.3		1.772e-06	-43.5
2.493e-06	-59.14		1.766e-07	-243.2		1.776e-06	-43.14
2.496e-06	-58.79		1.745e-07	-243		1.78e-06	-42.79
2.498e-06	-58.49		1.684e-07	-242.8		1.782e-06	-42.49
2.501e-06	-58.14		1.674e-07	-242.8		1.786e-06	-42.14
2.504e-06	-57.79		1.656e-07	-242.6		1.789e-06	-41.79
2.505e-06	-57.48		1.617e-07	-242.4		1.79e-06	-41.49
2.511e-06	-57.14		1.613e-07	-242.3		1.793e-06	-41.14
2.512e-06	-56.79		1.577e-07	-242.1		1.796e-06	-40.79
2.513e-06	-56.49		1.551e-07	-241.9		1.796e-06	-40.49
2.515e-06	-56.15		1.547e-07	-241.8		1.799e-06	-40.15
2.519e-06	-55.79		1.527e-07	-241.6		1.801e-06	-39.8
2.522e-06	-55.5		1.493e-07	-241.4		1.801e-06	-39.5
2.525e-06	-55.14		1.489e-07	-241.3		1.805e-06	-39.15
2.525e-06	-54.8		1.481e-07	-241.1		1.807e-06	-38.8
2.534e-06	-54.49		1.443e-07	-240.9		1.807e-06	-38.5
2.539e-06	-54.14		1.425e-07	-240.8		1.81e-06	-38.15
2.547e-06	-53.79		1.417e-07	-240.6		1.812e-06	-37.8
2.553e-06	-53.49		1.381e-07	-240.4		1.812e-06	-37.5
2.558e-06	-53.14		1.365e-07	-240.3		1.814e-06	-37.15
2.556e-06	-52.79		1.346e-07	-240.1		1.816e-06	-36.8
2.56e-06	-52.49		1.313e-07	-239.9		1.819e-06	-36.49
2.609e-06	-52.15		1.306e-07	-239.8		1.825e-06	-36.14
2.632e-06	-51.8		1.29e-07	-239.6		1.829e-06	-35.79
2.557e-06	-51.45		1.244e-07	-239.4		1.842e-06	-35.5
2.564e-06	-51.15		1.233e-07	-239.3		1.849e-06	-35.15
2.579e-06	-50.81		1.219e-07	-239.1		1.856e-06	-34.8
2.603e-06	-50.46		1.175e-07	-238.9		1.862e-06	-34.5
2.644e-06	-50.16		1.17e-07	-238.8		1.87e-06	-34.15
2.587e-06	-49.8		1.138e-07	-238.6		1.879e-06	-33.8
2.595e-06	-49.45		1.098e-07	-238.4		1.884e-06	-33.5
2.598e-06	-49.15		1.073e-07	-238.3		1.902e-06	-33.15
2.598e-06	-48.8		1.051e-07	-238.1		2.024e-06	-32.81
2.605e-06	-48.46		1.014e-07	-237.9		2.274e-06	-32.52
2.606e-06	-48.16		9.964e-08	-237.8		2.428e-06	-32.18
2.611e-06	-47.8		9.712e-08	-237.6		1.891e-06	-31.8
2.622e-06	-47.46		9.376e-08	-237.4		1.883e-06	-31.5
2.622e-06	-47.16		9.12e-08	-237.3		1.882e-06	-31.15
2.625e-06	-46.8		9.125e-08	-237.1		1.878e-06	-30.79
2.634e-06	-46.45		8.611e-08	-236.9		1.874e-06	-30.5
2.642e-06	-46.15		8.511e-08	-236.8		1.871e-06	-30.15
2.662e-06	-45.81		8.409e-08	-236.7		1.87e-06	-29.8
2.737e-06	-45.46		8.049e-08	-236.5		1.869e-06	-29.5
2.783e-06	-45.17		7.916e-08	-236.3		1.871e-06	-29.15
2.741e-06	-44.82		7.757e-08	-236.2		1.872e-06	-28.8
2.758e-06	-44.47		7.451e-08	-236		1.872e-06	-28.49
2.787e-06	-44.17		7.273e-08	-235.8		1.875e-06	-28.14
2.769e-06	-43.82		7.234e-08	-235.7		1.877e-06	-27.79
2.78e-06	-43.46		6.763e-08	-235.5		1.879e-06	-27.5
2.789e-06	-43.16		6.777e-08	-235.3		1.883e-06	-27.14
2.789e-06	-42.81		6.611e-08	-235.2		1.886e-06	-26.8
2.813e-06	-42.46		6.236e-08	-235		1.888e-06	-26.5
2.827e-06	-42.17		6.149e-08	-234.8		1.892e-06	-26.15
2.839e-06	-41.81		6.052e-08	-234.7		1.895e-06	-25.79
2.847e-06	-41.46		5.683e-08	-234.5		1.897e-06	-25.5
2.85e-06	-41.16		5.555e-08	-234.3		1.9e-06	-25.15
2.854e-06	-40.81		5.381e-08	-234.2		1.902e-06	-24.8
2.864e-06	-40.47		5.009e-08	-234		1.905e-06	-24.45
2.906e-06	-40.17		4.842e-08	-233.8		1.907e-06	-24.15
2.963e-06	-39.82		3.222e-08	-233.6		1.91e-06	-23.81
3.012e-06	-39.48		3.452e-08	-233.4		1.912e-06	-23.46
3.039e-06	-39.18		3.597e-08	-233.2		1.914e-06	-23.16
3.085e-06	-38.83		3.54e-08	-233.1		1.917e-06	-22.81
3.163e-06	-38.48		3.116e-08	-232.9		1.919e-06	-22.46
3.235e-06	-38.18		3.106e-08	-232.7		1.92e-06	-22.16
3.314e-06	-37.83		2.939e-08	-232.6		1.921e-06	-21.81
3.389e-06	-37.49		2.777e-08	-232.4		1.924e-06	-21.46
3.514e-06	-37.2		2.293e-08	-232.3		1.924e-06	-21.16
3.59e-06	-36.84		2.183e-08	-232.1		1.926e-06	-20.81
3.79e-06	-36.5		2.039e-08	-232		1.928e-06	-20.46
3.954e-06	-36.21		1.586e-08	-231.8		1.929e-06	-20.16
4.186e-06	-35.87		1.489e-08	-231.7		1.931e-06	-19.81
3.987e-06	-35.52		1.395e-08	-231.5		1.933e-06	-19.46
4.232e-06	-35.23		8.965e-09	-231.3		1.935e-06	-19.16
4.484e-06	-34.9		8.711e-09	-231.2		1.939e-06	-18.81
4.742e-06	-34.56		7.578e-09	-231		1.943e-06	-18.46
2.838e-06	-34.16		3.168e-09	-230.9		1.945e-06	-18.16
2.839e-06	-33.81		3.118e-09	-230.7		1.948e-06	-17.81
2.84e-06	-33.46		2.034e-09	-230.6		1.951e-06	-17.46
2.842e-06	-33.16		2.129e-09	-230.4		1.953e-06	-17.17
2.838e-06	-32.81		2.114e-09	-230.2		1.956e-06	-16.82
2.829e-06	-32.46		3.298e-09	-230.1		1.96e-06	-16.47
2.817e-06	-32.16		7.568e-09	-229.9		1.961e-06	-16.17
2.81e-06	-31.81		6.977e-09	-229.8		1.965e-06	-15.82
2.801e-06	-31.46		8.334e-09	-229.6		1.967e-06	-15.46
2.795e-06	-31.16		1.198e-08	-229.5		1.968e-06	-15.17
2.792e-06	-30.81		1.179e-08	-229.3		1.97e-06	-14.81
2.793e-06	-30.47		1.276e-08	-229.2		1.973e-06	-14.47
2.791e-06	-30.16		1.671e-08	-229		1.973e-06	-14.17
2.79e-06	-29.82		1.658e-08	-228.8		1.977e-06	-13.82
2.792e-06	-29.47		1.754e-08	-228.7		1.982e-06	-13.46
2.792e-06	-29.16		2.166e-08	-228.5		1.984e-06	-13.16
2.794e-06	-28.81		2.121e-08	-228.3		1.993e-06	-12.81
2.798e-06	-28.47		2.222e-08	-228.2		1.998e-06	-12.47
2.838e-06	-28.17		2.622e-08	-228		2.017e-06	-12.17
2.763e-06	-27.81		2.637e-08	-227.9		2.025e-06	-11.81
2.76e-06	-27.46		2.681e-08	-227.7		2.032e-06	-11.47
2.764e-06	-27.16		3.119e-08	-227.5		2.036e-06	-11.17
2.766e-06	-26.82		3.049e-08	-227.4		2.041e-06	-10.82
2.767e-06	-26.47		3.082e-08	-227.2		2.046e-06	-10.47
2.774e-06	-26.17		3.49e-08	-227.1		2.048e-06	-10.17
2.78e-06	-25.82		3.474e-08	-226.9		2.054e-06	-9.82
2.789e-06	-25.46		3.531e-08	-226.8		2.063e-06	-9.47
2.79e-06	-25.17		3.921e-08	-226.6		2.071e-06	-9.17
2.794e-06	-24.82		3.912e-08	-226.4		2.079e-06	-8.82
2.803e-06	-24.47		4.032e-08	-226.3		2.087e-06	-8.48
2.776e-06	-24.17		4.431e-08	-226.1		2.096e-06	-8.18
2.789e-06	-23.83		4.426e-08	-226		2.108e-06	-7.83
2.77e-06	-23.48		4.505e-08	-225.8		2.116e-06	-7.48
2.769e-06	-23.18		4.986e-08	-225.6		2.146e-06	-7.18
2.771e-06	-22.83		4.994e-08	-225.5		2.29e-06	-6.84
2.774e-06	-22.48		5.117e-08	-225.3		2.048e-06	-6.47
2.774e-06	-22.18		5.56e-08	-225.2		2.054e-06	-6.17
2.776e-06	-21.83		6.567e-08	-224.7		2.041e-06	-5.82
2.781e-06	-21.48		6.376e-08	-224.6		2.038e-06	-5.47
2.782e-06	-21.18		6.593e-08	-224.4		2.035e-06	-5.16
2.782e-06	-20.83		6.708e-08	-224.2		2.037e-06	-4.81
2.788e-06	-20.48		6.84e-08	-224.1		2.04e-06	-4.47
2.807e-06	-20.18		7.281e-08	-223.9		2.04e-06	-4.16
2.831e-06	-19.83		7.392e-08	-223.7		2.043e-06	-3.81
2.876e-06	-19.48		7.538e-08	-223.6		2.045e-06	-3.47
2.895e-06	-19.18		7.885e-08	-223.4		2.047e-06	-3.17
2.884e-06	-18.83		7.892e-08	-223.2		2.049e-06	-2.82
2.895e-06	-18.48		8.016e-08	-223.1		2.052e-06	-2.47
2.912e-06	-18.14		8.377e-08	-222.9		2.052e-06	-2.17
2.839e-06	-17.83		8.464e-08	-222.7		2.054e-06	-1.82
2.812e-06	-17.48		8.671e-08	-222.6		2.056e-06	-1.47
2.81e-06	-17.13		8.932e-08	-222.4		2.057e-06	-1.17
2.807e-06	-16.83		9.037e-08	-222.2		2.059e-06	-0.8253
2.81e-06	-16.48		9.156e-08	-222.1		2.061e-06	-0.4738
2.811e-06	-16.13		9.453e-08	-221.9		2.062e-06	-0.1702
2.81e-06	-15.83		9.633e-08	-221.7		2.064e-06	0.1814
2.814e-06	-15.48		9.648e-08	-221.6		2.066e-06	0.5276
2.816e-06	-15.13		1e-07	-221.4		2.066e-06	0.8329
2.813e-06	-14.83		1.009e-07	-221.3		2.07e-06	1.18
2.816e-06	-14.48		1.039e-07	-221.1		2.073e-06	1.53
2.817e-06	-14.13		1.074e-07	-220.9		2.074e-06	1.83
2.817e-06	-13.83		1.092e-07	-220.8		2.076e-06	2.18
2.819e-06	-13.48		1.104e-07	-220.6		2.079e-06	2.53
2.821e-06	-13.13		1.138e-07	-220.4		2.08e-06	2.83
2.822e-06	-12.83		1.144e-07	-220.3		2.083e-06	3.17
2.824e-06	-12.48		1.159e-07	-220.1		2.086e-06	3.53
2.826e-06	-12.13		1.198e-07	-219.9		2.087e-06	3.83
2.827e-06	-11.83		1.209e-07	-219.8		2.091e-06	4.18
2.83e-06	-11.48		1.223e-07	-219.6		2.094e-06	4.53
2.834e-06	-11.13		1.259e-07	-219.4		2.096e-06	4.83
2.835e-06	-10.83		1.255e-07	-219.3		2.098e-06	5.18
2.834e-06	-10.48		1.275e-07	-219.1		2.101e-06	5.53
2.836e-06	-10.13		1.307e-07	-218.9		2.101e-06	5.83
2.838e-06	-9.83		1.314e-07	-218.8		2.104e-06	6.17
2.84e-06	-9.48		1.329e-07	-218.6		2.106e-06	6.52
2.842e-06	-9.13		1.354e-07	-218.4		2.108e-06	6.82
2.843e-06	-8.83		1.372e-07	-218.3		2.11e-06	7.17
2.846e-06	-8.48		1.381e-07	-218.1		2.112e-06	7.52
2.85e-06	-8.13		1.41e-07	-217.9		2.114e-06	7.83
2.85e-06	-7.83		1.432e-07	-217.8		2.117e-06	8.18
2.853e-06	-7.48		1.424e-07	-217.6		2.12e-06	8.53
2.857e-06	-7.13		1.449e-07	-217.4		2.123e-06	8.88
2.858e-06	-6.83		1.47e-07	-217.3		2.123e-06	9.18
2.861e-06	-6.48		1.467e-07	-217.1		2.125e-06	9.53
2.863e-06	-6.13		1.508e-07	-216.9		2.128e-06	9.88
2.863e-06	-5.83		1.516e-07	-216.8		2.13e-06	10.18
2.866e-06	-5.48		1.534e-07	-216.6		2.135e-06	10.53
2.913e-06	-5.13		1.565e-07	-216.4		2.137e-06	10.88
2.956e-06	-4.84		1.579e-07	-216.3		2.134e-06	11.18
2.989e-06	-4.49		1.583e-07	-216.1		2.135e-06	11.53
3.011e-06	-4.14		1.595e-07	-216		2.138e-06	11.88
3.034e-06	-3.84		1.634e-07	-215.8		2.138e-06	12.18
3.066e-06	-3.5		1.637e-07	-215.6		2.14e-06	12.53
3.115e-06	-3.15		1.655e-07	-215.5		2.147e-06	12.88
3.148e-06	-2.85		1.697e-07	-215.3		2.151e-06	13.18
3.327e-06	-2.51		1.71e-07	-215.1		2.165e-06	13.52
3.6e-06	-2.17		1.73e-07	-215		2.29e-06	13.87
3.828e-06	-1.88		1.768e-07	-214.8		2.152e-06	14.17
4.334e-06	-1.56		1.788e-07	-214.6		2.153e-06	14.52
4.756e-06	-1.23		1.808e-07	-214.5		2.153e-06	14.87
5.231e-06	-0.9512		1.856e-07	-214.3		2.156e-06	15.17
5.645e-06	-0.6149		1.866e-07	-214.2		2.16e-06	15.52
5.98e-06	-0.01836		1.884e-07	-214		2.163e-06	15.87
6.272e-06	0.2842		1.918e-07	-213.8		2.166e-06	16.17
6.562e-06	0.6349		1.938e-07	-213.7		2.175e-06	16.52
6.926e-06	0.9788		1.943e-07	-213.5		2.188e-06	16.87
7.351e-06	1.28		1.994e-07	-213.3		2.19e-06	17.17
7.824e-06	1.62		1.996e-07	-213.2		2.2e-06	17.53
8.314e-06	1.97		2.005e-07	-213		2.281e-06	17.87
8.815e-06	2.27		2.038e-07	-212.8		2.346e-06	18.17
8.316e-06	2.63		2.037e-07	-212.7		2.43e-06	18.51
3.268e-06	3		2.052e-07	-212.5		2.557e-06	18.85
3.228e-06	3.16		2.087e-07	-212.3		2.777e-06	19.14
3.238e-06	3.51		2.098e-07	-212.2		3.062e-06	19.48
3.25e-06	3.85		2.1e-07	-212		3.23e-06	19.82
3.278e-06	4.15		2.125e-07	-211.8		3.442e-06	20.11
3.338e-06	4.5		2.135e-07	-211.7		3.565e-06	20.46
3.276e-06	4.86		2.161e-07	-211.5		3.691e-06	20.8
3.25e-06	5.16		2.178e-07	-211.3		3.988e-06	21.09
3.226e-06	5.51		2.166e-07	-211.2		4.582e-06	21.41
3.204e-06	5.85		2.186e-07	-211		4.923e-06	21.74
3.247e-06	6.16		2.209e-07	-210.8		5.245e-06	22.03
3.081e-06	6.51		2.213e-07	-210.7		3.223e-06	22.48
3.05e-06	6.87		2.225e-07	-210.5		2.34e-06	22.87
3.022e-06	7.17		2.24e-07	-210.3		2.345e-06	23.17
3.007e-06	7.52		2.258e-07	-210.2		2.347e-06	23.52
2.995e-06	7.86		2.264e-07	-210		2.349e-06	23.87
2.982e-06	8.17		2.289e-07	-209.8		2.347e-06	24.17
2.977e-06	8.52		2.298e-07	-209.7		2.34e-06	24.52
2.97e-06	8.87		2.311e-07	-209.5		2.324e-06	24.87
2.967e-06	9.17		2.334e-07	-209.3		2.3e-06	25.18
2.965e-06	9.52		2.351e-07	-209.2		2.277e-06	25.52
3.013e-06	9.87		2.356e-07	-209		2.259e-06	25.87
2.961e-06	10.17		2.382e-07	-208.8		2.245e-06	26.18
2.96e-06	10.52		2.39e-07	-208.7		2.239e-06	26.52
2.959e-06	10.88		2.404e-07	-208.5		2.234e-06	26.87
2.957e-06	11.17		2.41e-07	-208.3		2.228e-06	27.18
2.969e-06	11.52		2.428e-07	-208.2		2.226e-06	27.53
2.96e-06	11.87		2.438e-07	-208		2.225e-06	27.88
2.968e-06	12.17		2.468e-07	-207.8		2.224e-06	28.19
2.989e-06	12.52		2.477e-07	-207.7		2.224e-06	28.54
3.006e-06	12.87		2.474e-07	-207.5		2.225e-06	28.88
3.02e-06	13.16		2.51e-07	-207.3		2.224e-06	29.18
3.055e-06	13.51		2.518e-07	-207.2		2.233e-06	29.56
3.111e-06	13.86		2.524e-07	-207		2.226e-06	29.88
2.971e-06	14.17		2.557e-07	-206.8		2.226e-06	30.19
2.969e-06	14.52		2.564e-07	-206.7		2.228e-06	30.53
2.969e-06	14.87		2.58e-07	-206.5		2.227e-06	30.88
2.971e-06	15.22		2.607e-07	-206.3		2.229e-06	31.18
2.97e-06	15.52		2.621e-07	-206.2		2.229e-06	31.53
2.972e-06	15.87		2.624e-07	-206		2.231e-06	31.88
2.974e-06	16.22		2.645e-07	-205.8		2.23e-06	32.18
2.973e-06	16.52		2.648e-07	-205.7		2.232e-06	32.54
2.976e-06	16.87		2.669e-07	-205.5		2.234e-06	32.89
2.979e-06	17.21		2.693e-07	-205.3		2.233e-06	33.18
2.977e-06	17.52		2.709e-07	-205.2		2.235e-06	33.53
2.98e-06	17.86		2.714e-07	-205		2.236e-06	33.88
2.994e-06	18.22		2.736e-07	-204.8		2.237e-06	34.18
2.991e-06	18.52		2.74e-07	-204.7		2.238e-06	34.53
2.992e-06	18.87		2.755e-07	-204.5		2.239e-06	34.88
2.995e-06	19.22		2.782e-07	-204.3		2.24e-06	35.18
2.998e-06	19.52		2.792e-07	-204.2		2.242e-06	35.53
3.006e-06	19.87		2.799e-07	-204		2.244e-06	35.88
3.028e-06	20.21		2.834e-07	-203.8		2.244e-06	36.18
3.039e-06	20.51		2.834e-07	-203.7		2.247e-06	36.53
3.014e-06	20.86		2.841e-07	-203.6		2.249e-06	36.88
3.036e-06	21.22		2.871e-07	-203.4		2.249e-06	37.18
3.068e-06	21.51		2.877e-07	-203.2		2.251e-06	37.53
3.023e-06	21.87		2.889e-07	-203.1		2.253e-06	37.88
3.024e-06	22.22		2.928e-07	-202.9		2.254e-06	38.18
3.023e-06	22.51		2.932e-07	-202.7		2.257e-06	38.53
3.029e-06	22.87		2.952e-07	-202.6		2.258e-06	38.88
3.033e-06	23.22		2.992e-07	-202.4		2.259e-06	39.18
3.04e-06	23.51		3.002e-07	-202.2		2.262e-06	39.53
3.044e-06	23.87		3.008e-07	-202.1		2.264e-06	39.88
3.049e-06	24.22		3.053e-07	-201.9		2.265e-06	40.18
3.054e-06	24.52		3.063e-07	-201.7		2.267e-06	40.53
3.067e-06	24.87		3.081e-07	-201.6		2.269e-06	40.87
3.077e-06	25.22		3.109e-07	-201.4		2.271e-06	41.17
3.087e-06	25.52		3.128e-07	-201.2		2.272e-06	41.52
3.099e-06	25.86		3.146e-07	-201.1		2.274e-06	41.87
3.12e-06	26.21		3.154e-07	-200.9		2.275e-06	42.22
3.165e-06	26.51		3.168e-07	-200.7		2.276e-06	42.52
3.233e-06	26.85		3.188e-07	-200.6		2.278e-06	42.87
3.319e-06	27.2		3.22e-07	-200.4		2.279e-06	43.22
3.403e-06	27.5		3.243e-07	-200.2		2.279e-06	43.52
3.634e-06	27.84		3.272e-07	-200.1		2.282e-06	43.87
3.127e-06	28.22		3.319e-07	-199.9		2.285e-06	44.22
3.118e-06	28.52		3.346e-07	-199.7		2.286e-06	44.52
3.116e-06	28.87		3.371e-07	-199.6		2.295e-06	44.87
3.113e-06	29.22		3.377e-07	-199.4		2.305e-06	45.23
3.05e-06	29.52		3.404e-07	-199.2		2.317e-06	45.53
3.046e-06	29.88		3.412e-07	-199.1		2.326e-06	45.88
3.047e-06	30.22		3.42e-07	-198.9		2.347e-06	46.22
3.046e-06	30.53		3.434e-07	-198.7		2.359e-06	46.52
3.048e-06	30.87		3.431e-07	-198.6		2.366e-06	46.87
3.051e-06	31.22		3.445e-07	-198.4		2.437e-06	47.22
3.055e-06	31.52		3.446e-07	-198.2		2.499e-06	47.52
3.057e-06	31.87		3.446e-07	-198.1		2.674e-06	47.86
3.054e-06	32.22		3.454e-07	-197.9		2.375e-06	48.23
3.054e-06	32.52		3.474e-07	-197.7		2.329e-06	48.52
3.055e-06	32.87		3.468e-07	-197.6		2.323e-06	48.87
3.061e-06	33.21		3.482e-07	-197.4		2.318e-06	49.22
3.072e-06	33.51		3.498e-07	-197.2		2.314e-06	49.53
3.063e-06	33.86		3.503e-07	-197.1		2.313e-06	49.87
3.08e-06	34.22		3.519e-07	-196.9		2.313e-06	50.22
3.085e-06	34.51		3.539e-07	-196.7		2.312e-06	50.52
3.087e-06	34.86		3.538e-07	-196.6		2.313e-06	50.87
3.092e-06	35.21		3.562e-07	-196.4		2.314e-06	51.22
3.113e-06	35.51		3.578e-07	-196.2		2.313e-06	51.52
3.112e-06	35.86		3.585e-07	-196.1		2.315e-06	51.87
3.161e-06	36.21		3.602e-07	-195.9		2.316e-06	52.22
3.172e-06	36.51		3.626e-07	-195.7		2.316e-06	52.52
3.213e-06	36.86		3.644e-07	-195.6		2.318e-06	52.87
3.16e-06	37.2		3.652e-07	-195.4		2.319e-06	53.21
3.186e-06	37.5		3.675e-07	-195.2		2.319e-06	53.52
3.25e-06	37.85		3.671e-07	-195.1		2.321e-06	53.87
3.325e-06	38.2		3.681e-07	-194.9		2.324e-06	54.22
3.143e-06	38.51		3.701e-07	-194.7		2.323e-06	54.52
3.134e-06	38.86		3.717e-07	-194.6		2.324e-06	54.87
3.131e-06	39.21		3.713e-07	-194.5		2.326e-06	55.22
3.13e-06	39.51		3.746e-07	-194.3		2.326e-06	55.52
3.134e-06	39.86		3.753e-07	-194.1		2.328e-06	55.87
3.14e-06	40.22		3.763e-07	-194		2.329e-06	56.22
3.195e-06	40.51		3.785e-07	-193.8		2.33e-06	56.52
3.266e-06	40.86		3.807e-07	-193.6		2.332e-06	56.87
3.32e-06	41.2		3.804e-07	-193.5		2.335e-06	57.22
3.397e-06	41.5		3.846e-07	-193.3		2.335e-06	57.52
3.176e-06	41.86		3.849e-07	-193.1		2.339e-06	57.87
3.191e-06	42.21		3.856e-07	-193		2.341e-06	58.22
3.227e-06	42.51		3.889e-07	-192.8		2.342e-06	58.52
3.16e-06	42.86		3.895e-07	-192.6		2.345e-06	58.87
3.173e-06	43.21		3.913e-07	-192.5		2.346e-06	59.22
3.172e-06	43.51		3.946e-07	-192.3		2.347e-06	59.52
3.171e-06	43.86		3.949e-07	-192.1		2.35e-06	59.87
3.188e-06	44.21		3.96e-07	-192		2.352e-06	60.22
3.211e-06	44.5		3.985e-07	-191.8		2.352e-06	60.52
3.173e-06	44.86		3.999e-07	-191.6		2.354e-06	60.87
3.177e-06	45.21		4.013e-07	-191.5		2.357e-06	61.22
3.184e-06	45.51		4.049e-07	-191.3		2.358e-06	61.52
3.183e-06	45.86		4.058e-07	-191.1		2.36e-06	61.87
3.182e-06	46.21		4.063e-07	-191		2.363e-06	62.22
3.207e-06	46.5		4.091e-07	-190.8		2.363e-06	62.51
3.52e-06	46.84		4.1e-07	-190.6		2.365e-06	62.86
3.655e-06	47.18		4.113e-07	-190.5		2.367e-06	63.22
3.709e-06	47.49		4.146e-07	-190.3		2.367e-06	63.51
3.803e-06	47.83		4.15e-07	-190.1		2.369e-06	63.86
3.903e-06	48.17		4.166e-07	-190		2.37e-06	64.22
4.22e-06	48.5		4.191e-07	-189.8		2.37e-06	64.51
3.622e-06	48.84		4.213e-07	-189.6		2.372e-06	64.87
3.212e-06	49.2		4.217e-07	-189.5		2.374e-06	65.21
3.218e-06	49.56		4.256e-07	-189.3		2.374e-06	65.51
3.224e-06	49.85		4.255e-07	-189.1		2.377e-06	65.87
3.249e-06	50.21		4.273e-07	-189		2.379e-06	66.21
3.192e-06	50.55		4.301e-07	-188.8		2.38e-06	66.51
3.192e-06	50.86		4.32e-07	-188.6		2.381e-06	66.86
3.176e-06	51.2		4.326e-07	-188.5		2.385e-06	67.25
3.186e-06	51.55		4.355e-07	-188.3		2.386e-06	67.55
3.205e-06	51.85		4.358e-07	-188.1		2.387e-06	67.86
3.231e-06	52.2		4.379e-07	-188		2.389e-06	68.22
3.221e-06	52.55		4.404e-07	-187.8		2.39e-06	68.52
3.241e-06	52.85		4.42e-07	-187.6		2.393e-06	68.87
3.298e-06	53.2		4.431e-07	-187.5		2.394e-06	69.21
3.233e-06	53.56		4.468e-07	-187.3		2.395e-06	69.51
3.244e-06	53.85		4.475e-07	-187.1		2.398e-06	69.86
3.344e-06	54.2		4.479e-07	-187		2.399e-06	70.21
3.352e-06	54.55		4.516e-07	-186.8		2.399e-06	70.51
3.242e-06	54.85		4.524e-07	-186.6		2.401e-06	70.86
3.238e-06	55.2		4.534e-07	-186.5		2.402e-06	71.22
3.236e-06	55.55		4.564e-07	-186.3		2.403e-06	71.52
3.249e-06	55.85		4.568e-07	-186.1		2.406e-06	71.86
3.237e-06	56.21		4.581e-07	-186		2.408e-06	72.22
3.249e-06	56.55		4.611e-07	-185.8		2.409e-06	72.51
3.252e-06	56.85		4.623e-07	-185.6		2.411e-06	72.86
3.254e-06	57.2		4.625e-07	-185.5		2.414e-06	73.2
3.267e-06	57.55		4.661e-07	-185.3		2.414e-06	73.51
3.316e-06	57.84		4.675e-07	-185.2		2.418e-06	73.86
3.338e-06	58.19		4.682e-07	-185		2.42e-06	74.22
3.355e-06	58.54		4.713e-07	-184.8		2.42e-06	74.52
3.517e-06	58.83		4.725e-07	-184.7		2.422e-06	74.87
4.048e-06	59.16		4.731e-07	-184.5		2.425e-06	75.22
3.219e-06	59.55		4.771e-07	-184.3		2.427e-06	75.56
3.217e-06	59.85		4.773e-07	-184.2		2.43e-06	75.86
3.213e-06	60.2		4.775e-07	-184		2.431e-06	76.21
3.21e-06	60.55		4.809e-07	-183.8		2.432e-06	76.56
3.206e-06	60.85		4.829e-07	-183.7		2.432e-06	76.86
3.207e-06	61.2		4.832e-07	-183.5		2.434e-06	77.21
3.208e-06	61.55		4.869e-07	-183.3		2.435e-06	77.56
3.208e-06	61.84		4.88e-07	-183.2		2.435e-06	77.86
3.21e-06	62.2		4.892e-07	-183		2.437e-06	78.2
3.212e-06	62.55		4.893e-07	-182.9		2.439e-06	78.56
3.213e-06	62.86		4.93e-07	-182.7		2.439e-06	78.86
3.216e-06	63.2		4.941e-07	-182.5		2.442e-06	79.21
3.215e-06	63.55		4.948e-07	-182.4		2.444e-06	79.56
3.215e-06	63.85		4.972e-07	-182.2		2.445e-06	79.86
3.217e-06	64.21		4.969e-07	-182		2.448e-06	80.21
3.218e-06	64.56		4.979e-07	-181.9		2.452e-06	80.56
3.217e-06	64.86		5e-07	-181.7		2.453e-06	80.86
3.229e-06	65.21		4.989e-07	-181.5		2.457e-06	81.21
3.223e-06	65.57		5.008e-07	-181.4		2.461e-06	81.56
3.227e-06	65.85		5.028e-07	-181.2		2.461e-06	81.86
3.222e-06	66.21		5.034e-07	-181		2.469e-06	82.21
3.234e-06	66.55		5.036e-07	-180.9		2.467e-06	82.56
3.233e-06	66.86		5.059e-07	-180.7		2.465e-06	82.86
3.227e-06	67.2		5.067e-07	-180.5		2.466e-06	83.21
3.235e-06	67.55		5.075e-07	-180.4		2.466e-06	83.56
3.249e-06	67.85		5.107e-07	-180.2		2.466e-06	83.86
3.268e-06	68.2		5.102e-07	-180		2.466e-06	84.21
3.325e-06	68.54		5.127e-07	-179.9		2.468e-06	84.56
3.322e-06	68.85		5.142e-07	-179.7		2.466e-06	84.86
3.249e-06	69.2		5.158e-07	-179.5		2.467e-06	85.21
3.257e-06	69.54		5.166e-07	-179.4		2.47e-06	85.56
3.311e-06	69.84		5.192e-07	-179.2		2.47e-06	85.86
3.239e-06	70.2		5.212e-07	-179		2.473e-06	86.21
3.238e-06	70.55		5.227e-07	-178.9		2.475e-06	86.57
3.252e-06	70.85		5.249e-07	-178.7		2.476e-06	86.86
3.255e-06	71.2		5.265e-07	-178.5		2.478e-06	87.21
3.271e-06	71.55		5.264e-07	-178.4		2.481e-06	87.56
3.242e-06	71.84		5.293e-07	-178.2		2.481e-06	87.86
3.25e-06	72.19		5.307e-07	-178		2.485e-06	88.21
3.29e-06	72.54		5.315e-07	-177.9		2.487e-06	88.56
3.341e-06	72.84		5.342e-07	-177.7		2.488e-06	88.86
3.258e-06	73.19		5.42e-07	-177.3		2.491e-06	89.2
3.249e-06	73.55		5.413e-07	-177.2		2.494e-06	89.56
3.248e-06	73.84		5.427e-07	-177		2.494e-06	89.86
3.251e-06	74.2		5.436e-07	-176.8		2.496e-06	90.21
3.263e-06	74.55		5.447e-07	-176.7		2.498e-06	90.56
3.284e-06	74.85		5.465e-07	-176.5		2.501e-06	90.85
3.266e-06	75.2		5.473e-07	-176.3		2.506e-06	91.2
3.257e-06	75.55		5.489e-07	-176.2		2.509e-06	91.55
3.261e-06	75.85		5.513e-07	-176		2.509e-06	91.85
3.328e-06	76.2		5.528e-07	-175.8		2.539e-06	92.2
3.361e-06	76.55		5.534e-07	-175.7		2.518e-06	92.55
3.411e-06	76.85		5.554e-07	-175.5		2.519e-06	92.85
3.323e-06	77.2		5.573e-07	-175.3		2.523e-06	93.2
3.299e-06	77.55		5.57e-07	-175.2		2.526e-06	93.54
3.388e-06	77.84		5.596e-07	-175		2.518e-06	93.84
3.277e-06	78.2		5.595e-07	-174.8		2.519e-06	94.2
3.283e-06	78.55		5.607e-07	-174.7		2.518e-06	94.55
3.294e-06	78.84		5.622e-07	-174.5		2.517e-06	94.84
3.329e-06	79.19		5.622e-07	-174.3		2.518e-06	95.2
3.364e-06	79.54		5.629e-07	-174.2		2.527e-06	95.55
3.29e-06	79.84		5.682e-07	-174		2.537e-06	95.85
3.282e-06	80.19		5.669e-07	-173.8		2.524e-06	96.2
3.281e-06	80.54		5.673e-07	-173.7		2.523e-06	96.55
3.278e-06	80.85		5.716e-07	-173.5		2.523e-06	96.85
3.279e-06	81.19		5.719e-07	-173.3		2.526e-06	97.2
3.295e-06	81.55		5.733e-07	-173.2		2.528e-06	97.55
3.304e-06	81.9		5.749e-07	-173		2.529e-06	97.85
3.292e-06	82.2		5.762e-07	-172.8		2.531e-06	98.2
3.32e-06	82.55		5.767e-07	-172.7		2.552e-06	98.55
3.288e-06	82.89		5.79e-07	-172.5		2.575e-06	98.84
3.289e-06	83.19		5.809e-07	-172.3		2.544e-06	99.2
3.306e-06	83.54		5.817e-07	-172.2		2.544e-06	99.55
3.336e-06	83.89		5.842e-07	-172		2.544e-06	99.85
3.315e-06	84.19		5.843e-07	-171.8		2.546e-06	100.2
3.409e-06	84.53		5.851e-07	-171.7		2.549e-06	100.6
3.715e-06	84.87		5.871e-07	-171.5		2.551e-06	100.9
4.624e-06	85.12		5.869e-07	-171.3		2.554e-06	101.2
5.059e-06	85.46		5.878e-07	-171.2		2.557e-06	101.5
3.469e-06	85.89		5.9e-07	-171		2.559e-06	101.9
3.537e-06	86.18		5.907e-07	-170.8		2.561e-06	102.2
3.678e-06	86.53		5.923e-07	-170.7		2.564e-06	102.5
3.859e-06	86.87		5.938e-07	-170.5		2.565e-06	102.8
3.977e-06	87.16		5.929e-07	-170.3		2.568e-06	103.2
3.783e-06	87.52		5.948e-07	-170.2		2.57e-06	103.5
4.158e-06	87.85		5.974e-07	-170		2.572e-06	103.8
3.376e-06	88.19		5.979e-07	-169.8		2.574e-06	104.2
3.366e-06	88.54		5.983e-07	-169.7		2.576e-06	104.5
3.354e-06	88.89		6.006e-07	-169.5		2.584e-06	104.8
3.348e-06	89.19		6.026e-07	-169.3		2.581e-06	105.2
3.359e-06	89.54		6.042e-07	-169.2		2.582e-06	105.5
3.52e-06	89.89		6.063e-07	-169		2.582e-06	105.8
3.345e-06	90.19		6.07e-07	-168.8		2.584e-06	106.2
3.467e-06	90.54		6.08e-07	-168.7		2.585e-06	106.5
3.461e-06	90.89		6.112e-07	-168.5		2.587e-06	106.8
3.353e-06	91.19		6.105e-07	-168.3		2.589e-06	107.2
3.357e-06	91.54		6.118e-07	-168.2		2.592e-06	107.5
3.374e-06	91.89		6.144e-07	-168		2.593e-06	107.8
3.457e-06	92.19		6.142e-07	-167.8		2.596e-06	108.2
3.412e-06	92.54		6.151e-07	-167.7		2.598e-06	108.5
3.409e-06	92.89		6.173e-07	-167.5		2.6e-06	108.9
3.453e-06	93.19		6.184e-07	-167.3		2.6e-06	109.2
3.631e-06	93.53		6.181e-07	-167.2		2.602e-06	109.5
3.89e-06	93.87		6.215e-07	-167		2.603e-06	109.9
3.581e-06	94.19		6.218e-07	-166.8		2.603e-06	110.2
3.674e-06	94.53		6.23e-07	-166.7		2.605e-06	110.5
3.727e-06	94.88		6.253e-07	-166.5		2.608e-06	110.9
3.897e-06	95.17		6.263e-07	-166.3		2.609e-06	111.2
3.962e-06	95.51		6.262e-07	-166.2		2.612e-06	111.5
4.042e-06	95.86		6.27e-07	-166		2.614e-06	111.9
4.332e-06	96.15		6.301e-07	-165.8		2.615e-06	112.2
4.122e-06	96.5		6.321e-07	-165.7		2.621e-06	112.6
4.515e-06	96.84		6.32e-07	-165.5		2.626e-06	112.9
4.859e-06	97.12		6.343e-07	-165.3		2.63e-06	113.2
4.928e-06	97.46		6.35e-07	-165.2		2.634e-06	113.6
3.483e-06	97.89		6.36e-07	-165		2.637e-06	113.9
3.483e-06	98.18		6.379e-07	-164.8		2.638e-06	114.2
3.469e-06	98.54		6.387e-07	-164.7		2.635e-06	114.6
3.429e-06	98.88		6.381e-07	-164.5		2.63e-06	114.9
3.411e-06	99.19		6.412e-07	-164.3		2.627e-06	115.2
3.402e-06	99.53		6.429e-07	-164.2		2.627e-06	115.6
3.393e-06	99.89		6.427e-07	-164		2.627e-06	115.9
3.385e-06	100.2		6.462e-07	-163.8		2.626e-06	116.2
3.396e-06	100.5		6.466e-07	-163.7		2.631e-06	116.6
3.453e-06	100.9		6.47e-07	-163.5		2.628e-06	116.9
3.379e-06	101.2		6.498e-07	-163.3		2.627e-06	117.2
3.378e-06	101.5		6.505e-07	-163.2		2.628e-06	117.6
3.377e-06	101.9		6.515e-07	-163		2.63e-06	117.9
3.377e-06	102.2		6.542e-07	-162.8		2.629e-06	118.2
3.389e-06	102.5		6.553e-07	-162.7		2.63e-06	118.6
3.384e-06	102.9		6.55e-07	-162.5		2.632e-06	118.9
3.417e-06	103.2		6.6e-07	-162.3		2.631e-06	119.2
3.435e-06	103.5		6.605e-07	-162.2		2.633e-06	119.6
3.384e-06	103.9		6.608e-07	-162		2.635e-06	119.9
3.403e-06	104.2		6.631e-07	-161.8		2.635e-06	120.2
3.396e-06	104.5		6.634e-07	-161.7		2.637e-06	120.5
3.411e-06	104.9		6.644e-07	-161.5		2.638e-06	120.9
3.422e-06	105.2		6.671e-07	-161.3		2.638e-06	121.2
3.429e-06	105.5		6.677e-07	-161.2		2.638e-06	121.5
3.47e-06	105.9		6.68e-07	-161		2.639e-06	121.9
3.456e-06	106.2		6.712e-07	-160.8		2.64e-06	122.2
3.439e-06	106.5		6.712e-07	-160.7		2.641e-06	122.5
3.434e-06	106.9		6.725e-07	-160.5		2.643e-06	122.9
3.634e-06	107.2		6.739e-07	-160.3		2.643e-06	123.2
3.441e-06	107.5		6.742e-07	-160.2		2.666e-06	123.5
3.424e-06	107.9		6.75e-07	-160		2.75e-06	123.9
3.425e-06	108.2		6.771e-07	-159.8		2.649e-06	124.2
3.501e-06	108.5		6.781e-07	-159.7		2.649e-06	124.6
3.446e-06	108.9		6.78e-07	-159.5		2.65e-06	124.9
3.635e-06	109.2		6.808e-07	-159.3		2.654e-06	125.2
4.126e-06	109.5		6.808e-07	-159.2		2.654e-06	125.6
3.479e-06	109.9		6.817e-07	-159		2.667e-06	125.9
3.476e-06	110.2		6.832e-07	-158.8		2.687e-06	126.2
3.552e-06	110.5		6.838e-07	-158.7		2.718e-06	126.6
3.406e-06	110.9		6.847e-07	-158.5		2.73e-06	126.9
3.4e-06	111.2		6.872e-07	-158.3		2.735e-06	127.2
3.4e-06	111.5		6.871e-07	-158.2		2.772e-06	127.5
3.407e-06	111.9		6.882e-07	-158		3.096e-06	127.9
3.425e-06	112.2		6.903e-07	-157.8		2.931e-06	128.2
3.464e-06	112.5		6.906e-07	-157.7		2.689e-06	128.5
3.537e-06	112.9		6.908e-07	-157.5		2.679e-06	128.9
3.453e-06	113.2		6.93e-07	-157.3		2.67e-06	129.2
3.519e-06	113.5		6.925e-07	-157.2		2.667e-06	129.5
3.594e-06	113.9		6.944e-07	-157		2.664e-06	129.9
3.738e-06	114.2		6.959e-07	-156.8		2.662e-06	130.2
3.954e-06	114.5		6.973e-07	-156.7		2.663e-06	130.5
4.172e-06	114.9		6.979e-07	-156.5		2.663e-06	130.9
4.699e-06	115.2		7.001e-07	-156.3		2.662e-06	131.2
5.306e-06	115.4		7.012e-07	-156.2		2.666e-06	131.5
5.869e-06	115.8		7.016e-07	-156		2.688e-06	131.9
3.722e-06	116.4		7.046e-07	-155.8		2.705e-06	132.2
3.745e-06	116.5		7.043e-07	-155.7		2.699e-06	132.6
3.822e-06	116.9		7.055e-07	-155.5		2.708e-06	132.9
3.935e-06	117.2		7.089e-07	-155.3		2.714e-06	133.2
4.201e-06	117.5		7.095e-07	-155.2		2.672e-06	133.5
4.573e-06	117.8		7.1e-07	-155		2.673e-06	133.9
4.8e-06	118.2		7.124e-07	-154.8		2.672e-06	134.2
5.081e-06	118.5		7.129e-07	-154.7		2.673e-06	134.5
5.846e-06	118.8		7.138e-07	-154.5		2.675e-06	134.9
5.165e-06	119.4		7.151e-07	-154.3		2.675e-06	135.2
6.302e-06	119.7		7.148e-07	-154.2		2.684e-06	135.5
8.335e-06	120		7.16e-07	-154		2.692e-06	135.9
3.44e-06	120.4		7.178e-07	-153.8		2.698e-06	136.2
3.569e-06	120.5		7.171e-07	-153.7		2.705e-06	136.5
3.565e-06	120.9		7.184e-07	-153.5		2.709e-06	136.9
3.563e-06	121.2		7.205e-07	-153.3		2.712e-06	137.2
3.553e-06	121.5		7.201e-07	-153.2		2.715e-06	137.5
3.534e-06	121.9		7.212e-07	-153		2.729e-06	137.9
3.509e-06	122.2		7.25e-07	-152.8		2.722e-06	138.2
3.479e-06	122.5		7.241e-07	-152.7		2.725e-06	138.5
3.457e-06	122.9		7.262e-07	-152.5		2.728e-06	138.9
3.44e-06	123.2		7.274e-07	-152.3		2.729e-06	139.2
3.428e-06	123.5		7.288e-07	-152.2		2.731e-06	139.5
3.419e-06	123.9		7.291e-07	-152.1		2.733e-06	139.9
3.414e-06	124.2		7.326e-07	-151.8		2.734e-06	140.2
3.462e-06	124.5		7.335e-07	-151.7		2.736e-06	140.5
3.409e-06	124.9		7.338e-07	-151.5		2.738e-06	140.9
3.402e-06	125.2		7.379e-07	-151.3		2.738e-06	141.2
3.394e-06	125.5		7.38e-07	-151.2		2.74e-06	141.5
3.393e-06	125.9		7.387e-07	-151		2.741e-06	141.9
3.391e-06	126.2		7.413e-07	-150.8		2.743e-06	142.2
3.391e-06	126.5		7.421e-07	-150.7		2.743e-06	142.5
3.395e-06	126.9		7.43e-07	-150.5		2.745e-06	142.9
3.405e-06	127.2		7.445e-07	-150.3		2.746e-06	143.2
3.505e-06	127.5		7.46e-07	-150.2		2.746e-06	143.5
3.557e-06	127.9		7.474e-07	-150		2.747e-06	143.9
3.396e-06	128.2		7.493e-07	-149.8		2.749e-06	144.2
3.42e-06	128.5		7.503e-07	-149.7		2.748e-06	144.5
3.389e-06	128.9		7.508e-07	-149.5		2.75e-06	144.9
3.387e-06	129.2		7.51e-07	-149.4		2.752e-06	145.2
3.419e-06	129.5		7.53e-07	-149.2		2.751e-06	145.5
3.428e-06	129.9		7.541e-07	-149		2.753e-06	145.9
3.394e-06	130.2		7.55e-07	-148.9		2.756e-06	146.2
3.386e-06	130.5		7.576e-07	-148.7		2.756e-06	146.5
3.384e-06	130.9		7.571e-07	-148.5		2.758e-06	146.9
3.384e-06	131.2		7.582e-07	-148.4		2.76e-06	147.2
3.382e-06	131.5		7.59e-07	-148.2		2.761e-06	147.5
3.383e-06	131.9		7.611e-07	-148		2.764e-06	147.9
3.383e-06	132.2		7.618e-07	-147.9		2.768e-06	148.2
3.383e-06	132.5		7.636e-07	-147.7		2.769e-06	148.5
3.385e-06	132.9		7.651e-07	-147.5		2.772e-06	148.9
3.395e-06	133.2		7.645e-07	-147.4		2.791e-06	149.2
3.506e-06	133.5		7.665e-07	-147.2		2.777e-06	149.5
3.389e-06	133.9		7.67e-07	-147		2.782e-06	149.9
3.387e-06	134.2		7.664e-07	-146.9		2.784e-06	150.2
3.388e-06	134.5		7.692e-07	-146.7		2.785e-06	150.5
3.42e-06	134.9		7.687e-07	-146.5		2.788e-06	150.9
3.439e-06	135.2		7.694e-07	-146.4		2.79e-06	151.2
3.391e-06	135.5		7.715e-07	-146.2		2.786e-06	151.5
3.411e-06	135.9		7.72e-07	-146		2.749e-06	151.9
3.454e-06	136.2		7.736e-07	-145.9		2.737e-06	152.2
3.415e-06	136.5		7.746e-07	-145.7		2.731e-06	152.5
3.391e-06	136.9		7.746e-07	-145.5		2.728e-06	152.9
3.392e-06	137.2		7.77e-07	-145.4		2.729e-06	153.3
3.394e-06	137.5		7.783e-07	-145.2		2.726e-06	153.6
3.41e-06	137.9		7.788e-07	-145		2.725e-06	153.9
3.413e-06	138.2		7.803e-07	-144.9		2.725e-06	154.2
3.404e-06	138.5		7.817e-07	-144.7		2.724e-06	154.5
3.406e-06	138.9		7.821e-07	-144.5		2.725e-06	154.9
3.402e-06	139.2		7.833e-07	-144.4		2.73e-06	155.2
3.401e-06	139.5		7.865e-07	-144.2		2.735e-06	155.5
3.41e-06	139.9		7.883e-07	-144		2.746e-06	155.9
3.44e-06	140.2		7.884e-07	-143.9		2.838e-06	156.2
3.464e-06	140.5		7.902e-07	-143.7		2.737e-06	156.5
3.413e-06	140.9		7.902e-07	-143.5		2.733e-06	156.9
3.421e-06	141.2		7.913e-07	-143.4		2.729e-06	157.2
3.427e-06	141.5		7.929e-07	-143.2		2.727e-06	157.5
3.428e-06	141.9		7.93e-07	-143		2.727e-06	157.9
3.43e-06	142.2		7.941e-07	-142.9		2.727e-06	158.2
3.427e-06	142.5		7.966e-07	-142.7		2.727e-06	158.5
3.418e-06	142.9		7.964e-07	-142.5		2.727e-06	158.9
3.417e-06	143.2		7.968e-07	-142.4		2.727e-06	159.2
3.413e-06	143.5		7.993e-07	-142.2		2.726e-06	159.5
3.405e-06	143.9		7.985e-07	-142		2.729e-06	159.9
3.404e-06	144.2		7.998e-07	-141.9		2.731e-06	160.2
3.408e-06	144.5		8.012e-07	-141.7		2.731e-06	160.5
3.402e-06	144.9		8.011e-07	-141.5		2.733e-06	160.9
3.405e-06	145.2		8.023e-07	-141.4		2.735e-06	161.2
3.402e-06	145.5		8.034e-07	-141.2		2.731e-06	161.5
3.403e-06	145.9		8.045e-07	-141		2.732e-06	161.9
3.417e-06	146.2		8.049e-07	-140.9		2.732e-06	162.2
3.466e-06	146.5		8.072e-07	-140.7		2.731e-06	162.5
3.59e-06	146.9		8.072e-07	-140.5		2.733e-06	162.9
3.418e-06	147.2		8.073e-07	-140.4		2.734e-06	163.2
3.41e-06	147.5		8.103e-07	-140.2		2.733e-06	163.5
3.408e-06	147.9		8.102e-07	-140		2.734e-06	163.9
3.408e-06	148.2		8.102e-07	-139.9		2.735e-06	164.2
3.409e-06	148.6		8.131e-07	-139.7		2.735e-06	164.5
3.407e-06	148.9		8.134e-07	-139.5		2.737e-06	164.9
3.409e-06	149.2		8.132e-07	-139.4		2.738e-06	165.2
3.41e-06	149.6		8.156e-07	-139.2		2.738e-06	165.5
3.409e-06	149.9		8.153e-07	-139		2.739e-06	165.9
3.409e-06	150.2		8.163e-07	-138.9		2.741e-06	166.2
3.416e-06	150.6		8.183e-07	-138.7		2.742e-06	166.5
3.418e-06	150.9		8.185e-07	-138.5		2.744e-06	166.9
3.422e-06	151.2		8.189e-07	-138.4		2.746e-06	167.2
3.428e-06	151.6		8.204e-07	-138.2		2.746e-06	167.5
3.43e-06	151.9		8.2e-07	-138		2.748e-06	167.9
3.433e-06	152.2		8.209e-07	-137.9		2.75e-06	168.2
3.465e-06	152.6		8.236e-07	-137.7		2.75e-06	168.5
3.433e-06	152.9		8.244e-07	-137.5		2.751e-06	168.9
3.434e-06	153.2		8.249e-07	-137.4		2.753e-06	169.2
3.449e-06	153.6		8.278e-07	-137.2		2.753e-06	169.5
3.439e-06	153.9		8.279e-07	-137		2.755e-06	169.9
3.448e-06	154.2		8.287e-07	-136.9		2.756e-06	170.2
3.484e-06	154.6		8.312e-07	-136.7		2.757e-06	170.5
3.445e-06	154.9		8.314e-07	-136.5		2.758e-06	170.9
3.446e-06	155.2		8.33e-07	-136.4		2.761e-06	171.2
3.447e-06	155.6		8.342e-07	-136.2		2.762e-06	171.5
3.448e-06	155.9		8.347e-07	-136		2.764e-06	171.9
3.448e-06	156.2		8.356e-07	-135.9		2.767e-06	172.2
3.45e-06	156.6		8.371e-07	-135.7		2.768e-06	172.5
3.448e-06	156.9		8.411e-07	-135.5		2.771e-06	172.9
3.449e-06	157.2		8.446e-07	-135.4		2.775e-06	173.2
3.449e-06	157.6		8.546e-07	-135.2		2.778e-06	173.5
3.449e-06	157.9		8.608e-07	-135		2.783e-06	173.9
3.452e-06	158.2		8.863e-07	-134.9		2.788e-06	174.2
3.452e-06	158.6		8.475e-07	-134.7		2.79e-06	174.5
3.451e-06	158.9		8.465e-07	-134.5		2.796e-06	174.9
3.452e-06	159.2		8.475e-07	-134.4		2.801e-06	175.2
3.454e-06	159.6		8.48e-07	-134.2		2.802e-06	175.6
3.454e-06	159.9		8.488e-07	-134		2.803e-06	175.9
3.452e-06	160.2		8.5e-07	-133.9		2.806e-06	176.2
3.454e-06	160.6		8.521e-07	-133.7		2.809e-06	176.6
3.467e-06	160.9		8.527e-07	-133.5		2.832e-06	176.9
3.492e-06	161.2		8.538e-07	-133.4		2.895e-06	177.2
3.632e-06	161.6		8.552e-07	-133.2		2.913e-06	177.6
3.459e-06	161.9		8.557e-07	-133		3.081e-06	177.9
3.458e-06	162.2		8.561e-07	-132.9		2.827e-06	178.2
3.459e-06	162.6		8.58e-07	-132.7		2.829e-06	178.6
3.46e-06	162.9		8.608e-07	-132.5		2.829e-06	178.9
3.473e-06	163.2		8.604e-07	-132.4		2.835e-06	179.2
3.506e-06	163.6		8.607e-07	-132.2		2.841e-06	179.6
3.589e-06	163.9		8.634e-07	-132		2.85e-06	179.9
3.912e-06	164.2		8.643e-07	-131.9		2.854e-06	180.2
4.343e-06	164.5		8.647e-07	-131.7		2.855e-06	180.6
3.496e-06	164.9		8.671e-07	-131.5		2.857e-06	180.9
3.515e-06	165.2		8.674e-07	-131.4		2.861e-06	181.2
3.517e-06	165.6		8.682e-07	-131.2		2.865e-06	181.6
3.498e-06	165.9		8.697e-07	-131		2.867e-06	181.9
3.527e-06	166.2		8.702e-07	-130.9		2.87e-06	182.2
3.513e-06	166.6		8.706e-07	-130.7		2.874e-06	182.6
3.544e-06	166.9		8.736e-07	-130.5		2.872e-06	182.9
3.492e-06	167.2		8.732e-07	-130.4		2.844e-06	183.2
3.491e-06	167.6		8.739e-07	-130.2		2.835e-06	183.6
3.478e-06	167.9		8.761e-07	-130		2.854e-06	183.9
3.47e-06	168.2		8.77e-07	-129.9		2.822e-06	184.2
3.469e-06	168.6		8.77e-07	-129.7		2.821e-06	184.6
3.465e-06	168.9		8.795e-07	-129.5		2.821e-06	184.9
3.468e-06	169.2		8.8e-07	-129.4		2.821e-06	185.2
3.476e-06	169.6		8.808e-07	-129.2		2.822e-06	185.6
3.506e-06	169.9		8.827e-07	-129		2.821e-06	185.9
3.479e-06	170.2		8.831e-07	-128.9		2.822e-06	186.2
3.532e-06	170.6		8.834e-07	-128.7		2.823e-06	186.6
3.485e-06	170.9		8.86e-07	-128.5		2.822e-06	186.9
3.513e-06	171.2		8.864e-07	-128.4		2.824e-06	187.2
3.557e-06	171.6		8.872e-07	-128.2		2.825e-06	187.6
3.496e-06	171.9		8.901e-07	-128		2.824e-06	187.9
3.553e-06	172.2		8.896e-07	-127.9		2.826e-06	188.2
3.682e-06	172.6		8.894e-07	-127.7		2.826e-06	188.6
3.687e-06	172.9		8.929e-07	-127.5		2.828e-06	188.9
4.128e-06	173.2		8.934e-07	-127.4		2.832e-06	189.2
3.508e-06	173.6		8.936e-07	-127.2		2.831e-06	189.6
3.497e-06	173.9		8.954e-07	-127		2.83e-06	189.9
3.491e-06	174.2		8.958e-07	-126.9		2.833e-06	190.2
3.489e-06	174.6		8.973e-07	-126.7		2.835e-06	190.6
3.486e-06	174.9		9.005e-07	-126.5		2.835e-06	190.9
3.488e-06	175.2		9.005e-07	-126.4		2.838e-06	191.2
3.49e-06	175.6		9.016e-07	-126.2		2.841e-06	191.6
3.494e-06	175.9		9.056e-07	-126		2.841e-06	191.9
3.499e-06	176.2		9.056e-07	-125.9		2.843e-06	192.2
3.496e-06	176.6		9.064e-07	-125.7		2.85e-06	192.6
3.495e-06	176.9		9.089e-07	-125.5		2.848e-06	192.9
3.495e-06	177.2		9.09e-07	-125.4		2.85e-06	193.3
[truncated: 8,921 more rows]
