# Supplementary material for: Design for improving corrosion resistance of duplex stainless steels by wrapping inclusions with niobium armour
Source: Nat Commun. 2023 Nov 30;14:7869. doi: 10.1038/s41467-023-43752-8 (PMC10689471; doi:10.1038/s41467-023-43752-8)
Supplement: Supplementary file 3 — Source Data [file 41467_2023_43752_MOESM3_ESM.zip › Source Data/Supplementary Fig. 8.xlsx]

## Sheet: Supplementary Fig.8a
0Nb			0.10Nb			0.25Nb
Pit depth (μm)	Cumulative probability		Pit depth (μm)	Cumulative probability		Pit depth (μm)	Cumulative probability
106.48	0.0625		73.26	0.0625		41.2	0.0625
108.26	0.125		73.94	0.125		41.81	0.125
108.73	0.1875		74.75	0.1875		47.58	0.1875
113.35	0.25		75.14	0.25		48.3	0.25
119.01	0.3125		76.26	0.3125		56.95	0.3125
120.36	0.375		95.86	0.375		69.21	0.375
127.78	0.4375		104.35	0.4375		72.82	0.4375
143.68	0.5		106.82	0.5		76.42	0.5
152.7	0.5625		106.99	0.5625		77.86	0.5625
157.69	0.625		112.28	0.625		80.75	0.625
178.2	0.6875		124.17	0.6875		85.79	0.6875
208.75	0.75		126.99	0.75		97.33	0.75
215.93	0.8125		131.31	0.8125		104.02	0.8125
227.1	0.875		187.66	0.875		132.65	0.875
243.5	0.9375		192.51	0.9375		164.01	0.9375

## Sheet: Supplementary Fig.8b
0Nb					0.10Nb					0.25Nb
Measured scatter		Fitted line			Measured scatter		Fitted line			Measured scatter		Fitted line
Pit depth (μm)	Reduced variant (Y)	Pit depth (μm)	Reduced variant (Y)		Pit depth (μm)	Reduced variant (Y)	Pit depth (μm)	Reduced variant (Y)		Pit depth (μm)	Reduced variant (Y)	Pit depth (μm)	Reduced variant (Y)
106.48	-1.01978	80	-1.10923		73.26	-1.01978	55	-0.9761		41.2	-1.01978	30	-0.99028
108.26	-0.7321	80.1802	-1.10536		73.94	-0.7321	55.1552	-0.97196		41.81	-0.7321	30.1351	-0.98619
108.73	-0.5152	80.3604	-1.10148		74.75	-0.5152	55.3103	-0.96782		47.58	-0.5152	30.2703	-0.98211
113.35	-0.32663	80.5405	-1.09761		75.14	-0.32663	55.4655	-0.96368		48.3	-0.32663	30.4054	-0.97803
119.01	-0.15113	80.7207	-1.09373		76.26	-0.15113	55.6206	-0.95954		56.95	-0.15113	30.5405	-0.97395
120.36	0.01936	80.9009	-1.08986		95.86	0.01936	55.7758	-0.9554		69.21	0.01936	30.6757	-0.96987
127.78	0.19034	81.0811	-1.08598		104.35	0.19034	55.9309	-0.95127		72.82	0.19034	30.8108	-0.96579
143.68	0.36651	81.2613	-1.08211		106.82	0.36651	56.0861	-0.94713		76.42	0.36651	30.9459	-0.96171
152.7	0.55275	81.4414	-1.07824		106.99	0.55275	56.2412	-0.94299		77.86	0.55275	31.0811	-0.95763
157.69	0.75501	81.6216	-1.07436		112.28	0.75501	56.3964	-0.93885		80.75	0.75501	31.2162	-0.95355
178.2	0.98165	81.8018	-1.07049		124.17	0.98165	56.5515	-0.93471		85.79	0.98165	31.3514	-0.94947
208.75	1.2459	81.982	-1.06661		126.99	1.2459	56.7067	-0.93057		97.33	1.2459	31.4865	-0.94539
215.93	1.57195	82.1622	-1.06274		131.31	1.57195	56.8619	-0.92643		104.02	1.57195	31.6216	-0.94131
227.1	2.01342	82.3423	-1.05886		187.66	2.01342	57.017	-0.92229		132.65	2.01342	31.7568	-0.93723
243.5	2.74049	82.5225	-1.05499		192.51	2.74049	57.1722	-0.91816		164.01	2.74049	31.8919	-0.93315
		82.7027	-1.05111				57.3273	-0.91402				32.027	-0.92907
		82.8829	-1.04724				57.4825	-0.90988				32.1622	-0.92499
		83.0631	-1.04337				57.6376	-0.90574				32.2973	-0.92091
		83.2432	-1.03949				57.7928	-0.9016				32.4324	-0.91683
		83.4234	-1.03562				57.9479	-0.89746				32.5676	-0.91275
		83.6036	-1.03174				58.1031	-0.89332				32.7027	-0.90867
		83.7838	-1.02787				58.2583	-0.88918				32.8378	-0.90459
		83.964	-1.02399				58.4134	-0.88505				32.973	-0.90051
		84.1441	-1.02012				58.5686	-0.88091				33.1081	-0.89643
		84.3243	-1.01625				58.7237	-0.87677				33.2432	-0.89235
		84.5045	-1.01237				58.8789	-0.87263				33.3784	-0.88827
		84.6847	-1.0085				59.034	-0.86849				33.5135	-0.88418
		84.8649	-1.00462				59.1892	-0.86435				33.6487	-0.8801
		85.0451	-1.00075				59.3443	-0.86021				33.7838	-0.87602
		85.2252	-0.99687				59.4995	-0.85607				33.9189	-0.87194
		85.4054	-0.993				59.6546	-0.85194				34.054	-0.86786
		85.5856	-0.98912				59.8098	-0.8478				34.1892	-0.86378
		85.7658	-0.98525				59.965	-0.84366				34.3243	-0.8597
		85.9459	-0.98138				60.1201	-0.83952				34.4595	-0.85562
		86.1261	-0.9775				60.2753	-0.83538				34.5946	-0.85154
		86.3063	-0.97363				60.4304	-0.83124				34.7297	-0.84746
		86.4865	-0.96975				60.5856	-0.8271				34.8649	-0.84338
		86.6667	-0.96588				60.7407	-0.82297				35	-0.8393
		86.8469	-0.962				60.8959	-0.81883				35.1351	-0.83522
		87.027	-0.95813				61.051	-0.81469				35.2703	-0.83114
		87.2072	-0.95426				61.2062	-0.81055				35.4054	-0.82706
		87.3874	-0.95038				61.3614	-0.80641				35.5405	-0.82298
		87.5676	-0.94651				61.5165	-0.80227				35.6757	-0.8189
		87.7477	-0.94263				61.6717	-0.79813				35.8108	-0.81482
		87.9279	-0.93876				61.8268	-0.79399				35.946	-0.81074
		88.1081	-0.93488				61.982	-0.78986				36.0811	-0.80666
		88.2883	-0.93101				62.1371	-0.78572				36.2162	-0.80258
		88.4685	-0.92713				62.2923	-0.78158				36.3513	-0.7985
		88.6487	-0.92326				62.4475	-0.77744				36.4865	-0.79442
		88.8288	-0.91939				62.6026	-0.7733				36.6216	-0.79034
		89.009	-0.91551				62.7578	-0.76916				36.7568	-0.78626
		89.1892	-0.91164				62.9129	-0.76502				36.8919	-0.78217
		89.3694	-0.90776				63.0681	-0.76088				37.027	-0.77809
		89.5495	-0.90389				63.2232	-0.75675				37.1622	-0.77401
		89.7297	-0.90001				63.3784	-0.75261				37.2973	-0.76993
		89.9099	-0.89614				63.5335	-0.74847				37.4324	-0.76585
		90.0901	-0.89227				63.6887	-0.74433				37.5676	-0.76177
		90.2703	-0.88839				63.8438	-0.74019				37.7027	-0.75769
		90.4505	-0.88452				63.999	-0.73605				37.8378	-0.75361
		90.6306	-0.88064				64.1542	-0.73191				37.973	-0.74953
		90.8108	-0.87677				64.3093	-0.72777				38.1081	-0.74545
		90.991	-0.87289				64.4645	-0.72364				38.2432	-0.74137
		91.1712	-0.86902				64.6196	-0.7195				38.3784	-0.73729
		91.3513	-0.86514				64.7748	-0.71536				38.5135	-0.73321
		91.5315	-0.86127				64.9299	-0.71122				38.6487	-0.72913
		91.7117	-0.8574				65.0851	-0.70708				38.7838	-0.72505
		91.8919	-0.85352				65.2402	-0.70294				38.9189	-0.72097
		92.0721	-0.84965				65.3954	-0.6988				39.054	-0.71689
		92.2523	-0.84577				65.5506	-0.69467				39.1892	-0.71281
		92.4324	-0.8419				65.7057	-0.69053				39.3243	-0.70873
		92.6126	-0.83802				65.8609	-0.68639				39.4595	-0.70465
		92.7928	-0.83415				66.016	-0.68225				39.5946	-0.70057
		92.973	-0.83028				66.1712	-0.67811				39.7297	-0.69649
		93.1531	-0.8264				66.3263	-0.67397				39.8649	-0.69241
		93.3333	-0.82253				66.4815	-0.66983				40	-0.68833
		93.5135	-0.81865				66.6366	-0.66569				40.1351	-0.68425
		93.6937	-0.81478				66.7918	-0.66156				40.2703	-0.68016
		93.8739	-0.8109				66.947	-0.65742				40.4054	-0.67608
		94.0541	-0.80703				67.1021	-0.65328				40.5405	-0.672
		94.2342	-0.80316				67.2573	-0.64914				40.6757	-0.66792
		94.4144	-0.79928				67.4124	-0.645				40.8108	-0.66384
		94.5946	-0.79541				67.5676	-0.64086				40.946	-0.65976
		94.7748	-0.79153				67.7227	-0.63672				41.0811	-0.65568
		94.9549	-0.78766				67.8779	-0.63258				41.2162	-0.6516
		95.1351	-0.78378				68.033	-0.62845				41.3513	-0.64752
		95.3153	-0.77991				68.1882	-0.62431				41.4865	-0.64344
		95.4955	-0.77603				68.3433	-0.62017				41.6216	-0.63936
		95.6757	-0.77216				68.4985	-0.61603				41.7568	-0.63528
		95.8559	-0.76829				68.6536	-0.61189				41.8919	-0.6312
		96.036	-0.76441				68.8088	-0.60775				42.027	-0.62712
		96.2162	-0.76054				68.964	-0.60361				42.1622	-0.62304
		96.3964	-0.75666				69.1191	-0.59947				42.2973	-0.61896
		96.5766	-0.75279				69.2743	-0.59534				42.4324	-0.61488
		96.7568	-0.74891				69.4294	-0.5912				42.5676	-0.6108
		96.9369	-0.74504				69.5846	-0.58706				42.7027	-0.60672
		97.1171	-0.74117				69.7397	-0.58292				42.8378	-0.60264
		97.2973	-0.73729				69.8949	-0.57878				42.973	-0.59856
		97.4775	-0.73342				70.05	-0.57464				43.1081	-0.59448
		97.6577	-0.72954				70.2052	-0.5705				43.2432	-0.5904
		97.8378	-0.72567				70.3604	-0.56637				43.3784	-0.58632
		98.018	-0.72179				70.5155	-0.56223				43.5135	-0.58224
		98.1982	-0.71792				70.6707	-0.55809				43.6487	-0.57815
		98.3784	-0.71404				70.8258	-0.55395				43.7838	-0.57407
		98.5586	-0.71017				70.981	-0.54981				43.9189	-0.56999
		98.7387	-0.7063				71.1361	-0.54567				44.054	-0.56591
		98.9189	-0.70242				71.2913	-0.54153				44.1892	-0.56183
		99.0991	-0.69855				71.4464	-0.53739				44.3243	-0.55775
		99.2793	-0.69467				71.6016	-0.53326				44.4595	-0.55367
		99.4595	-0.6908				71.7568	-0.52912				44.5946	-0.54959
		99.6396	-0.68692				71.9119	-0.52498				44.7297	-0.54551
		99.8198	-0.68305				72.0671	-0.52084				44.8649	-0.54143
		100	-0.67918				72.2222	-0.5167				45	-0.53735
		100.18	-0.6753				72.3774	-0.51256				45.1351	-0.53327
		100.36	-0.67143				72.5325	-0.50842				45.2703	-0.52919
		100.541	-0.66755				72.6877	-0.50428				45.4054	-0.52511
		100.721	-0.66368				72.8428	-0.50015				45.5405	-0.52103
		100.901	-0.6598				72.998	-0.49601				45.6757	-0.51695
		101.081	-0.65593				73.1531	-0.49187				45.8108	-0.51287
		101.261	-0.65205				73.3083	-0.48773				45.946	-0.50879
		101.441	-0.64818				73.4635	-0.48359				46.0811	-0.50471
		101.622	-0.64431				73.6186	-0.47945				46.2162	-0.50063
		101.802	-0.64043				73.7738	-0.47531				46.3513	-0.49655
		101.982	-0.63656				73.9289	-0.47117				46.4865	-0.49247
		102.162	-0.63268				74.0841	-0.46704				46.6216	-0.48839
		102.342	-0.62881				74.2392	-0.4629				46.7568	-0.48431
		102.523	-0.62493				74.3944	-0.45876				46.8919	-0.48023
		102.703	-0.62106				74.5495	-0.45462				47.027	-0.47614
		102.883	-0.61719				74.7047	-0.45048				47.1622	-0.47206
		103.063	-0.61331				74.8599	-0.44634				47.2973	-0.46798
		103.243	-0.60944				75.015	-0.4422				47.4324	-0.4639
		103.423	-0.60556				75.1702	-0.43807				47.5676	-0.45982
		103.604	-0.60169				75.3253	-0.43393				47.7027	-0.45574
		103.784	-0.59781				75.4805	-0.42979				47.8378	-0.45166
		103.964	-0.59394				75.6356	-0.42565				47.973	-0.44758
		104.144	-0.59006				75.7908	-0.42151				48.1081	-0.4435
		104.324	-0.58619				75.9459	-0.41737				48.2432	-0.43942
		104.504	-0.58232				76.1011	-0.41323				48.3784	-0.43534
		104.685	-0.57844				76.2563	-0.40909				48.5135	-0.43126
		104.865	-0.57457				76.4114	-0.40496				48.6487	-0.42718
		105.045	-0.57069				76.5666	-0.40082				48.7838	-0.4231
		105.225	-0.56682				76.7217	-0.39668				48.9189	-0.41902
		105.405	-0.56294				76.8769	-0.39254				49.054	-0.41494
		105.586	-0.55907				77.032	-0.3884				49.1892	-0.41086
		105.766	-0.5552				77.1872	-0.38426				49.3243	-0.40678
		105.946	-0.55132				77.3423	-0.38012				49.4595	-0.4027
		106.126	-0.54745				77.4975	-0.37598				49.5946	-0.39862
		106.306	-0.54357				77.6526	-0.37185				49.7297	-0.39454
		106.486	-0.5397				77.8078	-0.36771				49.8649	-0.39046
		106.667	-0.53582				77.963	-0.36357				50	-0.38638
		106.847	-0.53195				78.1181	-0.35943				50.1351	-0.3823
		107.027	-0.52807				78.2733	-0.35529				50.2703	-0.37822
		107.207	-0.5242				78.4284	-0.35115				50.4054	-0.37413
		107.387	-0.52033				78.5836	-0.34701				50.5405	-0.37005
		107.568	-0.51645				78.7387	-0.34287				50.6757	-0.36597
		107.748	-0.51258				78.8939	-0.33874				50.8108	-0.36189
		107.928	-0.5087				79.049	-0.3346				50.946	-0.35781
		108.108	-0.50483				79.2042	-0.33046				51.0811	-0.35373
		108.288	-0.50095				79.3594	-0.32632				51.2162	-0.34965
		108.468	-0.49708				79.5145	-0.32218				51.3513	-0.34557
		108.649	-0.49321				79.6697	-0.31804				51.4865	-0.34149
		108.829	-0.48933				79.8248	-0.3139				51.6216	-0.33741
		109.009	-0.48546				79.98	-0.30976				51.7568	-0.33333
		109.189	-0.48158				80.1351	-0.30563				51.8919	-0.32925
		109.369	-0.47771				80.2903	-0.30149				52.027	-0.32517
		109.55	-0.47383				80.4454	-0.29735				52.1622	-0.32109
		109.73	-0.46996				80.6006	-0.29321				52.2973	-0.31701
		109.91	-0.46608				80.7558	-0.28907				52.4324	-0.31293
		110.09	-0.46221				80.9109	-0.28493				52.5676	-0.30885
		110.27	-0.45834				81.0661	-0.28079				52.7027	-0.30477
		110.45	-0.45446				81.2212	-0.27666				52.8378	-0.30069
		110.631	-0.45059				81.3764	-0.27252				52.973	-0.29661
		110.811	-0.44671				81.5315	-0.26838				53.1081	-0.29253
		110.991	-0.44284				81.6867	-0.26424				53.2432	-0.28845
		111.171	-0.43896				81.8418	-0.2601				53.3784	-0.28437
		111.351	-0.43509				81.997	-0.25596				53.5135	-0.28029
		111.532	-0.43122				82.1522	-0.25182				53.6487	-0.27621
		111.712	-0.42734				82.3073	-0.24768				53.7838	-0.27212
		111.892	-0.42347				82.4625	-0.24355				53.9189	-0.26804
		112.072	-0.41959				82.6176	-0.23941				54.054	-0.26396
		112.252	-0.41572				82.7728	-0.23527				54.1892	-0.25988
		112.432	-0.41184				82.9279	-0.23113				54.3243	-0.2558
		112.613	-0.40797				83.0831	-0.22699				54.4595	-0.25172
		112.793	-0.40409				83.2382	-0.22285				54.5946	-0.24764
		112.973	-0.40022				83.3934	-0.21871				54.7297	-0.24356
		113.153	-0.39635				83.5486	-0.21457				54.8649	-0.23948
		113.333	-0.39247				83.7037	-0.21044				55	-0.2354
		113.514	-0.3886				83.8589	-0.2063				55.1351	-0.23132
		113.694	-0.38472				84.014	-0.20216				55.2703	-0.22724
		113.874	-0.38085				84.1692	-0.19802				55.4054	-0.22316
		114.054	-0.37697				84.3243	-0.19388				55.5405	-0.21908
		114.234	-0.3731				84.4795	-0.18974				55.6757	-0.215
		114.414	-0.36923				84.6346	-0.1856				55.8108	-0.21092
		114.595	-0.36535				84.7898	-0.18146				55.946	-0.20684
		114.775	-0.36148				84.9449	-0.17733				56.0811	-0.20276
		114.955	-0.3576				85.1001	-0.17319				56.2162	-0.19868
		115.135	-0.35373				85.2553	-0.16905				56.3513	-0.1946
		115.315	-0.34985				85.4104	-0.16491				56.4865	-0.19052
		115.496	-0.34598				85.5656	-0.16077				56.6216	-0.18644
		115.676	-0.3421				85.7207	-0.15663				56.7568	-0.18236
		115.856	-0.33823				85.8759	-0.15249				56.8919	-0.17828
		116.036	-0.33436				86.031	-0.14836				57.027	-0.1742
		116.216	-0.33048				86.1862	-0.14422				57.1622	-0.17011
		116.396	-0.32661				86.3413	-0.14008				57.2973	-0.16603
		116.577	-0.32273				86.4965	-0.13594				57.4324	-0.16195
		116.757	-0.31886				86.6517	-0.1318				57.5676	-0.15787
		116.937	-0.31498				86.8068	-0.12766				57.7027	-0.15379
		117.117	-0.31111				86.962	-0.12352				57.8378	-0.14971
		117.297	-0.30724				87.1171	-0.11938				57.973	-0.14563
		117.477	-0.30336				87.2723	-0.11525				58.1081	-0.14155
		117.658	-0.29949				87.4274	-0.11111				58.2432	-0.13747
		117.838	-0.29561				87.5826	-0.10697				58.3784	-0.13339
		118.018	-0.29174				87.7377	-0.10283				58.5135	-0.12931
		118.198	-0.28786				87.8929	-0.09869				58.6487	-0.12523
		118.378	-0.28399				88.0481	-0.09455				58.7838	-0.12115
		118.559	-0.28011				88.2032	-0.09041				58.9189	-0.11707
		118.739	-0.27624				88.3584	-0.08627				59.054	-0.11299
		118.919	-0.27237				88.5135	-0.08214				59.1892	-0.10891
		119.099	-0.26849				88.6687	-0.078				59.3243	-0.10483
		119.279	-0.26462				88.8238	-0.07386				59.4595	-0.10075
		119.459	-0.26074				88.979	-0.06972				59.5946	-0.09667
		119.64	-0.25687				89.1341	-0.06558				59.7297	-0.09259
		119.82	-0.25299				89.2893	-0.06144				59.8649	-0.08851
		120	-0.24912				89.4444	-0.0573				60	-0.08443
		120.18	-0.24525				89.5996	-0.05316				60.1351	-0.08035
		120.36	-0.24137				89.7548	-0.04903				60.2703	-0.07627
		120.541	-0.2375				89.9099	-0.04489				60.4054	-0.07219
		120.721	-0.23362				90.0651	-0.04075				60.5405	-0.0681
		120.901	-0.22975				90.2202	-0.03661				60.6757	-0.06402
		121.081	-0.22587				90.3754	-0.03247				60.8108	-0.05994
		121.261	-0.222				90.5305	-0.02833				60.946	-0.05586
		121.441	-0.21813				90.6857	-0.02419				61.0811	-0.05178
		121.622	-0.21425				90.8408	-0.02006				61.2162	-0.0477
		121.802	-0.21038				90.996	-0.01592				61.3513	-0.04362
		121.982	-0.2065				91.1512	-0.01178				61.4865	-0.03954
		122.162	-0.20263				91.3063	-0.00764				61.6216	-0.03546
		122.342	-0.19875				91.4615	-0.0035				61.7568	-0.03138
		122.523	-0.19488				91.6166	0.000638423				61.8919	-0.0273
		122.703	-0.191				91.7718	0.00478				62.027	-0.02322
		122.883	-0.18713				91.9269	0.00892				62.1622	-0.01914
		123.063	-0.18326				92.0821	0.01305				62.2973	-0.01506
		123.243	-0.17938				92.2372	0.01719				62.4324	-0.01098
		123.423	-0.17551				92.3924	0.02133				62.5676	-0.0069
		123.604	-0.17163				92.5476	0.02547				62.7027	-0.00282
		123.784	-0.16776				92.7027	0.02961				62.8378	0.00126
		123.964	-0.16388				92.8579	0.03375				62.973	0.00534
		124.144	-0.16001				93.013	0.03789				63.1081	0.00942
		124.324	-0.15614				93.1682	0.04203				63.2432	0.0135
		124.504	-0.15226				93.3233	0.04616				63.3784	0.01758
		124.685	-0.14839				93.4785	0.0503				63.5135	0.02166
		124.865	-0.14451				93.6336	0.05444				63.6487	0.02574
		125.045	-0.14064				93.7888	0.05858				63.7838	0.02982
		125.225	-0.13676				93.9439	0.06272				63.9189	0.03391
		125.405	-0.13289				94.0991	0.06686				64.0541	0.03799
		125.586	-0.12901				94.2542	0.071				64.1892	0.04207
		125.766	-0.12514				94.4094	0.07514				64.3243	0.04615
		125.946	-0.12127				94.5646	0.07927				64.4595	0.05023
		126.126	-0.11739				94.7197	0.08341				64.5946	0.05431
		126.306	-0.11352				94.8749	0.08755				64.7297	0.05839
		126.486	-0.10964				95.03	0.09169				64.8649	0.06247
		126.667	-0.10577				95.1852	0.09583				65	0.06655
		126.847	-0.10189				95.3403	0.09997				65.1351	0.07063
		127.027	-0.09802				95.4955	0.10411				65.2703	0.07471
		127.207	-0.09415				95.6506	0.10824				65.4054	0.07879
		127.387	-0.09027				95.8058	0.11238				65.5405	0.08287
		127.568	-0.0864				95.961	0.11652				65.6757	0.08695
		127.748	-0.08252				96.1161	0.12066				65.8108	0.09103
		127.928	-0.07865				96.2713	0.1248				65.9459	0.09511
		128.108	-0.07477				96.4264	0.12894				66.0811	0.09919
		128.288	-0.0709				96.5816	0.13308				66.2162	0.10327
		128.468	-0.06702				96.7367	0.13722				66.3513	0.10735
		128.649	-0.06315				96.8919	0.14135				66.4865	0.11143
		128.829	-0.05928				97.047	0.14549				66.6216	0.11551
		129.009	-0.0554				97.2022	0.14963				66.7568	0.11959
		129.189	-0.05153				97.3574	0.15377				66.8919	0.12367
		129.369	-0.04765				97.5125	0.15791				67.027	0.12775
		129.55	-0.04378				97.6677	0.16205				67.1622	0.13183
		129.73	-0.0399				97.8228	0.16619				67.2973	0.13592
		129.91	-0.03603				97.978	0.17033				67.4324	0.14
		130.09	-0.03216				98.1331	0.17446				67.5676	0.14408
		130.27	-0.02828				98.2883	0.1786				67.7027	0.14816
		130.45	-0.02441				98.4434	0.18274				67.8378	0.15224
		130.631	-0.02053				98.5986	0.18688				67.973	0.15632
		130.811	-0.01666				98.7537	0.19102				68.1081	0.1604
		130.991	-0.01278				98.9089	0.19516				68.2432	0.16448
		131.171	-0.00891				99.0641	0.1993				68.3784	0.16856
		131.351	-0.00503				99.2192	0.20344				68.5135	0.17264
		131.532	-0.00116				99.3744	0.20757				68.6487	0.17672
		131.712	0.00271				99.5295	0.21171				68.7838	0.1808
		131.892	0.00659				99.6847	0.21585				68.9189	0.18488
		132.072	0.01046				99.8398	0.21999				69.0541	0.18896
		132.252	0.01434				99.995	0.22413				69.1892	0.19304
		132.432	0.01821				100.15	0.22827				69.3243	0.19712
		132.613	0.02209				100.305	0.23241				69.4595	0.2012
		132.793	0.02596				100.46	0.23654				69.5946	0.20528
		132.973	0.02983				100.616	0.24068				69.7297	0.20936
		133.153	0.03371				100.771	0.24482				69.8649	0.21344
		133.333	0.03758				100.926	0.24896				70	0.21752
		133.514	0.04146				101.081	0.2531				70.1351	0.2216
		133.694	0.04533				101.236	0.25724				70.2703	0.22568
		133.874	0.04921				101.391	0.26138				70.4054	0.22976
		134.054	0.05308				101.547	0.26552				70.5405	0.23384
		134.234	0.05696				101.702	0.26965				70.6757	0.23793
		134.414	0.06083				101.857	0.27379				70.8108	0.24201
		134.595	0.0647				102.012	0.27793				70.9459	0.24609
		134.775	0.06858				102.167	0.28207				71.0811	0.25017
		134.955	0.07245				102.322	0.28621				71.2162	0.25425
		135.135	0.07633				102.477	0.29035				71.3513	0.25833
		135.315	0.0802				102.633	0.29449				71.4865	0.26241
		135.495	0.08408				102.788	0.29863				71.6216	0.26649
		135.676	0.08795				102.943	0.30276				71.7568	0.27057
		135.856	0.09182				103.098	0.3069				71.8919	0.27465
		136.036	0.0957				103.253	0.31104				72.027	0.27873
		136.216	0.09957				103.408	0.31518				72.1622	0.28281
		136.396	0.10345				103.564	0.31932				72.2973	0.28689
		136.577	0.10732				103.719	0.32346				72.4324	0.29097
		136.757	0.1112				103.874	0.3276				72.5676	0.29505
		136.937	0.11507				104.029	0.33174				72.7027	0.29913
		137.117	0.11895				104.184	0.33587				72.8378	0.30321
		137.297	0.12282				104.339	0.34001				72.973	0.30729
		137.477	0.12669				104.494	0.34415				73.1081	0.31137
		137.658	0.13057				104.65	0.34829				73.2432	0.31545
		137.838	0.13444				104.805	0.35243				73.3784	0.31953
		138.018	0.13832				104.96	0.35657				73.5135	0.32361
		138.198	0.14219				105.115	0.36071				73.6487	0.32769
		138.378	0.14607				105.27	0.36485				73.7838	0.33177
		138.559	0.14994				105.425	0.36898				73.9189	0.33585
		138.739	0.15381				105.581	0.37312				74.0541	0.33994
		138.919	0.15769				105.736	0.37726				74.1892	0.34402
		139.099	0.16156				105.891	0.3814				74.3243	0.3481
		139.279	0.16544				106.046	0.38554				74.4595	0.35218
		139.459	0.16931				106.201	0.38968				74.5946	0.35626
		139.64	0.17319				106.356	0.39382				74.7297	0.36034
		139.82	0.17706				106.512	0.39795				74.8649	0.36442
		140	0.18094				106.667	0.40209				75	0.3685
		140.18	0.18481				106.822	0.40623				75.1351	0.37258
		140.36	0.18868				106.977	0.41037				75.2703	0.37666
		140.541	0.19256				107.132	0.41451				75.4054	0.38074
		140.721	0.19643				107.287	0.41865				75.5405	0.38482
		140.901	0.20031				107.442	0.42279				75.6757	0.3889
		141.081	0.20418				107.598	0.42693				75.8108	0.39298
		141.261	0.20806				107.753	0.43106				75.9459	0.39706
		141.441	0.21193				107.908	0.4352				76.0811	0.40114
		141.622	0.2158				108.063	0.43934				76.2162	0.40522
		141.802	0.21968				108.218	0.44348				76.3513	0.4093
		141.982	0.22355				108.373	0.44762				76.4865	0.41338
		142.162	0.22743				108.529	0.45176				76.6216	0.41746
		142.342	0.2313				108.684	0.4559				76.7568	0.42154
		142.523	0.23518				108.839	0.46004				76.8919	0.42562
		142.703	0.23905				108.994	0.46417				77.027	0.4297
		142.883	0.24293				109.149	0.46831				77.1622	0.43378
		143.063	0.2468				109.304	0.47245				77.2973	0.43786
		143.243	0.25067				109.459	0.47659				77.4324	0.44195
		143.423	0.25455				109.615	0.48073				77.5676	0.44603
		143.604	0.25842				109.77	0.48487				77.7027	0.45011
		143.784	0.2623				109.925	0.48901				77.8378	0.45419
		143.964	0.26617				110.08	0.49315				77.973	0.45827
		144.144	0.27005				110.235	0.49728				78.1081	0.46235
		144.324	0.27392				110.39	0.50142				78.2432	0.46643
		144.505	0.27779				110.546	0.50556				78.3784	0.47051
		144.685	0.28167				110.701	0.5097				78.5135	0.47459
		144.865	0.28554				110.856	0.51384				78.6487	0.47867
		145.045	0.28942				111.011	0.51798				78.7838	0.48275
		145.225	0.29329				111.166	0.52212				78.9189	0.48683
		145.405	0.29717				111.321	0.52625				79.0541	0.49091
		145.586	0.30104				111.476	0.53039				79.1892	0.49499
		145.766	0.30492				111.632	0.53453				79.3243	0.49907
		145.946	0.30879				111.787	0.53867				79.4595	0.50315
		146.126	0.31266				111.942	0.54281				79.5946	0.50723
		146.306	0.31654				112.097	0.54695				79.7297	0.51131
		146.486	0.32041				112.252	0.55109				79.8649	0.51539
		146.667	0.32429				112.407	0.55523				80	0.51947
		146.847	0.32816				112.563	0.55936				80.1351	0.52355
		147.027	0.33204				112.718	0.5635				80.2703	0.52763
		147.207	0.33591				112.873	0.56764				80.4054	0.53171
		147.387	0.33978				113.028	0.57178				80.5405	0.53579
		147.568	0.34366				113.183	0.57592				80.6757	0.53987
		147.748	0.34753				113.338	0.58006				80.8108	0.54396
		147.928	0.35141				113.493	0.5842				80.9459	0.54804
		148.108	0.35528				113.649	0.58834				81.0811	0.55212
		148.288	0.35916				113.804	0.59247				81.2162	0.5562
		148.468	0.36303				113.959	0.59661				81.3513	0.56028
		148.649	0.3669				114.114	0.60075				81.4865	0.56436
		148.829	0.37078				114.269	0.60489				81.6216	0.56844
		149.009	0.37465				114.424	0.60903				81.7568	0.57252
		149.189	0.37853				114.58	0.61317				81.8919	0.5766
		149.369	0.3824				114.735	0.61731				82.027	0.58068
		149.55	0.38628				114.89	0.62145				82.1622	0.58476
		149.73	0.39015				115.045	0.62558				82.2973	0.58884
		149.91	0.39403				115.2	0.62972				82.4324	0.59292
		150.09	0.3979				115.355	0.63386				82.5676	0.597
		150.27	0.40177				115.511	0.638				82.7027	0.60108
		150.45	0.40565				115.666	0.64214				82.8378	0.60516
		150.631	0.40952				115.821	0.64628				82.973	0.60924
		150.811	0.4134				115.976	0.65042				83.1081	0.61332
		150.991	0.41727				116.131	0.65455				83.2432	0.6174
		151.171	0.42115				116.286	0.65869				83.3784	0.62148
		151.351	0.42502				116.441	0.66283				83.5135	0.62556
		151.532	0.42889				116.597	0.66697				83.6487	0.62964
		151.712	0.43277				116.752	0.67111				83.7838	0.63372
		151.892	0.43664				116.907	0.67525				83.9189	0.6378
		152.072	0.44052				117.062	0.67939				84.0541	0.64188
		152.252	0.44439				117.217	0.68353				84.1892	0.64597
		152.432	0.44827				117.372	0.68766				84.3243	0.65005
		152.613	0.45214				117.528	0.6918				84.4595	0.65413
		152.793	0.45602				117.683	0.69594				84.5946	0.65821
		152.973	0.45989				117.838	0.70008				84.7297	0.66229
		153.153	0.46376				117.993	0.70422				84.8649	0.66637
		153.333	0.46764				118.148	0.70836				85	0.67045
		153.514	0.47151				118.303	0.7125				85.1351	0.67453
		153.694	0.47539				118.458	0.71664				85.2703	0.67861
		153.874	0.47926				118.614	0.72077				85.4054	0.68269
		154.054	0.48314				118.769	0.72491				85.5405	0.68677
		154.234	0.48701				118.924	0.72905				85.6757	0.69085
		154.414	0.49088				119.079	0.73319				85.8108	0.69493
		154.595	0.49476				119.234	0.73733				85.9459	0.69901
		154.775	0.49863				119.389	0.74147				86.0811	0.70309
		154.955	0.50251				119.545	0.74561				86.2162	0.70717
		155.135	0.50638				119.7	0.74975				86.3513	0.71125
		155.315	0.51026				119.855	0.75388				86.4865	0.71533
		155.495	0.51413				120.01	0.75802				86.6216	0.71941
		155.676	0.51801				120.165	0.76216				86.7568	0.72349
		155.856	0.52188				120.32	0.7663				86.8919	0.72757
		156.036	0.52575				120.475	0.77044				87.027	0.73165
		156.216	0.52963				120.631	0.77458				87.1622	0.73573
		156.396	0.5335				120.786	0.77872				87.2973	0.73981
		156.577	0.53738				120.941	0.78285				87.4324	0.74389
		156.757	0.54125				121.096	0.78699				87.5676	0.74798
		156.937	0.54513				121.251	0.79113				87.7027	0.75206
		157.117	0.549				121.406	0.79527				87.8378	0.75614
		157.297	0.55287				121.562	0.79941				87.973	0.76022
		157.477	0.55675				121.717	0.80355				88.1081	0.7643
		157.658	0.56062				121.872	0.80769				88.2432	0.76838
		157.838	0.5645				122.027	0.81183				88.3784	0.77246
		158.018	0.56837				122.182	0.81596				88.5135	0.77654
		158.198	0.57225				122.337	0.8201				88.6487	0.78062
		158.378	0.57612				122.492	0.82424				88.7838	0.7847
		158.559	0.58				122.648	0.82838				88.9189	0.78878
		158.739	0.58387				122.803	0.83252				89.0541	0.79286
		158.919	0.58774				122.958	0.83666				89.1892	0.79694
		159.099	0.59162				123.113	0.8408				89.3243	0.80102
		159.279	0.59549				123.268	0.84494				89.4595	0.8051
		159.459	0.59937				123.423	0.84907				89.5946	0.80918
		159.64	0.60324				123.579	0.85321				89.7297	0.81326
		159.82	0.60712				123.734	0.85735				89.8649	0.81734
		160	0.61099				123.889	0.86149				90	0.82142
		160.18	0.61486				124.044	0.86563				90.1351	0.8255
		160.36	0.61874				124.199	0.86977				90.2703	0.82958
		160.541	0.62261				124.354	0.87391				90.4054	0.83366
		160.721	0.62649				124.51	0.87805				90.5405	0.83774
		160.901	0.63036				124.665	0.88218				90.6757	0.84182
		161.081	0.63424				124.82	0.88632				90.8108	0.8459
		161.261	0.63811				124.975	0.89046				90.9459	0.84999
		161.441	0.64199				125.13	0.8946				91.0811	0.85407
		161.622	0.64586				125.285	0.89874				91.2162	0.85815
		161.802	0.64973				125.44	0.90288				91.3513	0.86223
		161.982	0.65361				125.596	0.90702				91.4865	0.86631
		162.162	0.65748				125.751	0.91116				91.6216	0.87039
		162.342	0.66136				125.906	0.91529				91.7568	0.87447
		162.523	0.66523				126.061	0.91943				91.8919	0.87855
		162.703	0.66911				126.216	0.92357				92.027	0.88263
		162.883	0.67298				126.371	0.92771				92.1622	0.88671
		163.063	0.67685				126.527	0.93185				92.2973	0.89079
		163.243	0.68073				126.682	0.93599				92.4324	0.89487
		163.423	0.6846				126.837	0.94013				92.5676	0.89895
		163.604	0.68848				126.992	0.94426				92.7027	0.90303
		163.784	0.69235				127.147	0.9484				92.8378	0.90711
		163.964	0.69623				127.302	0.95254				92.973	0.91119
		164.144	0.7001				127.457	0.95668				93.1081	0.91527
		164.324	0.70398				127.613	0.96082				93.2432	0.91935
		164.505	0.70785				127.768	0.96496				93.3784	0.92343
		164.685	0.71172				127.923	0.9691				93.5135	0.92751
		164.865	0.7156				128.078	0.97324				93.6487	0.93159
		165.045	0.71947				128.233	0.97737				93.7838	0.93567
		165.225	0.72335				128.388	0.98151				93.9189	0.93975
		165.405	0.72722				128.544	0.98565				94.0541	0.94383
		165.586	0.7311				128.699	0.98979				94.1892	0.94791
		165.766	0.73497				128.854	0.99393				94.3243	0.952
		165.946	0.73884				129.009	0.99807				94.4595	0.95608
		166.126	0.74272				129.164	1.00221				94.5946	0.96016
		166.306	0.74659				129.319	1.00635				94.7297	0.96424
		166.486	0.75047				129.474	1.01048				94.8649	0.96832
		166.667	0.75434				129.63	1.01462				95	0.9724
		166.847	0.75822				129.785	1.01876				95.1351	0.97648
		167.027	0.76209				129.94	1.0229				95.2703	0.98056
		167.207	0.76597				130.095	1.02704				95.4054	0.98464
		167.387	0.76984				130.25	1.03118				95.5405	0.98872
		167.568	0.77371				130.405	1.03532				95.6757	0.9928
		167.748	0.77759				130.561	1.03946				95.8108	0.99688
		167.928	0.78146				130.716	1.04359				95.9459	1.00096
		168.108	0.78534				130.871	1.04773				96.0811	1.00504
		168.288	0.78921				131.026	1.05187				96.2162	1.00912
		168.468	0.79309				131.181	1.05601				96.3513	1.0132
		168.649	0.79696				131.336	1.06015				96.4865	1.01728
		168.829	0.80083				131.491	1.06429				96.6216	1.02136
		169.009	0.80471				131.647	1.06843				96.7568	1.02544
		169.189	0.80858				131.802	1.07256				96.8919	1.02952
		169.369	0.81246				131.957	1.0767				97.027	1.0336
		169.55	0.81633				132.112	1.08084				97.1622	1.03768
		169.73	0.82021				132.267	1.08498				97.2973	1.04176
		169.91	0.82408				132.422	1.08912				97.4324	1.04584
		170.09	0.82796				132.578	1.09326				97.5676	1.04992
		170.27	0.83183				132.733	1.0974				97.7027	1.05401
		170.45	0.8357				132.888	1.10154				97.8378	1.05809
		170.631	0.83958				133.043	1.10567				97.973	1.06217
		170.811	0.84345				133.198	1.10981				98.1081	1.06625
		170.991	0.84733				133.353	1.11395				98.2432	1.07033
		171.171	0.8512				133.509	1.11809				98.3784	1.07441
		171.351	0.85508				133.664	1.12223				98.5135	1.07849
		171.532	0.85895				133.819	1.12637				98.6487	1.08257
		171.712	0.86282				133.974	1.13051				98.7838	1.08665
		171.892	0.8667				134.129	1.13465				98.9189	1.09073
		172.072	0.87057				134.284	1.13878				99.0541	1.09481
		172.252	0.87445				134.439	1.14292				99.1892	1.09889
		172.432	0.87832				134.595	1.14706				99.3243	1.10297
		172.613	0.8822				134.75	1.1512				99.4595	1.10705
		172.793	0.88607				134.905	1.15534				99.5946	1.11113
		172.973	0.88995				135.06	1.15948				99.7297	1.11521
		173.153	0.89382				135.215	1.16362				99.8649	1.11929
		173.333	0.89769				135.37	1.16776				100	1.12337
		173.514	0.90157				135.526	1.17189				100.135	1.12745
		173.694	0.90544				135.681	1.17603				100.27	1.13153
		173.874	0.90932				135.836	1.18017				100.405	1.13561
		174.054	0.91319				135.991	1.18431				100.541	1.13969
		174.234	0.91707				136.146	1.18845				100.676	1.14377
		174.414	0.92094				136.301	1.19259				100.811	1.14785
		174.595	0.92481				136.456	1.19673				100.946	1.15193
		174.775	0.92869				136.612	1.20086				101.081	1.15602
		174.955	0.93256				136.767	1.205				101.216	1.1601
		175.135	0.93644				136.922	1.20914				101.351	1.16418
		175.315	0.94031				137.077	1.21328				101.486	1.16826
		175.495	0.94419				137.232	1.21742				101.622	1.17234
		175.676	0.94806				137.387	1.22156				101.757	1.17642
		175.856	0.95193				137.543	1.2257				101.892	1.1805
		176.036	0.95581				137.698	1.22984				102.027	1.18458
		176.216	0.95968				137.853	1.23397				102.162	1.18866
		176.396	0.96356				138.008	1.23811				102.297	1.19274
		176.577	0.96743				138.163	1.24225				102.432	1.19682
		176.757	0.97131				138.318	1.24639				102.568	1.2009
		176.937	0.97518				138.473	1.25053				102.703	1.20498
		177.117	0.97906				138.629	1.25467				102.838	1.20906
		177.297	0.98293				138.784	1.25881				102.973	1.21314
		177.477	0.9868				138.939	1.26295				103.108	1.21722
		177.658	0.99068				139.094	1.26708				103.243	1.2213
		177.838	0.99455				139.249	1.27122				103.378	1.22538
		178.018	0.99843				139.404	1.27536				103.514	1.22946
		178.198	1.0023				139.56	1.2795				103.649	1.23354
		178.378	1.00618				139.715	1.28364				103.784	1.23762
		178.559	1.01005				139.87	1.28778				103.919	1.2417
		178.739	1.01392				140.025	1.29192				104.054	1.24578
		178.919	1.0178				140.18	1.29606				104.189	1.24986
		179.099	1.02167				140.335	1.30019				104.324	1.25394
		179.279	1.02555				140.49	1.30433				104.459	1.25803
		179.459	1.02942				140.646	1.30847				104.595	1.26211
		179.64	1.0333				140.801	1.31261				104.73	1.26619
		179.82	1.03717				140.956	1.31675				104.865	1.27027
		180	1.04105				141.111	1.32089				105	1.27435
		180.18	1.04492				141.266	1.32503				105.135	1.27843
		180.36	1.04879				141.421	1.32916				105.27	1.28251
		180.541	1.05267				141.577	1.3333				105.405	1.28659
		180.721	1.05654				141.732	1.33744				105.541	1.29067
		180.901	1.06042				141.887	1.34158				105.676	1.29475
		181.081	1.06429				142.042	1.34572				105.811	1.29883
		181.261	1.06817				142.197	1.34986				105.946	1.30291
		181.441	1.07204				142.352	1.354				106.081	1.30699
		181.622	1.07591				142.508	1.35814				106.216	1.31107
		181.802	1.07979				142.663	1.36227				106.351	1.31515
		181.982	1.08366				142.818	1.36641				106.486	1.31923
		182.162	1.08754				142.973	1.37055				106.622	1.32331
		182.342	1.09141				143.128	1.37469				106.757	1.32739
		182.523	1.09529				143.283	1.37883				106.892	1.33147
		182.703	1.09916				143.438	1.38297				107.027	1.33555
		182.883	1.10304				143.594	1.38711				107.162	1.33963
		183.063	1.10691				143.749	1.39125				107.297	1.34371
		183.243	1.11078				143.904	1.39538				107.432	1.34779
		183.423	1.11466				144.059	1.39952				107.568	1.35187
		183.604	1.11853				144.214	1.40366				107.703	1.35595
		183.784	1.12241				144.369	1.4078				107.838	1.36004
		183.964	1.12628				144.525	1.41194				107.973	1.36412
		184.144	1.13016				144.68	1.41608				108.108	1.3682
		184.324	1.13403				144.835	1.42022				108.243	1.37228
		184.505	1.1379				144.99	1.42436				108.378	1.37636
		184.685	1.14178				145.145	1.42849				108.514	1.38044
		184.865	1.14565				145.3	1.43263				108.649	1.38452
		185.045	1.14953				145.455	1.43677				108.784	1.3886
		185.225	1.1534				145.611	1.44091				108.919	1.39268
		185.405	1.15728				145.766	1.44505				109.054	1.39676
		185.586	1.16115				145.921	1.44919				109.189	1.40084
		185.766	1.16503				146.076	1.45333				109.324	1.40492
		185.946	1.1689				146.231	1.45746				109.459	1.409
		186.126	1.17277				146.386	1.4616				109.595	1.41308
		186.306	1.17665				146.542	1.46574				109.73	1.41716
		186.486	1.18052				146.697	1.46988				109.865	1.42124
		186.667	1.1844				146.852	1.47402				110	1.42532
		186.847	1.18827				147.007	1.47816				110.135	1.4294
		187.027	1.19215				147.162	1.4823				110.27	1.43348
		187.207	1.19602				147.317	1.48644				110.405	1.43756
		187.387	1.19989				147.472	1.49057				110.541	1.44164
		187.568	1.20377				147.628	1.49471				110.676	1.44572
		187.748	1.20764				147.783	1.49885				110.811	1.4498
		187.928	1.21152				147.938	1.50299				110.946	1.45388
		188.108	1.21539				148.093	1.50713				111.081	1.45796
		188.288	1.21927				148.248	1.51127				111.216	1.46205
		188.468	1.22314				148.403	1.51541				111.351	1.46613
		188.649	1.22702				148.559	1.51955				111.486	1.47021
		188.829	1.23089				148.714	1.52368				111.622	1.47429
		189.009	1.23476				148.869	1.52782				111.757	1.47837
		189.189	1.23864				149.024	1.53196				111.892	1.48245
		189.369	1.24251				149.179	1.5361				112.027	1.48653
		189.55	1.24639				149.334	1.54024				112.162	1.49061
		189.73	1.25026				149.489	1.54438				112.297	1.49469
		189.91	1.25414				149.645	1.54852				112.432	1.49877
		190.09	1.25801				149.8	1.55266				112.568	1.50285
		190.27	1.26188				149.955	1.55679				112.703	1.50693
		190.45	1.26576				150.11	1.56093				112.838	1.51101
		190.631	1.26963				150.265	1.56507				112.973	1.51509
		190.811	1.27351				150.42	1.56921				113.108	1.51917
		190.991	1.27738				150.576	1.57335				113.243	1.52325
		191.171	1.28126				150.731	1.57749				113.378	1.52733
		191.351	1.28513				150.886	1.58163				113.514	1.53141
		191.532	1.28901				151.041	1.58577				113.649	1.53549
		191.712	1.29288				151.196	1.5899				113.784	1.53957
		191.892	1.29675				151.351	1.59404				113.919	1.54365
		192.072	1.30063				151.507	1.59818				114.054	1.54773
		192.252	1.3045				151.662	1.60232				114.189	1.55181
		192.432	1.30838				151.817	1.60646				114.324	1.55589
		192.613	1.31225				151.972	1.6106				114.459	1.55997
		192.793	1.31613				152.127	1.61474				114.595	1.56406
		192.973	1.32				152.282	1.61887				114.73	1.56814
		193.153	1.32387				152.437	1.62301				114.865	1.57222
		193.333	1.32775				152.593	1.62715				115	1.5763
		193.514	1.33162				152.748	1.63129				115.135	1.58038
		193.694	1.3355				152.903	1.63543				115.27	1.58446
		193.874	1.33937				153.058	1.63957				115.405	1.58854
		194.054	1.34325				153.213	1.64371				115.541	1.59262
		194.234	1.34712				153.368	1.64785				115.676	1.5967
		194.414	1.351				153.524	1.65198				115.811	1.60078
		194.595	1.35487				153.679	1.65612				115.946	1.60486
		194.775	1.35874				153.834	1.66026				116.081	1.60894
		194.955	1.36262				153.989	1.6644				116.216	1.61302
		195.135	1.36649				154.144	1.66854				116.351	1.6171
		195.315	1.37037				154.299	1.67268				116.486	1.62118
		195.495	1.37424				154.454	1.67682				116.622	1.62526
		195.676	1.37812				154.61	1.68096				116.757	1.62934
		195.856	1.38199				154.765	1.68509				116.892	1.63342
		196.036	1.38586				154.92	1.68923				117.027	1.6375
		196.216	1.38974				155.075	1.69337				117.162	1.64158
		196.396	1.39361				155.23	1.69751				117.297	1.64566
		196.577	1.39749				155.385	1.70165				117.432	1.64974
		196.757	1.40136				155.541	1.70579				117.568	1.65382
		196.937	1.40524				155.696	1.70993				117.703	1.6579
		197.117	1.40911				155.851	1.71407				117.838	1.66198
		197.297	1.41299				156.006	1.7182				117.973	1.66607
		197.477	1.41686				156.161	1.72234				118.108	1.67015
		197.658	1.42073				156.316	1.72648				118.243	1.67423
		197.838	1.42461				156.471	1.73062				118.378	1.67831
		198.018	1.42848				156.627	1.73476				118.514	1.68239
		198.198	1.43236				156.782	1.7389				118.649	1.68647
		198.378	1.43623				156.937	1.74304				118.784	1.69055
		198.559	1.44011				157.092	1.74717				118.919	1.69463
		198.739	1.44398				157.247	1.75131				119.054	1.69871
		198.919	1.44785				157.402	1.75545				119.189	1.70279
		199.099	1.45173				157.558	1.75959				119.324	1.70687
		199.279	1.4556				157.713	1.76373				119.459	1.71095
		199.459	1.45948				157.868	1.76787				119.595	1.71503
		199.64	1.46335				158.023	1.77201				119.73	1.71911
		199.82	1.46723				158.178	1.77615				119.865	1.72319
		200	1.4711				158.333	1.78028				120	1.72727
		200.18	1.47498				158.488	1.78442				120.135	1.73135
		200.36	1.47885				158.644	1.78856				120.27	1.73543
		200.541	1.48272				158.799	1.7927				120.405	1.73951
		200.721	1.4866				158.954	1.79684				120.541	1.74359
		200.901	1.49047				159.109	1.80098				120.676	1.74767
		201.081	1.49435				159.264	1.80512				120.811	1.75175
		201.261	1.49822				159.419	1.80926				120.946	1.75583
		201.441	1.5021				159.575	1.81339				121.081	1.75991
		201.622	1.50597				159.73	1.81753				121.216	1.76399
		201.802	1.50984				159.885	1.82167				121.351	1.76808
		201.982	1.51372				160.04	1.82581				121.486	1.77216
		202.162	1.51759				160.195	1.82995				121.622	1.77624
		202.342	1.52147				160.35	1.83409				121.757	1.78032
		202.523	1.52534				160.506	1.83823				121.892	1.7844
		202.703	1.52922				160.661	1.84237				122.027	1.78848
		202.883	1.53309				160.816	1.8465				122.162	1.79256
		203.063	1.53696				160.971	1.85064				122.297	1.79664
		203.243	1.54084				161.126	1.85478				122.432	1.80072
		203.423	1.54471				161.281	1.85892				122.568	1.8048
		203.604	1.54859				161.436	1.86306				122.703	1.80888
		203.784	1.55246				161.592	1.8672				122.838	1.81296
		203.964	1.55634				161.747	1.87134				122.973	1.81704
		204.144	1.56021				161.902	1.87547				123.108	1.82112
		204.324	1.56409				162.057	1.87961				123.243	1.8252
		204.505	1.56796				162.212	1.88375				123.378	1.82928
		204.685	1.57183				162.367	1.88789				123.514	1.83336
		204.865	1.57571				162.523	1.89203				123.649	1.83744
		205.045	1.57958				162.678	1.89617				123.784	1.84152
		205.225	1.58346				162.833	1.90031				123.919	1.8456
		205.405	1.58733				162.988	1.90445				124.054	1.84968
		205.586	1.59121				163.143	1.90858				124.189	1.85376
		205.766	1.59508				163.298	1.91272				124.324	1.85784
		205.946	1.59895				163.453	1.91686				124.459	1.86192
		206.126	1.60283				163.609	1.921				124.595	1.866
		206.306	1.6067				163.764	1.92514				124.73	1.87009
		206.486	1.61058				163.919	1.92928				124.865	1.87417
		206.667	1.61445				164.074	1.93342				125	1.87825
		206.847	1.61833				164.229	1.93756				125.135	1.88233
		207.027	1.6222				164.384	1.94169				125.27	1.88641
		207.207	1.62608				164.54	1.94583				125.405	1.89049
		207.387	1.62995				164.695	1.94997				125.541	1.89457
		207.568	1.63382				164.85	1.95411				125.676	1.89865
		207.748	1.6377				165.005	1.95825				125.811	1.90273
		207.928	1.64157				165.16	1.96239				125.946	1.90681
		208.108	1.64545				165.315	1.96653				126.081	1.91089
		208.288	1.64932				165.47	1.97067				126.216	1.91497
		208.468	1.6532				165.626	1.9748				126.351	1.91905
		208.649	1.65707				165.781	1.97894				126.486	1.92313
		208.829	1.66094				165.936	1.98308				126.622	1.92721
		209.009	1.66482				166.091	1.98722				126.757	1.93129
		209.189	1.66869				166.246	1.99136				126.892	1.93537
		209.369	1.67257				166.401	1.9955				127.027	1.93945
		209.55	1.67644				166.557	1.99964				127.162	1.94353
		209.73	1.68032				166.712	2.00377				127.297	1.94761
		209.91	1.68419				166.867	2.00791				127.432	1.95169
		210.09	1.68807				167.022	2.01205				127.568	1.95577
		210.27	1.69194				167.177	2.01619				127.703	1.95985
		210.45	1.69581				167.332	2.02033				127.838	1.96393
		210.631	1.69969				167.487	2.02447				127.973	1.96801
		210.811	1.70356				167.643	2.02861				128.108	1.9721
		210.991	1.70744				167.798	2.03275				128.243	1.97618
		211.171	1.71131				167.953	2.03688				128.378	1.98026
		211.351	1.71519				168.108	2.04102				128.514	1.98434
		211.532	1.71906				168.263	2.04516				128.649	1.98842
		211.712	1.72293				168.418	2.0493				128.784	1.9925
		211.892	1.72681				168.574	2.05344				128.919	1.99658
		212.072	1.73068				168.729	2.05758				129.054	2.00066
		212.252	1.73456				168.884	2.06172				129.189	2.00474
		212.432	1.73843				169.039	2.06586				129.324	2.00882
		212.613	1.74231				169.194	2.06999				129.459	2.0129
		212.793	1.74618				169.349	2.07413				129.595	2.01698
		212.973	1.75006				169.505	2.07827				129.73	2.02106
		213.153	1.75393				169.66	2.08241				129.865	2.02514
		213.333	1.7578				169.815	2.08655				130	2.02922
		213.514	1.76168				169.97	2.09069				130.135	2.0333
		213.694	1.76555				170.125	2.09483				130.27	2.03738
		213.874	1.76943				170.28	2.09897				130.405	2.04146
		214.054	1.7733				170.435	2.1031				130.541	2.04554
		214.234	1.77718				170.591	2.10724				130.676	2.04962
		214.414	1.78105				170.746	2.11138				130.811	2.0537
		214.595	1.78492				170.901	2.11552				130.946	2.05778
		214.775	1.7888				171.056	2.11966				131.081	2.06186
		214.955	1.79267				171.211	2.1238				131.216	2.06594
		215.135	1.79655				171.366	2.12794				131.351	2.07002
		215.315	1.80042				171.522	2.13207				131.486	2.07411
		215.495	1.8043				171.677	2.13621				131.622	2.07819
		215.676	1.80817				171.832	2.14035				131.757	2.08227
		215.856	1.81205				171.987	2.14449				131.892	2.08635
		216.036	1.81592				172.142	2.14863				132.027	2.09043
		216.216	1.81979				172.297	2.15277				132.162	2.09451
		216.396	1.82367				172.452	2.15691				132.297	2.09859
		216.577	1.82754				172.608	2.16105				132.432	2.10267
		216.757	1.83142				172.763	2.16518				132.568	2.10675
		216.937	1.83529				172.918	2.16932				132.703	2.11083
		217.117	1.83917				173.073	2.17346				132.838	2.11491
		217.297	1.84304				173.228	2.1776				132.973	2.11899
		217.477	1.84691				173.383	2.18174				133.108	2.12307
		217.658	1.85079				173.539	2.18588				133.243	2.12715
		217.838	1.85466				173.694	2.19002				133.378	2.13123
		218.018	1.85854				173.849	2.19416				133.514	2.13531
		218.198	1.86241				174.004	2.19829				133.649	2.13939
		218.378	1.86629				174.159	2.20243				133.784	2.14347
		218.559	1.87016				174.314	2.20657				133.919	2.14755
		218.739	1.87404				174.469	2.21071				134.054	2.15163
		218.919	1.87791				174.625	2.21485				134.189	2.15571
		219.099	1.88178				174.78	2.21899				134.324	2.15979
		219.279	1.88566				174.935	2.22313				134.459	2.16387
		219.459	1.88953				175.09	2.22727				134.595	2.16795
		219.64	1.89341				175.245	2.2314				134.73	2.17203
		219.82	1.89728				175.4	2.23554				134.865	2.17612
		220	1.90116				175.556	2.23968				135	2.1802
		220.18	1.90503				175.711	2.24382				135.135	2.18428
		220.36	1.9089				175.866	2.24796				135.27	2.18836
		220.541	1.91278				176.021	2.2521				135.405	2.19244
		220.721	1.91665				176.176	2.25624				135.541	2.19652
		220.901	1.92053				176.331	2.26038				135.676	2.2006
		221.081	1.9244				176.486	2.26451				135.811	2.20468
		221.261	1.92828				176.642	2.26865				135.946	2.20876
		221.441	1.93215				176.797	2.27279				136.081	2.21284
		221.622	1.93603				176.952	2.27693				136.216	2.21692
		221.802	1.9399				177.107	2.28107				136.351	2.221
		221.982	1.94377				177.262	2.28521				136.486	2.22508
		222.162	1.94765				177.417	2.28935				136.622	2.22916
		222.342	1.95152				177.573	2.29348				136.757	2.23324
		222.523	1.9554				177.728	2.29762				136.892	2.23732
		222.703	1.95927				177.883	2.30176				137.027	2.2414
		222.883	1.96315				178.038	2.3059				137.162	2.24548
		223.063	1.96702				178.193	2.31004				137.297	2.24956
		223.243	1.97089				178.348	2.31418				137.432	2.25364
		223.423	1.97477				178.504	2.31832				137.568	2.25772
		223.604	1.97864				178.659	2.32246				137.703	2.2618
		223.784	1.98252				178.814	2.32659				137.838	2.26588
		223.964	1.98639				178.969	2.33073				137.973	2.26996
		224.144	1.99027				179.124	2.33487				138.108	2.27404
		224.324	1.99414				179.279	2.33901				138.243	2.27813
		224.505	1.99802				179.434	2.34315				138.378	2.28221
		224.685	2.00189				179.59	2.34729				138.514	2.28629
		224.865	2.00576				179.745	2.35143				138.649	2.29037
		225.045	2.00964				179.9	2.35557				138.784	2.29445
		225.225	2.01351				180.055	2.3597				138.919	2.29853
		225.405	2.01739				180.21	2.36384				139.054	2.30261
		225.586	2.02126				180.365	2.36798				139.189	2.30669
		225.766	2.02514				180.521	2.37212				139.324	2.31077
		225.946	2.02901				180.676	2.37626				139.459	2.31485
		226.126	2.03288				180.831	2.3804				139.595	2.31893
		226.306	2.03676				180.986	2.38454				139.73	2.32301
		226.486	2.04063				181.141	2.38868				139.865	2.32709
		226.667	2.04451				181.296	2.39281				140	2.33117
		226.847	2.04838				181.451	2.39695				140.135	2.33525
		227.027	2.05226				181.607	2.40109				140.27	2.33933
		227.207	2.05613				181.762	2.40523				140.405	2.34341
		227.387	2.06001				181.917	2.40937				140.541	2.34749
		227.568	2.06388				182.072	2.41351				140.676	2.35157
		227.748	2.06775				182.227	2.41765				140.811	2.35565
		227.928	2.07163				182.382	2.42178				140.946	2.35973
		228.108	2.0755				182.538	2.42592				141.081	2.36381
		228.288	2.07938				182.693	2.43006				141.216	2.36789
		228.468	2.08325				182.848	2.4342				141.351	2.37197
		228.649	2.08713				183.003	2.43834				141.486	2.37605
		228.829	2.091				183.158	2.44248				141.622	2.38014
		229.009	2.09487				183.313	2.44662				141.757	2.38422
		229.189	2.09875				183.468	2.45076				141.892	2.3883
		229.369	2.10262				183.624	2.45489				142.027	2.39238
		229.55	2.1065				183.779	2.45903				142.162	2.39646
		229.73	2.11037				183.934	2.46317				142.297	2.40054
		229.91	2.11425				184.089	2.46731				142.432	2.40462
		230.09	2.11812				184.244	2.47145				142.568	2.4087
		230.27	2.12199				184.399	2.47559				142.703	2.41278
		230.45	2.12587				184.555	2.47973				142.838	2.41686
		230.631	2.12974				184.71	2.48387				142.973	2.42094
		230.811	2.13362				184.865	2.488				143.108	2.42502
		230.991	2.13749				185.02	2.49214				143.243	2.4291
		231.171	2.14137				185.175	2.49628				143.378	2.43318
		231.351	2.14524				185.33	2.50042				143.514	2.43726
		231.532	2.14912				185.485	2.50456				143.649	2.44134
		231.712	2.15299				185.641	2.5087				143.784	2.44542
		231.892	2.15686				185.796	2.51284				143.919	2.4495
		232.072	2.16074				185.951	2.51698				144.054	2.45358
		232.252	2.16461				186.106	2.52111				144.189	2.45766
		232.432	2.16849				186.261	2.52525				144.324	2.46174
		232.613	2.17236				186.416	2.52939				144.459	2.46582
		232.793	2.17624				186.572	2.53353				144.595	2.4699
		232.973	2.18011				186.727	2.53767				144.73	2.47398
		233.153	2.18398				186.882	2.54181				144.865	2.47806
		233.333	2.18786				187.037	2.54595				145	2.48215
		233.514	2.19173				187.192	2.55008				145.135	2.48623
		233.694	2.19561				187.347	2.55422				145.27	2.49031
		233.874	2.19948				187.502	2.55836				145.405	2.49439
		234.054	2.20336				187.658	2.5625				145.541	2.49847
		234.234	2.20723				187.813	2.56664				145.676	2.50255
		234.414	2.21111				187.968	2.57078				145.811	2.50663
		234.595	2.21498				188.123	2.57492				145.946	2.51071
		234.775	2.21885				188.278	2.57906				146.081	2.51479
		234.955	2.22273				188.433	2.58319				146.216	2.51887
		235.135	2.2266				188.589	2.58733				146.351	2.52295
		235.315	2.23048				188.744	2.59147				146.486	2.52703
		235.495	2.23435				188.899	2.59561				146.622	2.53111
		235.676	2.23823				189.054	2.59975				146.757	2.53519
		235.856	2.2421				189.209	2.60389				146.892	2.53927
		236.036	2.24597				189.364	2.60803				147.027	2.54335
		236.216	2.24985				189.52	2.61217				147.162	2.54743
		236.396	2.25372				189.675	2.6163				147.297	2.55151
		236.577	2.2576				189.83	2.62044				147.432	2.55559
		236.757	2.26147				189.985	2.62458				147.568	2.55967
		236.937	2.26535				190.14	2.62872				147.703	2.56375
		237.117	2.26922				190.295	2.63286				147.838	2.56783
		237.297	2.2731				190.45	2.637				147.973	2.57191
		237.477	2.27697				190.606	2.64114				148.108	2.57599
		237.658	2.28084				190.761	2.64528				148.243	2.58007
		237.838	2.28472				190.916	2.64941				148.378	2.58416
		238.018	2.28859				191.071	2.65355				148.514	2.58824
		238.198	2.29247				191.226	2.65769				148.649	2.59232
		238.378	2.29634				191.381	2.66183				148.784	2.5964
		238.559	2.30022				191.537	2.66597				148.919	2.60048
		238.739	2.30409				191.692	2.67011				149.054	2.60456
		238.919	2.30796				191.847	2.67425				149.189	2.60864
		239.099	2.31184				192.002	2.67838				149.324	2.61272
		239.279	2.31571				192.157	2.68252				149.459	2.6168
		239.459	2.31959				192.312	2.68666				149.595	2.62088
		239.64	2.32346				192.467	2.6908				149.73	2.62496
		239.82	2.32734				192.623	2.69494				149.865	2.62904
		240	2.33121				192.778	2.69908				150	2.63312
		240.18	2.33509				192.933	2.70322				150.135	2.6372
		240.36	2.33896				193.088	2.70736				150.27	2.64128
		240.541	2.34283				193.243	2.71149				150.405	2.64536
		240.721	2.34671				193.398	2.71563				150.541	2.64944
		240.901	2.35058				193.554	2.71977				150.676	2.65352
		241.081	2.35446				193.709	2.72391				150.811	2.6576
		241.261	2.35833				193.864	2.72805				150.946	2.66168
		241.441	2.36221				194.019	2.73219				151.081	2.66576
		241.622	2.36608				194.174	2.73633				151.216	2.66984
		241.802	2.36995				194.329	2.74047				151.351	2.67392
		241.982	2.37383				194.484	2.7446				151.486	2.678
		242.162	2.3777				194.64	2.74874				151.622	2.68208
		242.342	2.38158				194.795	2.75288				151.757	2.68617
		242.523	2.38545				194.95	2.75702				151.892	2.69025
		242.703	2.38933				195.105	2.76116				152.027	2.69433
		242.883	2.3932				195.26	2.7653				152.162	2.69841
		243.063	2.39708				195.415	2.76944				152.297	2.70249
		243.243	2.40095				195.571	2.77358				152.432	2.70657
		243.423	2.40482				195.726	2.77771				152.568	2.71065
		243.604	2.4087				195.881	2.78185				152.703	2.71473
		243.784	2.41257				196.036	2.78599				152.838	2.71881
		243.964	2.41645				196.191	2.79013				152.973	2.72289
		244.144	2.42032				196.346	2.79427				153.108	2.72697
		244.324	2.4242				196.501	2.79841				153.243	2.73105
		244.505	2.42807				196.657	2.80255				153.378	2.73513
		244.685	2.43194				196.812	2.80668				153.514	2.73921
		244.865	2.43582				196.967	2.81082				153.649	2.74329
		245.045	2.43969				197.122	2.81496				153.784	2.74737
		245.225	2.44357				197.277	2.8191				153.919	2.75145
		245.405	2.44744				197.432	2.82324				154.054	2.75553
		245.586	2.45132				197.588	2.82738				154.189	2.75961
		245.766	2.45519				197.743	2.83152				154.324	2.76369
		245.946	2.45907				197.898	2.83566				154.459	2.76777
		246.126	2.46294				198.053	2.83979				154.595	2.77185
		246.306	2.46681				198.208	2.84393				154.73	2.77593
		246.486	2.47069				198.363	2.84807				154.865	2.78001
		246.667	2.47456				198.519	2.85221				155	2.78409
		246.847	2.47844				198.674	2.85635				155.135	2.78818
		247.027	2.48231				198.829	2.86049				155.27	2.79226
		247.207	2.48619				198.984	2.86463				155.405	2.79634
		247.387	2.49006				199.139	2.86877				155.541	2.80042
		247.568	2.49393				199.294	2.8729				155.676	2.8045
		247.748	2.49781				199.449	2.87704				155.811	2.80858
		247.928	2.50168				199.605	2.88118				155.946	2.81266
		248.108	2.50556				199.76	2.88532				156.081	2.81674
		248.288	2.50943				199.915	2.88946				156.216	2.82082
		248.468	2.51331				200.07	2.8936				156.351	2.8249
		248.649	2.51718				200.225	2.89774				156.486	2.82898
		248.829	2.52106				200.38	2.90188				156.622	2.83306
		249.009	2.52493				200.536	2.90601				156.757	2.83714
		249.189	2.5288				200.691	2.91015				156.892	2.84122
		249.369	2.53268				200.846	2.91429				157.027	2.8453
		249.55	2.53655				201.001	2.91843				157.162	2.84938
		249.73	2.54043				201.156	2.92257				157.297	2.85346
		249.91	2.5443				201.311	2.92671				157.432	2.85754
		250.09	2.54818				201.466	2.93085				157.568	2.86162
		250.27	2.55205				201.622	2.93499				157.703	2.8657
		250.45	2.55592				201.777	2.93912				157.838	2.86978
		250.631	2.5598				201.932	2.94326				157.973	2.87386
		250.811	2.56367				202.087	2.9474				158.108	2.87794
		250.991	2.56755				202.242	2.95154				158.243	2.88202
		251.171	2.57142				202.397	2.95568				158.378	2.8861
		251.351	2.5753				202.553	2.95982				158.514	2.89019
		251.532	2.57917				202.708	2.96396				158.649	2.89427
		251.712	2.58305				202.863	2.96809				158.784	2.89835
		251.892	2.58692				203.018	2.97223				158.919	2.90243
		252.072	2.59079				203.173	2.97637				159.054	2.90651
		252.252	2.59467				203.328	2.98051				159.189	2.91059
		252.432	2.59854				203.483	2.98465				159.324	2.91467
		252.613	2.60242				203.639	2.98879				159.459	2.91875
		252.793	2.60629				203.794	2.99293				159.595	2.92283
		252.973	2.61017				203.949	2.99707				159.73	2.92691
		253.153	2.61404				204.104	3.0012				159.865	2.93099
		253.333	2.61791				204.259	3.00534				160	2.93507
		253.514	2.62179				204.414	3.00948				160.135	2.93915
		253.694	2.62566				204.57	3.01362				160.27	2.94323
		253.874	2.62954				204.725	3.01776				160.405	2.94731
		254.054	2.63341				204.88	3.0219				160.541	2.95139
		254.234	2.63729				205.035	3.02604				160.676	2.95547
		254.414	2.64116				205.19	3.03018				160.811	2.95955
		254.595	2.64504				205.345	3.03431				160.946	2.96363
		254.775	2.64891				205.5	3.03845				161.081	2.96771
		254.955	2.65278				205.656	3.04259				161.216	2.97179
		255.135	2.65666				205.811	3.04673				161.351	2.97587
		255.315	2.66053				205.966	3.05087				161.486	2.97995
		255.495	2.66441				206.121	3.05501				161.622	2.98403
		255.676	2.66828				206.276	3.05915				161.757	2.98811
		255.856	2.67216				206.431	3.06329				161.892	2.9922
		256.036	2.67603				206.587	3.06742				162.027	2.99628
		256.216	2.6799				206.742	3.07156				162.162	3.00036
		256.396	2.68378				206.897	3.0757				162.297	3.00444
		256.577	2.68765				207.052	3.07984				162.432	3.00852
		256.757	2.69153				207.207	3.08398				162.568	3.0126
		256.937	2.6954				207.362	3.08812				162.703	3.01668
		257.117	2.69928				207.518	3.09226				162.838	3.02076
		257.297	2.70315				207.673	3.09639				162.973	3.02484
		257.477	2.70702				207.828	3.10053				163.108	3.02892
		257.658	2.7109				207.983	3.10467				163.243	3.033
		257.838	2.71477				208.138	3.10881				163.378	3.03708
		258.018	2.71865				208.293	3.11295				163.514	3.04116
		258.198	2.72252				208.448	3.11709				163.649	3.04524
		258.378	2.7264				208.604	3.12123				163.784	3.04932
		258.559	2.73027				208.759	3.12537				163.919	3.0534
		258.739	2.73415				208.914	3.1295				164.054	3.05748
		258.919	2.73802				209.069	3.13364				164.189	3.06156
		259.099	2.74189				209.224	3.13778				164.324	3.06564
		259.279	2.74577				209.379	3.14192				164.459	3.06972
		259.459	2.74964				209.535	3.14606				164.595	3.0738
		259.64	2.75352				209.69	3.1502				164.73	3.07788
		259.82	2.75739				209.845	3.15434				164.865	3.08196
		260	2.76127				210	3.15848				165	3.08604

## Sheet: Supplementary Fig.8c
Steels	Predicted values	Measured values
0.10Nb	211.9	192.5
0.25Nb	177.5	164
