# Supplementary material for: Design for improving corrosion resistance of duplex stainless steels by wrapping inclusions with niobium armour
Source: Nat Commun. 2023 Nov 30;14:7869. doi: 10.1038/s41467-023-43752-8 (PMC10689471; doi:10.1038/s41467-023-43752-8)
Supplement: Supplementary file 3 — Source Data [file 41467_2023_43752_MOESM3_ESM.zip › Source Data/Supplementary Fig. 9.xlsx]

## Sheet: Supplementary Fig. 9a
	O concentration (at.%)
Sputtering time (s)	0Nb	0.10Nb	0.25Nb
0	72.2051	72.3502	65.4217
10	46.3068	49.2708	49.7365
20	23.0428	31.0211	31.3259
40	11.7126	14.8455	13.3074
80	6.4433	6.894	9.4798
120.015	8.3235	6.8683	9.6951

## Sheet: Supplementary Fig. 9b
	Cr concentration (at.%)
Sputtering time (s)	0Nb	0.10Nb	0.25Nb
0	9.9741	9.4446	10.5675
10	22.9764	22.6528	23.9545
20	18.5375	19.6486	19.5018
40	17.1945	17.4602	16.9595
80	18.1268	18.7373	17.5076
120.015	18.168	18.163	17.6744

## Sheet: Supplementary Fig. 9c
0Nb								0.10Nb								0.25Nb
Binding energy (eV)	Raw Intensity	Fitting Intensity	Background	Cr(OH)3	Cr2O3	Cr		Binding energy (eV)	Raw Intensity	Fitting Intensity	Background	Cr(OH)3	Cr2O3	Cr		Binding energy (eV)	Raw Intensity	Fitting Intensity	Background	Cr(OH)3	Cr2O3	Cr
581.6	31766.9	33742.7	31766.9	32152.6	33240.2	31883.7		581.3	33554.8	36230.2	33554.8	34257.2	35435.8	33646.8		582	19456.9	20610.9	19456.9	19741.1	20292.5	19491.1
581.5	31989.7	33817	31766.9	32171.5	33292.5	31886.8		581.2	33896	36339.6	33554.8	34293.8	35506.1	33649.4		581.9	19442	20652	19456.9	19753.7	20320.2	19492
581.4	33479.8	33893.5	31764.8	32189.6	33345.5	31888		581.1	35395	36453.1	33551.9	34330.3	35577.4	33649.2		581.8	19497.2	20695.6	19457	19767.2	20349.4	19493
581.3	31994.5	33960.8	31748.8	32195.4	33387.5	31875.4		581	34748.6	36561.4	33536.3	34357.3	35640.3	33636.4		581.7	19370.5	20741	19456.7	19781.2	20379.5	19493.6
581.2	31292.7	34046.7	31746.5	32216.6	33446.4	31876.7		580.9	34248.5	36683.2	33526	34393.1	35713.1	33629.1		581.6	19671.7	20790.3	19457.5	19797.4	20412.4	19495.4
581.1	32137.4	34144.8	31750.7	32246.2	33515.4	31884.6		580.8	34762.8	36818.2	33519.9	34437.1	35795	33626		581.5	19286.8	20839.4	19455.4	19811.8	20444.1	19494.4
581	32326.7	34240.8	31747.1	32270.1	33580.1	31884.9		580.7	34995.5	36958.7	33509.4	34480.9	35877.8	33618.7		581.4	18831.2	20895.3	19457	19831.1	20481.3	19497.1
580.9	31882.5	34341.6	31741.7	32294.4	33647.1	31883.5		580.6	35272.2	37108	33496.8	34527.7	35964.3	33609.5		581.3	18671.6	20959	19463.2	19856.2	20524.8	19504.3
580.8	31231.8	34453.5	31740.4	32325.4	33722.4	31886.4		580.5	34344.1	37266.8	33481.7	34577.6	36054.7	33597.9		581.2	19739.3	21027.8	19470.9	19884.4	20572	19513.2
580.7	30531.6	34579.2	31745.1	32365.4	33808.5	31895.6		580.4	34575.9	37446.6	33474.4	34641.5	36159.7	33594.3		581.1	20479.4	21090.2	19468.2	19903.8	20611.2	19511.8
580.6	32420.3	34720	31756.5	32415.2	33906.2	31911.6		580.3	35105.5	37639.5	33465.1	34710.6	36270.2	33588.8		581	20612.6	21149.6	19458.4	19917.8	20645.4	19503.2
580.5	32646.7	34852.5	31750.3	32451	33991.8	31910.2		580.2	36293.9	37844.4	33451.2	34783.4	36384.4	33579		580.9	20122.7	21212.1	19447.2	19932.4	20680.8	19493.2
580.4	32378.1	34993.1	31741.9	32488.7	34081.3	31906.9		580.1	36991.4	38058.2	33427.1	34855.7	36497.6	33559.1		580.8	20402.1	21284.4	19440.6	19953.8	20723.7	19488
580.3	33862.9	35147.7	31735.9	32533.6	34179.8	31906.2		580	35944.7	38287.4	33396.9	34933.2	36614.6	33533.4		580.7	20323.7	21359.4	19431.2	19975	20766.8	19480.1
580.2	33686.2	35301	31716	32569.7	34271.5	31891.9		579.9	36745.6	38549.8	33375.3	35032.5	36751.4	33516.5		580.6	20129.5	21441.2	19422.5	19999.5	20813.8	19472.9
580.1	33456.3	35470.1	31697.6	32613.4	34372.6	31879.3		579.8	38311.3	38834.1	33346.8	35140.9	36893.9	33492.9		580.5	19497.2	21531.5	19415.6	20029	20866.2	19467.6
580	32249.4	35657.2	31681.2	32666.1	34484.4	31869		579.7	38648.1	39137.9	33304.7	35254.6	37036.6	33456		580.4	20234.8	21635.3	19414.8	20068	20928.5	19468.5
579.9	34235.1	35873.6	31675.9	32738.1	34617.1	31870.2		579.6	39230.2	39477.4	33259.4	35388	37192	33416.2		580.3	19977.9	21740.5	19406.8	20104	20988	19462.2
579.8	36365.7	36092.5	31651.9	32801.2	34742.2	31853		579.5	39858.1	39856.9	33208.8	35543.5	37359.6	33371.4		580.2	20291.4	21857.3	19401.3	20147	21054.5	19458.5
579.7	35917.6	36315.2	31607.9	32855.7	34859.1	31816.1		579.4	40420.6	40283.9	33152.5	35726.2	37541.5	33321.2		580.1	19798.8	21981.9	19392.6	20192.2	21123.1	19451.7
579.6	36154.8	36569.9	31567.5	32928.1	34993.6	31783.3		579.3	41241.9	40768.5	33090.9	35943.4	37740.9	33266.1		580	21311.7	22123.2	19388.6	20248.5	21202.2	19449.8
579.5	36272.9	36854.7	31524.7	33014.8	35140.8	31748.4		579.2	41993.7	41318.6	33021.8	36200.1	37958.3	33203.8		579.9	21111.2	22263.6	19369.9	20297.5	21272.8	19433.1
579.4	36706.4	37176.7	31480.3	33120.9	35303.9	31712.4		579.1	43262.3	41947.3	32945.8	36505.7	38198.2	33135.1		579.8	21680	22422	19352.9	20357.1	21352.5	19418.4
579.3	37467.4	37540.5	31431.4	33248.5	35482.4	31672.4		579	43398.2	42662.9	32858.4	36864.9	38459.5	33055.3		579.7	21170.4	22593.3	19330.3	20421.5	21434.3	19398
579.2	38850.8	37951.3	31375	33400.2	35675.6	31625.3		578.9	44561.4	43489.8	32769.1	37297.3	38756.5	32974.2		579.6	22764.9	22791.4	19312.3	20503.5	21530	19382.6
579.1	39179.5	38414.2	31305	33578	35880.9	31565.4		578.8	45251.4	44435.3	32669.2	37805	39085.7	32882.9		579.5	22943	22999.2	19278.7	20585.1	21620	19351.5
579	39355.2	38950.5	31231.4	33799.9	36111.1	31502.3		578.7	46070.4	45517.7	32562.6	38401.5	39455.8	32785.5		579.4	23162	23235	19243	20683.2	21719.3	19318.6
578.9	41014.3	39576	31155.4	34077.7	36371.7	31437.5		578.6	49136.7	46752.9	32448.1	39095.7	39872.5	32680.9		579.3	22829.2	23503.7	19204.8	20801	21829.1	19283.3
578.8	42613	40293.1	31063.2	34409	36653.3	31357.3		578.5	49564	48134	32306.7	39875.1	40322.4	32550		579.2	23231.5	23816.4	19169.5	20948.1	21956.2	19251.1
578.7	42701.1	41118.3	30955.2	34806.2	36960.7	31262		578.4	50476.5	49695.3	32160.5	40766.3	40834.9	32415		579.1	23663	24173	19130	21122.5	22095.6	19214.8
578.6	43346.1	42084.6	30845.4	35296.2	37313.6	31165.6		578.3	51895.2	51439.7	32005.3	41764.8	41413.8	32271.8		579	24714.2	24580.3	19085.8	21328.9	22248.9	19174.1
578.5	44464.5	43203.1	30728.5	35885.2	37711.8	31063.2		578.2	54636	53358.3	31836.8	42854.4	42061.3	32116.1		578.9	25596.9	25040.5	19031	21567.1	22412.4	19122.9
578.4	48089.3	44486.5	30600.1	36579.3	38157.3	30950.1		578.1	55300.3	55426.9	31643.6	44002.1	42775.2	31936.7		578.8	26836.9	25564.1	18967	21844.9	22590.3	19062.8
578.3	48011.2	45925.2	30436.5	37362	38633.2	30803		578	56994.7	57625.6	31443.1	45181.3	43579.4	31751.1		578.7	26909.9	26155.6	18890.3	22164.2	22781.7	18990.3
578.2	47980.7	47558.2	30272.2	38266.3	39179.9	30656.4		577.9	60275.5	59888.7	31226.6	46317.8	44473.5	31550.6		578.6	28730.8	26835.5	18812.2	22542.2	23001.1	18916.7
578.1	50409.7	49382.2	30106.6	39281.1	39804.5	30509.8		577.8	62031	62119.4	30980.5	47306.8	45451.9	31321.7		578.5	28300.5	27593.6	18715.6	22965.5	23234.4	18824.8
578	51975.4	51348.4	29916.7	40351.7	40489.9	30340.3		577.7	62704.2	64222.4	30717.4	48047.6	46532.2	31077.3		578.4	29605.8	28458	18622.2	23459	23507	18736.4
577.9	53867	53415.3	29710.5	41429.1	41251.2	30156		577.6	65368	66101.9	30446.3	48437.6	47730.4	30826.5		578.3	30141.7	29415.5	18515.2	24005.4	23805.7	18634.9
577.8	54293.4	55495.5	29484.6	42418.8	42092.1	29953.8		577.5	65959.8	67655.8	30150.5	48372.7	49031.5	30552.5		578.2	30841.4	30470.4	18401.9	24605.8	24141.1	18527.4
577.7	55280.1	57480.8	29252.6	43208.1	43030.5	29747.4		577.4	67425.5	68871.8	29847	47838.3	50454.6	30273		578.1	32069.2	31613.1	18280.7	25246.3	24515.7	18412.5
577.6	57596.5	59235	29009.2	43654.5	44067.2	29531.8		577.3	69374.1	69773.4	29528.6	46858.9	51991.2	29980.6		578	33311.5	32816.5	18146.4	25897	24927.4	18284.8
577.5	57971.8	60633.5	28741.9	43631.6	45191.1	29294.6		577.2	71432.5	70434.4	29191	45517.3	53627.6	29671.5		577.9	33977.7	34047.1	17998.7	26520.4	25379.6	18144.3
577.4	61487.9	61652.6	28468.5	43113.8	46421.9	29054		577.1	72624.6	70955	28833.1	43924.3	55352.1	29344.8		577.8	34533.6	35261.6	17843	27069.6	25881.4	17996.5
577.3	61628.7	62305.9	28159.8	42115.3	47729.2	28781		577	73265.1	71431.8	28462	42200.2	57147.6	29008		577.7	35152.9	36398	17680.4	27480.8	26435.5	17842.4
577.2	62255.9	62730.5	27846.8	40781	49136.1	28507.1		576.9	73622.4	71930.8	28082.4	40440.9	58988.5	28666.2		577.6	37762.3	37394.1	17510.2	27688.8	27044.3	17681.3
577.1	64512.5	63050.1	27525.1	39243.7	50628.5	28228.1		576.8	73497.5	72477.7	27696.5	38714.2	60834.5	28322.1		577.5	38578.9	38180.3	17312.9	27623.7	27688.3	17494
577	65413.8	63355.2	27179.2	37614.2	52170.2	27929.3		576.7	75386.8	73061	27308.5	37067.9	62629.5	27980.4		577.4	38075.8	38755.5	17105.7	27284.3	28384.9	17297.7
576.9	65975.5	63723.6	26821.7	35996.2	53747.1	27623.6		576.6	74117.5	73617.7	26901.1	35506.9	64288.2	27624.7		577.3	39466.3	39149.6	16901.4	26701.8	29145.2	17105.3
576.8	66577.7	64178.7	26455.5	34449.6	55325.4	27314.8		576.5	75828.2	74102.1	26501	34069.3	65752.4	27282.3		577.2	39583.1	39388.8	16681.5	25908.2	29945.3	16898.4
576.7	67701.7	64700.4	26080.3	33005.8	56852.1	27003.1		576.4	74268.9	74403.8	26083	32730.6	66910.2	26929.1		577.1	40278	39543.5	16458.4	24980.2	30790.7	16689.6
576.6	65284.9	65235.6	25691.1	31670.4	58262.9	26684.6		576.3	74611.3	74461.9	25674.7	31513.6	67703.8	26594		577	40103.5	39660.2	16226.4	23977	31662.7	16473.2
576.5	64887	65746.1	25320.9	30477.6	59516.8	26393.4		576.2	72452.1	74180.8	25260.1	30395.9	68042.8	26262.2		576.9	40486.5	39783.4	15993.8	22959.4	32553.6	16258
576.4	65559.6	66131.6	24950.9	29401.7	60519.6	26112.1		576.1	72720.1	73525.4	24860.2	29388.4	67900.2	25957.2		576.8	41399.2	39923.6	15755.2	21959	33436.3	16038.6
576.3	67700	66299.2	24571.2	28422.1	61187	25832.5		576	71088.2	72450.4	24454.7	28461.2	67237.8	25660.8		576.7	40382.3	40070.5	15505.3	20995.5	34275.6	15810.1
576.2	66340.9	66161	24167.9	27513.7	61440.3	25542.8		575.9	70850.6	70982.3	24059.6	27619.5	66089.2	25392.8		576.6	40986.4	40222.2	15263	20099.8	35056.9	15591.5
576.1	66047.8	65697.2	23773.5	26695.7	61270.1	25278.4		575.8	69065.9	69152.2	23663.1	26841.3	64491.1	25146		576.5	40337.3	40329.2	15012.4	19262.4	35724	15367.6
576	63737	64874.2	23378.2	25946.7	60650.9	25033		575.7	67436.6	67044.5	23278.4	26130.9	62530.9	24939.5		576.4	40066.1	40363.8	14765.6	18495.6	36248.6	15150.9
575.9	61198	63719.4	23000.8	25273.7	59617.1	24830.2		575.6	65362.3	64741.5	22904.2	25477.9	60291.4	24780.6		576.3	40213.8	40280.7	14519.2	17793.1	36587.7	14938.3
575.8	60990.8	62273.7	22643.6	24668.9	58213.1	24678.9		575.5	61485.4	62340.5	22544.5	24879.1	57866.8	24683.5		576.2	38550	40039	14268.9	17146.8	36703.4	14726.5
575.7	58707.4	60579.7	22285	24102.1	56481.9	24565.8		575.4	60766.5	59944.9	22214.5	24343.1	55353.8	24677.1		576.1	37806.7	39629.3	14032.3	16568.5	36591.6	14533.9
575.6	59810.4	58733.9	21944.5	23585.1	54516.2	24521.5		575.3	58730.3	57608.8	21887.9	23837.8	52795.3	24751.5		576	39012.1	39030.5	13800.7	16043.8	36235.4	14352.7
575.5	58304.9	56791.6	21590.4	23080.5	52363.3	24528.6		575.2	58052.6	55417.8	21575.7	23369.8	50262.6	24936.7		575.9	38093.4	38226.8	13555.1	15547.6	35623.9	14165.5
575.4	56984.6	54860.5	21247	22607.6	50118.1	24629		575.1	56195.3	53419.6	21266.6	22923.8	47785.6	25243.4		575.8	37094.5	37256.6	13316	15094.6	34799.4	13994.7
575.3	54994.1	53017.1	20912.9	22160.7	47839.5	24842.6		575	53854.2	51677.3	20970.6	22506.9	45408.5	25703.2		575.7	35724.1	36151.9	13084.4	14680.5	33796.5	13843.6
575.2	52192.8	51341.1	20594.2	21743.5	45586.3	25199.7		574.9	51198.4	50233.9	20692	22120.6	43155.7	26341.6		575.6	34347.5	34953.6	12863.8	14303.9	32657.7	13719.5
575.1	50650.4	49900.9	20298.7	21360.9	43402.1	25735.3		574.8	50495.1	49119.7	20433.5	21765.8	41042.2	27178.9		575.5	33345.5	33704.9	12654.5	13960.9	31425.4	13627.6
575	51596.4	48739.5	20014.9	20999.8	41305.2	26464.3		574.7	49790.1	48330.8	20178.8	21424.3	39060.9	28203.2		575.4	33356.1	32444.4	12452.9	13644.1	30134.8	13571.4
574.9	49951.5	47875.1	19719.5	20635.3	39290	27388.9		574.6	49199.5	47853.1	19927.9	21095	37212	29401.9		575.3	33850.7	31202.8	12249.3	13340.5	28809.8	13551
574.8	50285.3	47360.6	19436.8	20290.5	37391.2	28552.7		574.5	48261.7	47632.7	19679.9	20775.7	35495.6	30721.2		575.2	33192.1	30015.8	12038.8	13043	27475.8	13574.7
574.7	49608.2	47187.3	19148.4	19946	35598.5	29939.6		574.4	48356.7	47559	19437.7	20468.7	33909.9	32055.8		575.1	31031.1	28930.6	11832.8	12760.3	26165	13670.9
574.6	48795.9	47343	18863.6	19610.4	33921.5	31538.2		574.3	45476.7	47434.6	19192.7	20164.2	32440.3	33215.4		575	30358.8	27998.5	11645.7	12505.6	24910.1	13874.2
574.5	48125.3	47757.1	18583.7	19284.4	32362.3	33277.7		574.2	43999	47038.9	18970	19887.1	31106.9	33984.8		574.9	29700.3	27237.8	11463.4	12263.1	23707.9	14193.7
574.4	48667.5	48282.6	18307.4	18966.1	30915.6	35015.6		574.1	44714.9	46132.8	18757.9	19625	29889.5	34134.1		574.8	29150.2	26678.7	11285.8	12031.4	22565.5	14653.2
574.3	47580.5	48672.9	18023.5	18643.8	29564.9	36511.3		574	44003.1	44599.3	18537.9	19358.9	28763.1	33553.2		574.7	29024.1	26344.2	11111.7	11808.9	21487.7	15271.1
574.2	45802.8	48642.1	17747.1	18332.2	28320.9	37483.3		573.9	42486.2	42533	18322.2	19100.6	27731.1	32345.7		574.6	28078.7	26240.8	10937.2	11590.4	20471.3	16053.4
574.1	45096.8	47924.6	17484.8	18037.5	27182.7	37674		573.8	40844.8	40150.3	18117.4	18856.4	26792.3	30736.5		574.5	27579.7	26361.3	10770.2	11383.6	19525.8	16992.3
574	45941.1	46394.4	17226.6	17749.5	26134.7	36963.3		573.7	39494.7	37685.7	17924.8	18627.3	25940.9	28967.1		574.4	27592.5	26636.7	10606.5	11183.5	18645.2	18020.9
573.9	44047.8	44139.4	16958.1	17453.6	25155.2	35446.8		573.6	39630.8	35309	17742.1	18410.6	25166.5	27216.1		574.3	28043	26917.7	10441	10984.7	17822.3	18992.6
573.8	42039.1	41441.8	16704.8	17174.9	24262.3	33414.2		573.5	35590.7	33112.4	17556.6	18193.6	24450.2	25581.9		574.2	26540.4	26967	10269.5	10782.8	17050.9	19672.4
573.7	40307.3	38593.3	16467.8	16914.5	23451.5	31163.1		573.4	33696.9	31174.2	17403.8	18011.3	23820.6	24149.9		574.1	25316.3	26555	10111	10596.2	16346	19834.7
573.6	37089.4	35812.5	16244.9	16669.7	22713.1	28919.5		573.3	31987.1	29483.7	17265.8	17845.8	23253.4	22916		574	23856.7	25565	9962.84	10422.3	15702.3	19366.1
573.5	36168.2	33252.5	16050	16454.5	22055.7	26842.3		573.2	29308.1	28029.8	17141	17695.5	22742.4	21874		573.9	23518.9	24106.1	9827.48	10263.1	15118.2	18379.8
573.4	33918.8	30954.7	15861.9	16247.6	21452.2	24978.7		573.1	27131	26797.5	17037.9	17568.3	22290.3	21014.7		573.8	22465.9	22407.8	9694.1	10107.6	14579.1	17109.3
573.3	31928.8	28947.8	15693	16061.1	20909.5	23363.2		573	26462.4	25758.4	16952.4	17460.3	21889.1	20313.8		573.7	22108	20704.6	9569.67	9962.73	14088.8	15792.5
573.2	29319.2	27222.9	15541.2	15892.9	20421.1	21991.3		572.9	24630.3	24872.7	16871.8	17358.6	21522	19735.7		573.6	19268.4	19126.7	9447.52	9821.58	13636.5	14563.7
573.1	27980.2	25761.2	15412.4	15748.7	19988.2	20849		572.8	23217.9	24125	16806.1	17273	21195.2	19268.8		573.5	18097.8	17759.7	9351.85	9708.23	13243.4	13511.7
573	24941.5	24523.5	15294.9	15616.8	19595.7	19900.8		572.7	21685.9	23490.2	16751.8	17200.1	20902.7	18891		573.4	17889.6	16598	9266.64	9606.57	12890.1	12634.6
572.9	23563.9	23494.4	15204.6	15513.1	19255.8	19134.8		572.6	20711	22949.7	16710	17140.7	20642.5	18586.4		573.3	16094.1	15619.4	9182.64	9507.19	12564.2	11913.3
572.8	22319.6	22628.3	15126.5	15422.3	18950.3	18508.7		572.5	19798	22483.5	16676	17090.2	20408.1	18337.3		573.2	14769.9	14817.5	9115.3	9425.5	12278.5	11344.1
572.7	20024.3	21897.8	15059.2	15343.1	18675.5	17997.7		572.4	19650.9	22078.3	16649.6	17048.1	20196.8	18132.6		573.1	13827.7	14160.7	9060.22	9356.97	12025.9	10898.3
572.6	18729.7	21288.6	15012.8	15285.5	18438.9	17589.9		572.3	19945.1	21717.4	16624.2	17007.9	20000.4	17957.5		573	13564.7	13620.8	9013.77	9297.94	11800.6	10549.8
572.5	18406.8	20772.4	14978	15240.1	18229.4	17258.9		572.2	19821.2	21389.8	16596	16965.8	19813.8	17802.2		572.9	12075.7	13168	8969.43	9241.78	11593.8	10271.3
572.4	18064.3	20323.9	14946	15198.1	18036.3	16981.4		572.1	18278.9	21092.6	16568.7	16925.2	19639.2	17665.6		572.8	11137.8	12795.3	8939.17	9200.42	11415.5	10057.7
572.3	16966.5	19930.4	14916.8	15159.5	17858.2	16746.3		572	18385.3	20833.7	16554.2	16898.2	19487.5	17556.4		572.7	11039.4	12483	8917.75	9168.56	11259.1	9890.92
572.2	17274.4	19589.7	14897.6	15131.5	17701	16552.5		571.9	17936.8	20595.2	16538.7	16870.8	19343.9	17457.9		572.6	11176.6	12211.4	8897.08	9138.05	11114.7	9752.8
572.1	16985	19280.7	14875.4	15100.8	17550.4	16380.3		571.8	16932.3	20379.1	16526.8	16847.6	19212.2	17373		572.5	10775.8	11970	8874.88	9106.57	10979	9634.13
572	16807.8	19003.6	14855.7	15073.1	17411.2	16230.7		571.7	16457.4	20187.9	16523.4	16833.5	19096.5	17304.8		572.4	10482.4	11757.6	8856.35	9079.3	10856	9535.05
571.9	16416.6	18752.6	14837.4	15047.3	17281.3	16098.8		571.6	17115.8	20015	16524	16823.8	18991.5	17247.6		572.3	9645.3	11568.6	8840.51	9055.18	10743.5	9450.96
571.8	15267.4	18526.1	14822.7	15025.4	17162.1	15983.9		571.5	17711.3	19849.5	16519	16809.1	18887.4	17191		572.2	9336.29	11405.1	8832.67	9039.52	10646.3	9384.72
571.7	15312.3	18328.6	14818.5	15014.4	17060.1	15891.1		571.4	17364.5	19690.5	16508.8	16789.7	18784	17134.5		572.1	9797.14	11259.3	8827.77	9027.2	10558.3	9329.32
571.6	15008.7	18146.5	14813.9	15003.3	16963.6	15807.4		571.3	16768.3	19544.6	16501.6	16773.7	18688.7	17085.4		572	9626.13	11121.6	8818.32	9010.74	10471.6	9275.95
571.5	15364.8	17981.5	14812.1	14995.3	16875.5	15734.9		571.2	17678.3	19413	16499.3	16763	18603.4	17045.3		571.9	9487.9	10996.5	8810.45	8996.22	10391.6	9229.61
571.4	15214.8	17825.6	14806.9	14984.3	16789	15666.1		571.1	17416.9	19282.2	16489.3	16745	18514.9	17001		571.8	9712.57	10882.2	8803.85	8983.3	10317.6	9189.1
571.3	15446.5	17682.2	14803.1	14974.9	16708.5	15605		571	17403.7	19161.2	16481.5	16729.4	18432.8	16962		571.7	8722.63	10774.3	8795	8968.44	10245.6	9150.25
571.2	14328.9	17546.7	14797.1	14963.5	16630.1	15547.2		570.9	16693.7	19047.3	16473.7	16714.3	18354.7	16925.7		571.6	9041.84	10683.3	8795.71	8963.43	10187	9124.27
571.1	14736.9	17430.5	14801.4	14962.8	16566.1	15504.5		570.8	17073.1	18945.8	16471.8	16705.4	18286.2	16897.8		571.5	8155.9	10595.9	8793.31	8955.6	10128.9	9098.06
571	14960.2	17318.8	14802	14958.5	16502	15462.3		570.7	16522.2	18846.9	16466.7	16693.6	18217.9	16868.8		571.4	8300.62	10523.2	8799.52	8956.63	10082.7	9082.93
570.9	15424.2	17212.4	14800.6	14952.4	16439.3	15421.8		570.6	16351	18758	16466.2	16686.7	18157.4	16846.4		571.3	8609.6	10454.4	8804.38	8956.56	10038.1	9068.57
570.8	15848.8	17108.3	14794.7	14942.1	16375.4	15380.2		570.5	16555	18675.6	16467.2	16681.5	18101.4	16827.1		571.2	8857.66	10387.6	8806.28	8953.75	9993.31	9053.14
570.7	15121.4	17006.4	14784.9	14928	16310.5	15337.6		570.4	17130.1	18596.1	16466.5	16674.9	18046.4	16807.7		571.1	8775.09	10322.8	8805.78	8948.75	9948.69	9036.93
570.6	15825.3	16916.8	14781.7	14920.8	16255.1	15304.3		570.3	16167.7	18515.9	16460.9	16663.6	17989.2	16784.8		571	9218.67	10262.9	8806.08	8944.76	9907.28	9022.97
570.5	14505.1	16825.7	14772	14907.2	16195.7	15266.8		570.2	17253.3	18447.8	16463.3	16660.6	17942.5	16771.3		570.9	8120.79	10202.2	8802.06	8936.64	9863.76	9005.96
570.4	15331.8	16751.6	14774.5	14905.9	16150.9	15243.7		570.1	16981.5	18374.1	16456.7	16648.7	17888.9	16749.8		570.8	8476.07	10155.6	8808.69	8939.35	9832.92	9000.72
570.3	15115.8	16674.1	14769.2	14897.1	16100.7	15214.8		570	16452.2	18306.2	16452.2	16639.2	17839.8	16731.6		570.7	8707.6	10108.7	8811.93	8938.84	9800.64	8993.09
570.2	15545.7	16602.6	14766	14890.4	16054.7	15189.6										570.6	9067.73	10062.4	8812.95	8936.25	9767.89	8984.12
570.1	15178.2	16530.8	14758.7	14879.8	16006.5	15161.9										570.5	9162.85	10015.2	8810.47	8930.33	9733.34	8972.46
570	14754.8	16465.8	14754.8	14872.7	15963.7	15139										570.4	8717.25	9969.48	8807.03	8923.59	9699.4	8960.56
																570.3	8384.87	9930.3	8807.91	8921.29	9671.21	8953.61
																570.2	8494.56	9896.46	8812.03	8922.37	9647.66	8950.49
																570.1	8927.31	9863.51	8815.12	8922.54	9624.36	8946.86
																570	8814.03	9828.2	8814.03	8918.64	9598.1	8939.52

## Sheet: Supplementary Fig. 9d
	Intensity (a.u.)
Binding energy (eV)	0Nb	0.10Nb	0.25Nb
215	3461.65	6507.16	9666.47
214.9	3514.69	6680.59	10466.3
214.8	3498.51	6878.01	9712.44
214.7	3483.45	6925.69	9800.38
214.6	3470.72	6635.95	9798.16
214.5	3491.36	6874.31	9732.07
214.4	3486.51	6479.59	10199.6
214.3	3526.36	6564.49	10676.3
214.2	3504.44	7028.93	9649.84
214.1	3540.91	7350.3	10139.7
214	3535.12	6652.36	10087.4
213.9	3510.25	6340.24	9951.98
213.8	3503.89	6819.13	10397.5
213.7	3507.96	6441.24	10570.1
213.6	3511.94	6100.82	9476.45
213.5	3521.89	6657.38	9974.57
213.4	3543.64	6083.71	10093.6
213.3	3524.12	6759.42	10280.5
213.2	3507.95	7148.02	9699.94
213.1	3501.02	6767.89	9604.18
213	3496.08	6791.54	10113.8
212.9	3514.22	7111.04	9904.52
212.8	3537.35	6536.97	10063.5
212.7	3529.2	6990.52	9743.48
212.6	3525.51	6283.15	10544.1
212.5	3525.61	6833.67	10904.6
212.4	3503.85	7363.99	10780.4
212.3	3516.7	6471.27	10325.9
212.2	3528.28	6673.65	10404.3
212.1	3510.86	6773.93	10121.7
212	3497.93	6156.18	9972.13
211.9	3469.26	6406.58	9926.11
211.8	3479.3	6853.84	9878.05
211.7	3519.19	7295.32	10310.5
211.6	3489.78	6756.48	10043.6
211.5	3511.07	6561.88	10104.2
211.4	3511.5	7052.6	10414.8
211.3	3517.69	6657.5	10089.4
211.2	3512.11	6231.21	10221.8
211.1	3525.12	6072.11	9442.48
211	3563.62	6877.55	9513.65
210.9	3516.73	6693.92	9424.17
210.8	3528.12	6439.06	10174.6
210.7	3505.15	6670.79	10262.4
210.6	3516.82	6971.55	9979.61
210.5	3501.81	6774.91	9824.61
210.4	3521.66	6603.9	9657.9
210.3	3519.08	6557.86	9665.37
210.2	3486.32	6996.22	10327.3
210.1	3497.61	7225.09	9839.94
210	3507.5	6991.66	10625.5
209.9	3490.48	6704.8	9714.55
209.8	3465.16	6656.96	10528.5
209.7	3504.1	6370.61	9906.46
209.6	3502.82	6661.74	9875.05
209.5	3502	7004.92	10271
209.4	3514.99	6702.8	9936.87
209.3	3513.55	7303.26	10169.4
209.2	3513.34	6457.78	10065.5
209.1	3514.18	6956.72	9654.92
209	3493.94	7171.91	10203.7
208.9	3503.58	7193.68	9929.31
208.8	3516.15	7233.63	10690.3
208.7	3498.46	6725.63	10487
208.6	3520.37	7053.66	9639.56
208.5	3525.87	6938.12	9730.33
208.4	3527.47	7280.87	10085.5
208.3	3505.79	6507.66	10417.9
208.2	3505.3	6471.09	10385.8
208.1	3512.93	7074.11	10203.2
208	3483.59	6648.94	9991.26
207.9	3512.66	6237.58	10199.1
207.8	3513.48	6998.24	10062.8
207.7	3512.8	7174.31	10238.7
207.6	3516.85	7321.09	9559.14
207.5	3515.19	6878.35	9924.39
207.4	3519.05	6814.81	10439
207.3	3504.23	7283.35	10394.4
207.2	3530.38	6898.48	10543.6
207.1	3526.44	6760.58	10344.4
207	3532.24	6568.51	10043.8
206.9	3475.07	6773.61	10639.9
206.8	3484.45	6822.85	10761.6
206.7	3507.94	6676.85	11573.4
206.6	3500.75	7102.32	10610.1
206.5	3519.9	6693.7	10608.4
206.4	3526.18	7081.99	11140.6
206.3	3468.31	6773.97	10389.6
206.2	3485.09	7130.57	11153.8
206.1	3519.06	7297.22	10586.7
206	3529.48	6912.53	10333.3
205.9	3513.39	6425.15	11177.6
205.8	3504.16	6849.22	11309.8
205.7	3522.9	7090.04	10511.3
205.6	3527.73	6948.64	10518.6
205.5	3502.49	7208.48	11235.5
205.4	3518.47	7405.74	11008.4
205.3	3510.22	6683.91	10844.4
205.2	3505.52	7164.87	10414.6
205.1	3501.85	7277.09	10079.9
205	3508.39	7015.49	10625.5
204.9	3507.53	7168.37	10664.8
204.8	3473.46	7123.81	10414.9
204.7	3494.65	6791.6	9973.05
204.6	3504.61	6862.12	10407
204.5	3536.47	6818.59	10134.1
204.4	3525.59	6790.26	11020.2
204.3	3522.36	7276.11	10946.2
204.2	3511.79	7038.02	10737.5
204.1	3537.8	6845.8	10137.3
204	3511.91	6710.6	9608.18
203.9	3530.57	6947.2	10117.3
203.8	3520.68	7652.88	11188
203.7	3504.28	6966.71	10512.6
203.6	3509.4	6176.35	10411.9
203.5	3507.59	6437.11	10379.9
203.4	3509.6	6460.1	11178.6
203.3	3500.78	6789.86	10561.6
203.2	3523.13	6971.89	10535.7
203.1	3526.88	6294.04	10752.9
203	3507.67	6750.4	10848.3
202.9	3511.1	6993.5	10860.6
202.8	3501.91	7626.19	11092.3
202.7	3530.79	7297.54	10817.8
202.6	3516.53	6638.92	9884.95
202.5	3519.37	6370.27	10501.7
202.4	3534.48	6684.45	11190.8
202.3	3523.32	6996.24	10785.3
202.2	3481.75	7102.64	10140.5
202.1	3500.84	7612.73	10017.5
202	3529.91	7098.08	10153
201.9	3485.68	6858.16	9771.33
201.8	3480.66	6933.57	10222.9
201.7	3515.99	7457.98	10373.7
201.6	3522.23	7070.39	10839.9
201.5	3482.49	6683.49	10928.9
201.4	3510.04	6561.72	9843.26
201.3	3521.89	7541.64	10823.2
201.2	3528.07	7450.7	10538.6
201.1	3533.52	7227.33	10508.9
201	3558.21	6729.45	10138
200.9	3503.67	6787.41	10540.8
200.8	3534.32	6631.83	10349.2
200.7	3489.81	6411.14	10787.8
200.6	3508.12	7076.43	10637
200.5	3516.5	6596.68	10536.5
200.4	3491.46	6357.86	10352.4
200.3	3502.75	6927.67	10670
200.2	3492.33	6931.03	10565.9
200.1	3510.02	6744.82	10283.1
200	3528.17	6282.05	10855.7
