# Supplementary material for: Design for improving corrosion resistance of duplex stainless steels by wrapping inclusions with niobium armour
Source: Nat Commun. 2023 Nov 30;14:7869. doi: 10.1038/s41467-023-43752-8 (PMC10689471; doi:10.1038/s41467-023-43752-8)
Supplement: Supplementary file 3 — Source Data [file 41467_2023_43752_MOESM3_ESM.zip › Source Data/Supplementary Table 7.xlsx]

## Sheet: Supplementary Table 7
0Nb					0.10Nb					0.25Nb
Sample No.	Yield strength (MPa)	Ultimate tensile strength (MPa)	Elongation (%)		Sample No.	Yield strength (MPa)	Ultimate tensile strength (MPa)	Elongation (%)		Sample No.	Yield strength (MPa)	Ultimate tensile strength (MPa)	Elongation (%)
1	509.329	752.936	40.49		1	590.242	778.946	35.05		1	561.498	776.377	36.12
2	525.183	750.278	36.78		2	562.917	771.145	37.4		2	521.864	767.088	37.59
3	509.886	749.341	35.93		3	564.552	787.3	37.66		3	541.776	762.139	33.74
Average values	514.799	750.852	37.7333		Average values	572.57	779.13	36.7033		Average values	541.713	768.535	35.8167
Error values	8.99683	1.86489	2.42488		Error values	15.3259	8.07908	1.43772		Error values	19.8171	7.2284	1.94284
