# Supplementary material for: Design for improving corrosion resistance of duplex stainless steels by wrapping inclusions with niobium armour
Source: Nat Commun. 2023 Nov 30;14:7869. doi: 10.1038/s41467-023-43752-8 (PMC10689471; doi:10.1038/s41467-023-43752-8)
Supplement: Supplementary file 3 — Source Data [file 41467_2023_43752_MOESM3_ESM.zip › Source Data/Supplementary Table 8.xlsx]

## Sheet: Supplementary Table 8
	Austenite (γ)				Ferrite (δ)				Z phase
Indentation No.	Nonhardness (GPa)	Elastic modulus (GPa)		Indentation No.	Nonhardness (GPa)	Elastic modulus (GPa)		Indentation No.	Nonhardness (GPa)	Elastic modulus (GPa)
1	7.62	177.94		1	6.57	233.17		1	6.25	213.13
2	7.06	183.13		2	6.57	209.87		2	9.08	224.98
3	7.54	167.55		3	5.26	206.24		3	6.9	267.81
4	5.66	206.03		4	5.36	198.68		4	8.21	281.49
5	6.04	215.33		5	4.83	200.97		5	7.18	202.53
6	5.27	197.86		6	5.47	198.87		Average values	7.524	237.988
7	5.43	201.08		Average values	5.67667	207.967		Error values	1.12055	34.7353
Average values	6.37429	192.703		Error values	0.725194	13.113
Error values	1.00945	16.9736
